# Supplementary material for: The Cure: Design and Evaluation of a Crowdsourcing Game for Gene Selection for Breast Cancer Survival Prediction
Source: JMIR Serious Games. 2014 Jul 29;2(2):e7. doi: 10.2196/games.3350 (PMC4307816; doi:10.2196/games.3350)
Supplement: Supplementary file 2 [file games_v2i2e7_app2.gz]

Archive with 1 entries (1 files):
- cure3_for_export.sql
