# Supplementary material for: The Cure: Design and Evaluation of a Crowdsourcing Game for Gene Selection for Breast Cancer Survival Prediction
Source: JMIR Serious Games. 2014 Jul 29;2(2):e7. doi: 10.2196/games.3350 (PMC4307816; doi:10.2196/games.3350)
Supplement: Supplementary file 3 [file games_v2i2e7_app3.xlsx]

## Sheet: all_players
entrez_id	local_id	symbol	views	votes	frequency	SimP
596	490	BCL2	13	10	0.769231	0
834	693	CASP1	52	27	0.519231	0
1017	849	CDK2	19	11	0.578947	0
2064	1694	ERBB2	87	42	0.482759	0
2249	1842	FGF4	35	17	0.485714	0
2261	1854	FGFR3	68	30	0.441176	0
2296	1884	FOXC1	35	16	0.457143	0
3169	2644	FOXA1	23	14	0.608696	0
3205	2676	HOXA9	18	11	0.611111	0
3223	2694	HOXC6	31	16	0.516129	0
3229	2700	HOXC13	20	11	0.55	0
3569	2967	IL6	17	11	0.647059	0
3586	2979	IL10	13	10	0.769231	0
3726	3097	JUNB	48	22	0.458333	0
3727	3098	JUND	10	9	0.9	0
4602	3756	MYB	16	10	0.625	0
5979	4887	RET	44	20	0.454545	0
6278	5133	S100A7	9	6	0.666667	0
6659	5469	SOX4	48	21	0.4375	0
7852	6405	CXCR4	65	29	0.446154	0
9618	7685	TRAF4	55	25	0.454545	0
22943	9256	DKK1	25	14	0.56	0
89780	16764	WNT3A	12	8	0.666667	0
1843	1520	DUSP1	75	27	0.36	0.0001
1958	1602	EGR1	60	25	0.416667	0.0001
3006	2506	HIST1H1C	72	29	0.402778	0.0001
3212	2683	HOXB2	46	19	0.413043	0.0001
5747	4709	PTK2	13	8	0.615385	0.0001
7130	5887	TNFAIP6	33	15	0.454545	0.0001
53335	12233	BCL11A	11	7	0.636364	0.0001
64332	14486	NFKBIZ	16	9	0.5625	0.0001
1027	859	CDKN1B	29	14	0.482759	0.0002
4214	3491	MAP3K1	9	6	0.666667	0.0002
5156	4209	PDGFRA	64	24	0.375	0.0002
6664	5474	SOX11	22	12	0.545455	0.0002
6772	5569	STAT1	72	27	0.375	0.0002
864	715	RUNX3	22	11	0.5	0.0003
2264	1857	FGFR4	13	8	0.615385	0.0003
4609	3763	MYC	31	14	0.451613	0.0003
7178	5931	TPT1	14	8	0.571429	0.0003
9080	7256	CLDN9	9	6	0.666667	0.0003
225689	20519	MAPK15	7	5	0.714286	0.0003
414062	25251	CCL3L3	29	13	0.448276	0.0003
100124700	30246	HOTAIR	18	10	0.555556	0.0003
998	830	CDC42	49	19	0.387755	0.0004
3225	2696	HOXC9	24	12	0.5	0.0004
3725	3096	JUN	35	15	0.428571	0.0004
4314	3565	MMP3	32	14	0.4375	0.0004
6382	5223	SDC1	34	15	0.441176	0.0004
6595	5408	SMARCA2	48	20	0.416667	0.0004
3480	2892	IGF1R	80	28	0.35	0.0005
30812	11568	SOX8	21	10	0.47619	0.0005
892	735	CCNC	7	5	0.714286	0.0007
923	762	CD6	37	16	0.432432	0.0007
1112	930	FOXN3	56	21	0.375	0.0007
3912	3251	LAMB1	56	21	0.375	0.0008
2065	1695	ERBB3	36	15	0.416667	0.0009
7483	6192	WNT9A	10	6	0.6	0.0009
9133	7301	CCNB2	13	7	0.538462	0.0009
408050	25237	NOMO3	10	6	0.6	0.0009
51330	11977	TNFRSF12A	37	15	0.405405	0.001
5241	4280	PGR	16	8	0.5	0.0011
837	696	CASP4	58	21	0.362069	0.0012
22800	9139	RRAS2	27	12	0.444444	0.0012
54739	12561	XAF1	41	16	0.390244	0.0012
3234	2705	HOXD8	8	5	0.625	0.0013
3553	2953	IL1B	10	6	0.6	0.0013
5025	4104	P2RX4	66	23	0.348485	0.0013
55074	12827	OXR1	28	12	0.428571	0.0013
5606	4587	MAP2K3	54	20	0.37037	0.0014
6366	5211	CCL21	10	6	0.6	0.0014
558	463	AXL	29	12	0.413793	0.0015
983	818	CDK1	74	25	0.337838	0.0015
6446	5279	SGK1	52	19	0.365385	0.0016
7425	6143	VGF	6	4	0.666667	0.0016
3575	2972	IL7R	26	11	0.423077	0.0017
767578	29855	SNORD114-2	13	7	0.538462	0.0017
7267	6010	TTC3	28	12	0.428571	0.0018
51547	12099	SIRT7	14	7	0.5	0.0018
6464	5295	SHC1	6	4	0.666667	0.0019
10673	8602	TNFSF13B	32	13	0.40625	0.0019
7280	6021	TUBB2A	11	6	0.545455	0.002
3815	3177	KIT	57	20	0.350877	0.0021
1875	1546	E2F5	6	4	0.666667	0.0022
728642	29256	CDK11A	14	7	0.5	0.0022
595	489	CCND1	51	18	0.352941	0.0023
1000	832	CDH2	6	4	0.666667	0.0023
4659	3809	PPP1R12A	53	19	0.358491	0.0023
6597	5410	SMARCA4	50	18	0.36	0.0023
286	243	ANK1	11	6	0.545455	0.0025
9261	7400	MAPKAPK2	39	15	0.384615	0.0025
2534	2095	FYN	53	19	0.358491	0.0027
3113	2595	HLA-DPA1	44	16	0.363636	0.0027
3216	2687	HOXB6	14	7	0.5	0.0027
5074	4141	PAWR	54	19	0.351852	0.0027
6790	5586	AURKA	14	7	0.5	0.0027
100033448	30066	SNORD115-11	17	8	0.470588	0.0027
5720	4683	PSME1	20	9	0.45	0.0028
1298	1072	COL9A2	29	12	0.413793	0.0029
4853	3966	NOTCH2	51	18	0.352941	0.0029
29949	11520	IL19	9	5	0.555556	0.0029
2066	1696	ERBB4	48	17	0.354167	0.0031
5268	4302	SERPINB5	15	7	0.466667	0.0032
9448	7550	MAP4K4	54	19	0.351852	0.0032
10252	8243	SPRY1	40	15	0.375	0.0032
5910	4827	RAP1GDS1	27	11	0.407407	0.0034
25930	10037	PTPN23	21	9	0.428571	0.0035
2354	1930	FOSB	58	20	0.344828	0.0036
3217	2688	HOXB7	87	28	0.321839	0.0036
4283	3539	CXCL9	73	24	0.328767	0.0036
336	285	APOA2	12	6	0.5	0.0037
1870	1542	E2F2	38	14	0.368421	0.0037
9560	7642	CCL4L1	38	14	0.368421	0.0037
64919	14653	BCL11B	12	6	0.5	0.0037
7049	5810	TGFBR3	63	21	0.333333	0.0039
11047	8905	ADRM1	27	11	0.407407	0.0039
6894	5668	TARBP1	7	4	0.571429	0.0041
23764	9877	MAFF	57	19	0.333333	0.0041
4751	3888	NEK2	55	19	0.345455	0.0043
3551	2951	IKBKB	7	4	0.571429	0.0044
26149	10187	ZNF658	21	9	0.428571	0.0044
5176	4229	SERPINF1	24	10	0.416667	0.0045
5270	4304	SERPINE2	79	25	0.316456	0.0045
388	328	RHOB	12	6	0.5	0.0047
51466	12054	EVL	45	16	0.355556	0.0048
78986	14760	DUSP26	7	4	0.571429	0.0048
8412	6739	BCAR3	25	10	0.4	0.005
9332	7454	CD163	61	20	0.327869	0.005
10451	8407	VAV3	7	4	0.571429	0.005
11009	8870	IL24	5	3	0.6	0.005
6373	5217	CXCL11	12	6	0.5	0.0051
9055	7237	PRC1	49	17	0.346939	0.0051
28971	11345	C11orf67	63	21	0.333333	0.0051
9510	7599	ADAMTS1	49	17	0.346939	0.0052
148327	19058	CREB3L4	35	13	0.371429	0.0055
10612	8546	TRIM3	15	7	0.466667	0.0056
3486	2898	IGFBP3	78	24	0.307692	0.0057
7453	6165	WARS	80	25	0.3125	0.0057
7204	5954	TRIO	54	18	0.333333	0.0058
929	768	CD14	32	12	0.375	0.0059
1345	1109	COX6C	5	3	0.6	0.0059
4170	3457	MCL1	10	5	0.5	0.0059
767581	29858	SNORD114-5	13	6	0.461538	0.006
5420	4423	PODXL	50	17	0.34	0.0063
27121	10587	DKK4	5	3	0.6	0.0063
6359	5204	CCL15	10	5	0.5	0.0064
27161	10615	EIF2C2	5	3	0.6	0.0064
55388	13083	MCM10	10	5	0.5	0.0064
128822	18197	CST9	10	5	0.5	0.0064
4062	3361	LY6H	5	3	0.6	0.0065
5274	4308	SERPINI1	43	15	0.348837	0.0065
6662	5472	SOX9	62	20	0.322581	0.0065
7042	5803	TGFB2	10	5	0.5	0.0066
8038	6505	ADAM12	57	19	0.333333	0.0066
5921	4838	RASA1	58	19	0.327586	0.0067
10563	8504	CXCL13	81	25	0.308642	0.0067
84675	16415	TRIM55	5	3	0.6	0.0067
6277	5132	S100A6	42	15	0.357143	0.0069
79412	14954	KREMEN2	16	7	0.4375	0.0069
767577	29854	SNORD114-1	23	9	0.391304	0.0069
4604	3758	MYBPC1	10	5	0.5	0.007
51059	11752	FAM135B	10	5	0.5	0.007
5778	4729	PTPN7	13	6	0.461538	0.0071
6857	5634	SYT1	10	5	0.5	0.0071
8723	6993	SNX4	58	19	0.327586	0.0071
9496	7587	TBX4	10	5	0.5	0.0071
3691	3069	ITGB4	73	23	0.315068	0.0072
4855	3968	NOTCH4	10	5	0.5	0.0072
29967	11534	LRP12	5	3	0.6	0.0072
652	538	BMP4	40	14	0.35	0.0073
767611	29883	SNORD114-30	10	5	0.5	0.0073
5914	4831	RARA	10	5	0.5	0.0074
960	798	CD44	36	13	0.361111	0.0075
6271	5126	S100A1	36	13	0.361111	0.0075
81494	15757	CFHR5	5	3	0.6	0.0077
55145	12882	THAP1	5	3	0.6	0.008
4313	3564	MMP2	54	18	0.333333	0.0083
56547	13565	MMP26	13	6	0.461538	0.0083
1997	1632	ELF1	23	9	0.391304	0.0087
8976	7186	WASL	26	10	0.384615	0.009
6594	5407	SMARCA1	70	22	0.314286	0.0091
7043	5804	TGFB3	63	20	0.31746	0.0091
10468	8423	FST	80	24	0.3	0.0091
5764	4719	PTN	23	9	0.391304	0.0094
9641	7705	IKBKE	17	7	0.411765	0.0097
8835	7087	SOCS2	38	13	0.342105	0.0099
7071	5830	KLF10	11	5	0.454545	0.01
8749	7016	ADAM18	30	11	0.366667	0.01
8839	7091	WISP2	64	20	0.3125	0.01
5304	4336	PIP	30	11	0.366667	0.0101
79755	15156	ZNF750	30	11	0.366667	0.0101
3190	2662	HNRNPK	14	6	0.428571	0.0105
4953	4050	ODC1	11	5	0.454545	0.0105
2886	2394	GRB7	14	6	0.428571	0.0109
2857	2368	GPR34	11	5	0.454545	0.011
9076	7253	CLDN1	11	5	0.454545	0.011
2621	2162	GAS6	83	25	0.301205	0.0111
6648	5458	SOD2	84	25	0.297619	0.0111
10326	8306	SIRPB1	11	5	0.454545	0.0111
4082	3377	MARCKS	56	18	0.321429	0.0112
5129	4183	CDK18	11	5	0.454545	0.0112
7083	5841	TK1	17	7	0.411765	0.0114
638	525	BIK	56	18	0.321429	0.0116
813	672	CALU	27	10	0.37037	0.0118
5054	4128	SERPINE1	27	10	0.37037	0.0118
2099	1718	ESR1	17	7	0.411765	0.0119
7739	6338	ZNF185	53	17	0.320755	0.0119
3107	2589	HLA-C	11	5	0.454545	0.012
771	636	CA12	60	19	0.316667	0.0121
7458	6170	EIF4H	14	6	0.428571	0.0121
1196	998	CLK2	11	5	0.454545	0.0123
4179	3465	CD46	49	16	0.326531	0.0123
5756	4712	TWF1	17	7	0.411765	0.0123
5010	4092	CLDN11	11	5	0.454545	0.0125
22941	9255	SHANK2	24	9	0.375	0.0126
8329	6665	HIST1H2AI	34	12	0.352941	0.0127
64798	14614	DEPTOR	72	22	0.305556	0.0127
169166	19783	SNX31	14	6	0.428571	0.0129
5600	4581	MAPK11	21	8	0.380952	0.0131
134728	18427	IRAK1BP1	11	5	0.454545	0.0131
3535	2936	IGL@	54	17	0.314815	0.0132
8396	6724	PIP4K2B	27	10	0.37037	0.0133
55290	13010	BRF2	24	9	0.375	0.0133
8334	6670	HIST1H2AC	85	25	0.294118	0.0139
9674	7734	KIAA0040	50	16	0.32	0.0142
4016	3326	LOXL1	21	8	0.380952	0.0144
81034	15606	SLC25A32	6	3	0.5	0.0151
3576	2973	IL8	6	3	0.5	0.0152
22906	9227	TRAK1	28	10	0.357143	0.0153
84189	16171	SLITRK6	6	3	0.5	0.0157
10480	8435	EIF3M	6	3	0.5	0.0159
10750	8653	GRAP	18	7	0.388889	0.0159
2005	1640	ELK4	6	3	0.5	0.016
7001	5765	PRDX2	21	8	0.380952	0.016
7132	5888	TNFRSF1A	18	7	0.388889	0.016
4319	3569	MMP10	6	3	0.5	0.0161
1001	833	CDH3	6	3	0.5	0.0162
4286	3542	MITF	18	7	0.388889	0.0162
57508	13949	INTS2	6	3	0.5	0.0164
10818	8708	FRS2	6	3	0.5	0.0165
23532	9716	PRAME	6	3	0.5	0.0166
898	740	CCNE1	15	6	0.4	0.0167
8497	6802	PPFIA4	6	3	0.5	0.0167
10610	8544	ST6GALNAC2	28	10	0.357143	0.0168
144165	18797	PRICKLE1	6	3	0.5	0.0172
10644	8576	IGF2BP2	29	10	0.344828	0.0173
341567	22397	H1FNT	6	3	0.5	0.0173
2593	2148	GAMT	6	3	0.5	0.0174
4616	3769	GADD45B	51	16	0.313725	0.0174
2706	2235	GJB2	18	7	0.388889	0.0175
6376	5220	CX3CL1	6	3	0.5	0.0175
55850	13372	USE1	15	6	0.4	0.0176
767608	29880	SNORD114-27	15	6	0.4	0.0181
6348	5195	CCL3	12	5	0.416667	0.0182
10720	8627	UGT2B11	9	4	0.444444	0.0182
991	824	CDC20	36	12	0.333333	0.0183
3215	2686	HOXB5	15	6	0.4	0.0183
157753	19469	TMEM74	6	3	0.5	0.0183
8772	7029	FADD	55	17	0.309091	0.0188
96610	17285	LOC96610	47	15	0.319149	0.0189
1452	1203	CSNK1A1	55	17	0.309091	0.019
1236	1021	CCR7	15	6	0.4	0.0193
692201	28715	SNORD86	9	4	0.444444	0.0193
2995	2495	GYPC	9	4	0.444444	0.0194
403314	24999	APOBEC4	12	5	0.416667	0.0195
6424	5261	SFRP4	67	20	0.298507	0.0196
7175	5929	TPR	12	5	0.416667	0.0196
999	831	CDH1	63	19	0.301587	0.0197
84985	16612	FAM83A	9	4	0.444444	0.0197
2263	1856	FGFR2	48	15	0.3125	0.0198
9134	7302	CCNE2	12	5	0.416667	0.0198
79169	14882	C1orf35	12	5	0.416667	0.0199
84886	16531	C1orf198	9	4	0.444444	0.0199
114907	17483	FBXO32	9	4	0.444444	0.02
79577	15015	CDC73	6	3	0.5	0.0202
157848	19474	NKX6-3	22	8	0.363636	0.0203
574436	26646	MIR485	9	4	0.444444	0.0203
400506	24485	C16orf88	22	8	0.363636	0.0206
996	828	CDC27	56	17	0.303571	0.0208
2537	2097	IFI6	33	11	0.333333	0.0209
6788	5584	STK3	12	5	0.416667	0.0212
222962	20514	SLC29A4	9	4	0.444444	0.0212
8326	6662	FZD9	9	4	0.444444	0.0213
355	301	FAS	52	16	0.307692	0.0214
573	472	BAG1	48	15	0.3125	0.0216
23387	9604	SIK3	37	12	0.324324	0.0217
2625	2166	GATA3	9	4	0.444444	0.0218
1545	1284	CYP1B1	52	16	0.307692	0.0222
6775	5572	STAT4	9	4	0.444444	0.0225
723790	28867	HIST2H2AA4	37	12	0.324324	0.0225
100302185	35401	MIR1204	19	7	0.368421	0.0227
5580	4561	PRKCD	30	10	0.333333	0.0234
753	620	C18orf1	52	16	0.307692	0.0236
8788	7043	DLK1	19	7	0.368421	0.0241
6133	5014	RPL9	23	8	0.347826	0.0242
10521	8467	DDX17	65	19	0.292308	0.0244
1302	1076	COL11A2	16	6	0.375	0.0254
3908	3247	LAMA2	23	8	0.347826	0.0255
2619	2160	GAS1	53	16	0.301887	0.0256
580	479	BARD1	49	15	0.306122	0.0259
1894	1561	ECT2	49	15	0.306122	0.0259
2167	1771	FABP4	69	20	0.289855	0.0259
4860	3972	PNP	53	16	0.301887	0.0261
1028	860	CDKN1C	30	10	0.333333	0.0265
3017	2515	HIST1H2BD	70	20	0.285714	0.0265
7503	6210	XIST	49	15	0.306122	0.0266
84072	16102	HORMAD1	13	5	0.384615	0.0269
57558	13990	USP35	16	6	0.375	0.027
9620	7687	CELSR1	53	16	0.301887	0.0271
2191	1791	FAP	34	11	0.323529	0.0272
924	763	CD7	30	10	0.333333	0.0274
6820	5606	SULT2B1	27	9	0.333333	0.0275
404266	25017	HOXB-AS3	23	8	0.347826	0.0282
3134	2615	HLA-F	13	5	0.384615	0.0284
80195	15433	C10orf57	50	15	0.3	0.0284
973	810	CD79A	13	5	0.384615	0.0285
11059	8913	WWP1	95	26	0.273684	0.0286
6422	5259	SFRP1	42	13	0.309524	0.0289
6695	5498	SPOCK1	82	23	0.280488	0.0291
23493	9683	HEY2	16	6	0.375	0.0292
6387	5227	CXCL12	38	12	0.315789	0.0294
150759	19210	LINC00342	50	15	0.3	0.0295
9056	7238	SLC7A7	13	5	0.384615	0.0296
8575	6876	PRKRA	10	4	0.4	0.03
26517	10321	TIMM13	27	9	0.333333	0.03
5920	4837	RARRES3	70	20	0.285714	0.0301
5321	4353	PLA2G4A	13	5	0.384615	0.0302
5932	4849	RBBP8	83	23	0.277108	0.0303
2323	1910	FLT3LG	13	5	0.384615	0.0305
4582	3739	MUC1	54	16	0.296296	0.0305
65005	14679	MRPL9	10	4	0.4	0.031
7546	6243	ZIC2	10	4	0.4	0.0312
3805	3168	KIR2DL4	20	7	0.35	0.0315
6603	5415	SMARCD2	54	16	0.296296	0.0317
55502	13110	HES6	13	5	0.384615	0.0318
467	393	ATF3	66	19	0.287879	0.032
284114	21315	TMEM102	38	12	0.315789	0.032
961	799	CD47	58	17	0.293103	0.0321
9582	7659	APOBEC3B	13	5	0.384615	0.0321
5208	4256	PFKFB2	10	4	0.4	0.0322
3236	2707	HOXD10	24	8	0.333333	0.0324
54097	12352	FAM3B	27	9	0.333333	0.0324
84152	16150	PPP1R1B	7	3	0.428571	0.0324
128312	18148	HIST3H2BB	10	4	0.4	0.0324
5699	4663	PSMB10	27	9	0.333333	0.0325
83990	16076	BRIP1	7	3	0.428571	0.0325
1114	932	CHGB	10	4	0.4	0.0327
7391	6114	USF1	7	3	0.428571	0.0327
142	121	PARP1	7	3	0.428571	0.0328
1365	1128	CLDN3	54	16	0.296296	0.0328
3178	2652	HNRNPA1	7	3	0.428571	0.0328
6357	5202	CCL13	7	3	0.428571	0.0328
22976	9272	PAXIP1	50	15	0.3	0.0328
7298	6036	TYMS	67	19	0.283582	0.0329
10499	8453	NCOA2	10	4	0.4	0.033
23639	9803	LRRC6	7	3	0.428571	0.0332
154754	19405	PRSS3P2	10	4	0.4	0.0332
27006	10529	FGF22	10	4	0.4	0.0334
4254	3521	KITLG	17	6	0.352941	0.0335
5480	4476	PPIC	7	3	0.428571	0.0336
7431	6147	VIM	20	7	0.35	0.0336
54845	12632	ESRP1	35	11	0.314286	0.0336
3814	3176	KISS1	10	4	0.4	0.0337
11022	8883	TDRKH	7	3	0.428571	0.0338
11143	8981	KAT7	10	4	0.4	0.0338
862	713	RUNX1T1	7	3	0.428571	0.0339
930	769	CD19	7	3	0.428571	0.0339
947	785	CD34	17	6	0.352941	0.0339
219654	20280	ZCCHC24	47	14	0.297872	0.034
83479	15910	DDX59	10	4	0.4	0.0342
55611	13174	OTUB1	50	15	0.3	0.0343
3127	2608	HLA-DRB5	10	4	0.4	0.0344
199990	20050	C1orf86	10	4	0.4	0.0345
116228	17574	COX20	10	4	0.4	0.0351
8434	6752	RECK	54	16	0.296296	0.0352
340371	22316	NRBP2	17	6	0.352941	0.0352
4982	4069	TNFRSF11B	10	4	0.4	0.0356
9456	7557	HOMER1	24	8	0.333333	0.0357
26047	10117	CNTNAP2	24	8	0.333333	0.0357
100033603	30076	SNORD115-21	17	6	0.352941	0.0359
6663	5473	SOX10	28	9	0.321429	0.0362
137682	18488	NDUFAF6	10	4	0.4	0.0362
55508	13116	SLC35E3	55	16	0.290909	0.0363
634	521	CEACAM1	17	6	0.352941	0.0367
3916	3255	LAMP1	28	9	0.321429	0.0367
129807	18242	NEU4	28	9	0.321429	0.0372
5734	4697	PTGER4	55	16	0.290909	0.0373
962	800	CD48	51	15	0.294118	0.0374
1282	1056	COL4A1	28	9	0.321429	0.0374
2195	1795	FAT1	79	22	0.278481	0.0376
5885	4804	RAD21	59	17	0.288136	0.0379
11184	9020	MAP4K1	17	6	0.352941	0.0379
55504	13112	TNFRSF19	10	4	0.4	0.0381
10963	8834	STIP1	28	9	0.321429	0.0384
4067	3366	LYN	56	16	0.285714	0.0387
541578	26380	CXorf40B	47	14	0.297872	0.0388
10395	8360	DLC1	64	18	0.28125	0.0389
80223	15454	RAB11FIP1	32	10	0.3125	0.0391
1294	1068	COL7A1	28	9	0.321429	0.0394
5691	4655	PSMB3	14	5	0.357143	0.0394
6576	5394	SLC25A1	21	7	0.333333	0.0394
4761	3895	NEUROD2	32	10	0.3125	0.0396
4173	3460	MCM4	64	18	0.28125	0.0397
11065	8919	UBE2C	68	19	0.279412	0.0397
23705	9843	CADM1	72	20	0.277778	0.0398
222	190	ALDH3B2	28	9	0.321429	0.0401
7127	5885	TNFAIP2	28	9	0.321429	0.0407
643161	27097	FAM25A	21	7	0.333333	0.0409
27085	10564	MTBP	14	5	0.357143	0.0412
367	312	AR	60	17	0.283333	0.0419
79581	15016	SLC52A2	44	13	0.295455	0.0419
200958	20107	MUC20	17	6	0.352941	0.0424
11214	9042	AKAP13	44	13	0.295455	0.0429
51337	11982	THEM6	14	5	0.357143	0.0429
629	517	CFB	32	10	0.3125	0.043
9547	7632	CXCL14	40	12	0.3	0.043
65266	14726	WNK4	28	9	0.321429	0.0431
3489	2901	IGFBP6	56	16	0.285714	0.0435
23678	9829	SGK3	40	12	0.3	0.0436
374	317	AREG	52	15	0.288462	0.0438
8934	7167	RAB7L1	56	16	0.285714	0.0439
6860	5635	SYT4	14	5	0.357143	0.044
3078	2568	CFHR1	14	5	0.357143	0.0441
256394	20807	SERPINA11	25	8	0.32	0.0445
25816	9951	TNFAIP8	52	15	0.288462	0.0446
915	755	CD3D	36	11	0.305556	0.0448
84513	16333	PPAPDC1B	21	7	0.333333	0.0448
12	7	SERPINA3	32	10	0.3125	0.0451
83439	15889	TCF7L1	21	7	0.333333	0.0451
1466	1215	CSRP2	29	9	0.310345	0.0459
5579	4560	PRKCB	25	8	0.32	0.0468
494188	26276	FBXO47	33	10	0.30303	0.0474
4057	3356	LTF	57	16	0.280702	0.0475
816	675	CAMK2B	29	9	0.310345	0.0481
80728	15539	ARHGAP39	11	4	0.363636	0.0482
29089	11399	UBE2T	11	4	0.363636	0.0483
91156	16952	IGFN1	11	4	0.363636	0.0486
5396	4414	PRRX1	11	4	0.363636	0.0487
51575	12117	ESF1	37	11	0.297297	0.0487
54843	12631	SYTL2	25	8	0.32	0.0491
143678	18778	C11orf94	18	6	0.333333	0.0491
3118	2599	HLA-DQA2	11	4	0.363636	0.0492
149563	19124	C1orf64	29	9	0.310345	0.0492
3625	3013	INHBB	57	16	0.280702	0.0493
1329	1096	COX5B	25	8	0.32	0.0494
51083	11774	GAL	11	4	0.363636	0.0494
5644	4619	PRSS1	25	8	0.32	0.0495
6482	5309	ST3GAL1	11	4	0.363636	0.0498
9091	7265	PIGQ	29	9	0.310345	0.0498
126353	18033	C19orf21	25	8	0.32	0.05
83716	15978	CRISPLD2	33	10	0.30303	0.0504
1937	1582	EEF1G	11	4	0.363636	0.0509
57402	13883	S100A14	45	13	0.288889	0.051
9821	7865	RB1CC1	49	14	0.285714	0.0512
641371	26862	ACOT1	18	6	0.333333	0.0512
1295	1069	COL8A1	18	6	0.333333	0.0513
3822	3183	KLRC2	11	4	0.363636	0.0513
4162	3451	MCAM	49	14	0.285714	0.0513
4291	3546	MLF1	57	16	0.280702	0.0514
3430	2857	IFI35	53	15	0.283019	0.0515
10276	8262	NET1	53	15	0.283019	0.0516
100033425	30043	SNORD116-13	18	6	0.333333	0.0518
3329	2776	HSPD1	29	9	0.310345	0.0519
4580	3737	MTX1	11	4	0.363636	0.0519
6351	5197	CCL4	45	13	0.288889	0.0519
9319	7443	TRIP13	11	4	0.363636	0.052
64065	14392	PERP	49	14	0.285714	0.052
79072	14824	FASTKD3	57	16	0.280702	0.0521
25975	10066	EGFL6	37	11	0.297297	0.0526
1277	1051	COL1A1	70	19	0.271429	0.0529
5567	4549	PRKACB	49	14	0.285714	0.0529
9837	7879	GINS1	49	14	0.285714	0.0532
1303	1077	COL12A1	11	4	0.363636	0.0536
8045	6508	RASSF7	18	6	0.333333	0.0537
7644	6297	ZNF91	5	2	0.4	0.0541
200186	20066	CRTC2	5	2	0.4	0.0548
84919	16559	PPP1R15B	5	2	0.4	0.0549
8470	6782	SORBS2	62	17	0.274194	0.0552
2248	1841	FGF3	22	7	0.318182	0.0554
718	594	C3	87	23	0.264368	0.0562
9768	7819	KIAA0101	79	21	0.265823	0.0564
114815	17455	SORCS1	5	2	0.4	0.0564
54682	12544	MANSC1	26	8	0.307692	0.0565
11116	8958	FGFR1OP	58	16	0.275862	0.0568
23213	9464	SULF1	66	18	0.272727	0.0568
5423	4425	POLB	22	7	0.318182	0.0569
402317	24897	OR2A42	26	8	0.307692	0.0569
3574	2971	IL7	5	2	0.4	0.0572
84669	16410	USP32	83	22	0.26506	0.0575
84875	16524	PARP10	5	2	0.4	0.0575
7940	6454	LST1	26	8	0.307692	0.0576
57152	13803	SLURP1	5	2	0.4	0.0577
158158	19496	RASEF	5	2	0.4	0.0579
3174	2648	HNF4G	5	2	0.4	0.058
9103	7276	FCGR2C	26	8	0.307692	0.0581
27075	10560	TSPAN13	5	2	0.4	0.0581
57522	13960	SRGAP1	5	2	0.4	0.0586
56904	13637	SH3GLB2	58	16	0.275862	0.0588
2843	2355	GPR20	15	5	0.333333	0.059
9191	7347	DEDD	5	2	0.4	0.0591
50512	11612	PODXL2	5	2	0.4	0.0591
5889	4808	RAD51C	42	12	0.285714	0.0592
800	662	CALD1	54	15	0.277778	0.0595
25837	9971	RAB26	22	7	0.318182	0.0596
1398	1157	CRK	50	14	0.28	0.0597
3692	3070	EIF6	15	5	0.333333	0.0598
9317	7441	PTER	54	15	0.277778	0.0598
7430	6146	EZR	50	14	0.28	0.06
27122	10588	DKK3	42	12	0.285714	0.0601
79544	15001	OR4K1	5	2	0.4	0.0603
140	119	ADORA3	5	2	0.4	0.061
283316	21115	CD163L1	34	10	0.294118	0.061
4076	3373	CAPRIN1	50	14	0.28	0.0611
10103	8109	TSPAN1	38	11	0.289474	0.0611
4174	3461	MCM5	30	9	0.3	0.0612
183	159	AGT	71	19	0.267606	0.0617
23555	9737	TSPAN15	30	9	0.3	0.0617
1847	1524	DUSP5	30	9	0.3	0.0618
26774	10419	SNORD80	5	2	0.4	0.0619
1296	1070	COL8A2	67	18	0.268657	0.062
23405	9618	DICER1	26	8	0.307692	0.062
1601	1327	DAB2	26	8	0.307692	0.0624
5996	4904	RGS1	34	10	0.294118	0.0627
51322	11972	WAC	54	15	0.277778	0.0634
7305	6042	TYROBP	67	18	0.268657	0.0643
100272216	34519	LOC100272216	46	13	0.282609	0.0646
4857	3970	NOVA1	38	11	0.289474	0.0656
4585	3742	MUC4	19	6	0.315789	0.0658
1382	1142	CRABP2	72	19	0.263889	0.066
51174	11853	TUBD1	19	6	0.315789	0.0661
27242	10659	TNFRSF21	63	17	0.269841	0.0662
79939	15300	SLC35E1	47	13	0.276596	0.0679
406911	25087	MIR125B1	19	6	0.315789	0.0682
9052	7234	GPRC5A	59	16	0.271186	0.0684
9314	7439	KLF4	27	8	0.296296	0.0685
3860	3216	KRT13	12	4	0.333333	0.0688
3875	3221	KRT18	12	4	0.333333	0.0692
2888	2396	GRB14	12	4	0.333333	0.0694
10200	8192	MPHOSPH6	47	13	0.276596	0.0699
100132888	43135	LOC100132888	12	4	0.333333	0.0699
27074	10559	LAMP3	12	4	0.333333	0.0702
55766	13306	H2AFJ	23	7	0.304348	0.0703
54916	12694	C14orf101	51	14	0.27451	0.0704
658	544	BMPR1B	19	6	0.315789	0.0705
58516	14212	FAM60A	23	7	0.304348	0.0707
767609	29881	SNORD114-28	23	7	0.304348	0.0708
3853	3209	KRT6A	23	7	0.304348	0.071
5209	4257	PFKFB3	76	20	0.263158	0.0711
2239	1833	GPC4	85	22	0.258824	0.0713
6518	5340	SLC2A5	23	7	0.304348	0.0714
9128	7296	PRPF4	27	8	0.296296	0.0714
3418	2846	IDH2	72	19	0.263889	0.0716
7110	5868	TMF1	43	12	0.27907	0.0716
85409	16694	NKD2	23	7	0.304348	0.0716
4824	3942	NKX3-1	27	8	0.296296	0.0718
8542	6845	APOL1	55	15	0.272727	0.0718
84171	16160	LOXL4	12	4	0.333333	0.0719
472	398	ATM	55	15	0.272727	0.0722
1820	1498	ARID3A	12	4	0.333333	0.0722
10935	8808	PRDX3	12	4	0.333333	0.0724
55321	13033	TMEM74B	12	4	0.333333	0.0732
57035	13730	C1orf63	47	13	0.276596	0.0734
5788	4737	PTPRC	12	4	0.333333	0.0736
901	743	CCNG2	59	16	0.271186	0.0739
5918	4835	RARRES1	12	4	0.333333	0.074
7150	5905	TOP1	31	9	0.290323	0.074
79778	15169	MICALL2	47	13	0.276596	0.0743
84419	16299	C15orf48	12	4	0.333333	0.0743
5265	4299	SERPINA1	68	18	0.264706	0.0744
51127	11815	TRIM17	27	8	0.296296	0.0746
9503	7594	XAGE1D	27	8	0.296296	0.0747
23513	9698	SCRIB	31	9	0.290323	0.0747
608	502	TNFRSF17	12	4	0.333333	0.0748
646174	27861	C16orf90	23	7	0.304348	0.0749
8323	6659	FZD6	39	11	0.282051	0.0754
5522	4509	PPP2R2C	12	4	0.333333	0.0758
114569	17414	MAL2	12	4	0.333333	0.0758
728279	29103	KRTAP2-2	12	4	0.333333	0.0762
3099	2584	HK2	27	8	0.296296	0.0767
9884	7920	LRRC37A	12	4	0.333333	0.078
9595	7669	CYTIP	56	15	0.267857	0.0781
858	709	CAV2	52	14	0.269231	0.0792
10381	8347	TUBB3	9	3	0.333333	0.0793
6210	5080	RPS15A	9	3	0.333333	0.0794
7145	5901	TNS1	56	15	0.267857	0.0799
10026	8045	PIGK	48	13	0.270833	0.0808
10766	8663	TOB2	52	14	0.269231	0.0808
8928	7162	FOXH1	9	3	0.333333	0.0818
53820	12267	DSCR6	9	3	0.333333	0.0821
6352	5198	CCL5	78	20	0.25641	0.0822
8743	7011	TNFSF10	73	19	0.260274	0.0824
1602	1328	DACH1	65	17	0.261538	0.0825
2515	2076	ADAM2	9	3	0.333333	0.0828
9635	7699	CLCA2	9	3	0.333333	0.0829
6340	5187	SCNN1G	9	3	0.333333	0.0831
1595	1324	CYP51A1	48	13	0.270833	0.0832
3667	3047	IRS1	69	18	0.26087	0.0837
5359	4388	PLSCR1	44	12	0.272727	0.0839
3321	2770	IGSF3	9	3	0.333333	0.084
9578	7656	CDC42BPB	24	7	0.291667	0.084
100033424	30042	SNORD116-12	9	3	0.333333	0.0842
360023	22942	ZBTB41	9	3	0.333333	0.0843
10000	8020	AKT3	48	13	0.270833	0.0847
113130	17332	CDCA5	9	3	0.333333	0.0847
4502	3681	MT2A	24	7	0.291667	0.0848
81706	15830	PPP1R14C	20	6	0.3	0.0851
8660	6942	IRS2	44	12	0.272727	0.0855
972	809	CD74	32	9	0.28125	0.0856
81031	15604	SLC2A10	44	12	0.272727	0.0857
339123	22151	JMJD8	9	3	0.333333	0.0857
23682	9831	RAB38	16	5	0.3125	0.0858
5214	4262	PFKP	69	18	0.26087	0.0861
130574	18273	LYPD6	9	3	0.333333	0.0868
3108	2590	HLA-DMA	82	21	0.256098	0.0869
5328	4359	PLAU	91	23	0.252747	0.087
7102	5860	TSPAN7	9	3	0.333333	0.0874
8339	6675	HIST1H2BG	28	8	0.285714	0.0875
51129	11817	ANGPTL4	40	11	0.275	0.0877
3315	2767	HSPB1	40	11	0.275	0.0878
767597	29872	SNORD114-19	28	8	0.285714	0.0878
1490	1239	CTGF	20	6	0.3	0.0884
66004	14754	LYNX1	28	8	0.285714	0.0886
253461	20640	ZBTB38	57	15	0.263158	0.0892
7035	5796	TFPI	24	7	0.291667	0.0896
1509	1253	CTSD	28	8	0.285714	0.0897
222166	20478	C7orf41	28	8	0.285714	0.0897
57619	14042	SHROOM3	9	3	0.333333	0.0899
5327	4358	PLAT	36	10	0.277778	0.0905
1308	1081	COL17A1	28	8	0.285714	0.0909
3176	2650	HNMT	52	14	0.269231	0.0912
5295	4329	PIK3R1	28	8	0.285714	0.0912
4071	3370	TM4SF1	70	18	0.257143	0.0915
8106	6544	PABPN1	28	8	0.285714	0.0918
7405	6124	UVRAG	40	11	0.275	0.0924
7013	5777	TERF1	53	14	0.264151	0.0926
90627	16897	STARD13	61	16	0.262295	0.0927
23429	9637	RYBP	53	14	0.264151	0.0933
7184	5937	HSP90B1	49	13	0.265306	0.0934
55974	13437	SLC50A1	6	2	0.333333	0.0939
3934	3268	LCN2	6	2	0.333333	0.0945
547	456	KIF1A	6	2	0.333333	0.0946
4820	3940	NKTR	53	14	0.264151	0.0946
8324	6660	FZD7	88	22	0.25	0.0946
4660	3810	PPP1R12B	6	2	0.333333	0.0947
4685	3832	NCAM2	6	2	0.333333	0.0949
9896	7930	FIG4	49	13	0.265306	0.0949
7112	5870	TMPO	53	14	0.264151	0.0951
9592	7668	IER2	49	13	0.265306	0.0951
22796	9136	COG2	6	2	0.333333	0.0951
90850	16923	ZNF598	6	2	0.333333	0.0951
4085	3380	MAD2L1	49	13	0.265306	0.0953
2317	1905	FLNB	17	5	0.294118	0.0954
348262	22701	FAM195B	6	2	0.333333	0.0954
301	251	ANXA1	62	16	0.258064	0.0957
3142	2623	HLX	6	2	0.333333	0.0957
5796	4745	PTPRK	62	16	0.258064	0.0958
10987	8854	COPS5	6	2	0.333333	0.0959
23632	9798	CA14	6	2	0.333333	0.0959
83482	15913	SCRT1	13	4	0.307692	0.096
55503	13111	TRPV6	13	4	0.307692	0.0962
219931	20310	TPCN2	6	2	0.333333	0.0962
6198	5068	RPS6KB1	13	4	0.307692	0.0963
387066	23245	SNHG5	6	2	0.333333	0.0963
23219	9470	FBXO28	6	2	0.333333	0.0967
23392	9607	KIAA0368	45	12	0.266667	0.0967
219927	20309	MRPL21	6	2	0.333333	0.0967
767	633	CA8	6	2	0.333333	0.0969
342667	22433	STAC2	6	2	0.333333	0.0973
93099	17142	DMKN	6	2	0.333333	0.0975
116447	17593	TOP1MT	6	2	0.333333	0.0976
150696	19206	PROM2	13	4	0.307692	0.0978
84179	16165	MFSD7	6	2	0.333333	0.0979
6235	5097	RPS29	6	2	0.333333	0.098
3399	2829	ID3	6	2	0.333333	0.0982
54507	12454	ADAMTSL4	6	2	0.333333	0.0982
10500	8454	SEMA6C	6	2	0.333333	0.0983
9869	7907	SETDB1	6	2	0.333333	0.0984
116362	17583	RBP7	6	2	0.333333	0.0984
7038	5799	TG	13	4	0.307692	0.0986
10765	8662	KDM5B	6	2	0.333333	0.0987
25805	9944	BAMBI	6	2	0.333333	0.0989
83723	15980	FAM57B	6	2	0.333333	0.099
11001	8865	SLC27A2	45	12	0.266667	0.0991
25928	10035	SOSTDC1	6	2	0.333333	0.0992
50604	11616	IL20	6	2	0.333333	0.0992
441317	25664	FAM90A7P	6	2	0.333333	0.0992
155	133	ADRB3	6	2	0.333333	0.0993
54714	12549	CNGB3	6	2	0.333333	0.0995
2173	1777	FABP7	13	4	0.307692	0.0996
4804	3926	NGFR	6	2	0.333333	0.0996
6097	4990	RORC	6	2	0.333333	0.0996
55240	12967	STEAP3	45	12	0.266667	0.0996
8290	6639	HIST3H3	13	4	0.307692	0.0998
653499	28439	LGALS7B	6	2	0.333333	0.1001
29097	11406	CNIH4	6	2	0.333333	0.1002
51287	11938	CHCHD8	6	2	0.333333	0.1005
64847	14630	SPATA20	58	15	0.258621	0.1006
3434	2860	IFIT1	37	10	0.27027	0.1009
579	478	NKX3-2	13	4	0.307692	0.101
57718	14115	PPP4R4	6	2	0.333333	0.101
375056	23053	MIA3	6	2	0.333333	0.1011
174	151	AFP	6	2	0.333333	0.1013
6142	5022	RPL18A	6	2	0.333333	0.1013
6143	5023	RPL19	6	2	0.333333	0.1014
10899	8777	JTB	6	2	0.333333	0.1014
54923	12700	LIME1	13	4	0.307692	0.1014
391267	24079	ANKRD20A11P	13	4	0.307692	0.1014
7474	6183	WNT5A	62	16	0.258064	0.1015
347733	22667	TUBB2B	6	2	0.333333	0.1015
6876	5650	TAGLN	6	2	0.333333	0.1016
4316	3566	MMP7	41	11	0.268293	0.1017
3508	2919	IGHMBP2	6	2	0.333333	0.102
1745	1437	DLX1	6	2	0.333333	0.1021
23484	9680	LEPROTL1	45	12	0.266667	0.1021
3224	2695	HOXC8	29	8	0.275862	0.1029
4155	3444	MBP	54	14	0.259259	0.1032
240	202	ALOX5	45	12	0.266667	0.1034
4194	3476	MDM4	17	5	0.294118	0.1034
6900	5674	CNTN2	17	5	0.294118	0.1038
2289	1880	FKBP5	13	4	0.307692	0.1041
2350	1927	FOLR2	29	8	0.275862	0.1041
79751	15152	SLC25A22	17	5	0.294118	0.1042
65125	14711	WNK1	58	15	0.258621	0.1044
779	644	CACNA1S	6	2	0.333333	0.1045
58191	14175	CXCL16	17	5	0.294118	0.1045
10124	8126	ARL4A	37	10	0.27027	0.1046
9862	7901	MED24	58	15	0.258621	0.1047
3136	2617	HLA-H	6	2	0.333333	0.1048
2810	2326	SFN	17	5	0.294118	0.1051
28992	11363	MACROD1	54	14	0.259259	0.1053
83641	15949	FAM107B	17	5	0.294118	0.1058
3012	2511	HIST1H2AE	21	6	0.285714	0.106
94241	17271	TP53INP1	17	5	0.294118	0.1061
4059	3358	BCAM	25	7	0.28	0.1062
1346	1110	COX7A1	21	6	0.285714	0.1063
2194	1794	FASN	37	10	0.27027	0.1063
4171	3458	MCM2	58	15	0.258621	0.1066
3117	2598	HLA-DQA1	37	10	0.27027	0.1069
1951	1595	CELSR3	33	9	0.272727	0.1071
79783	15173	C7orf10	29	8	0.275862	0.1072
9254	7395	CACNA2D2	21	6	0.285714	0.1073
23199	9452	KIAA0182	17	5	0.294118	0.1076
55573	13149	CDV3	25	7	0.28	0.108
26872	10502	STEAP1	33	9	0.272727	0.1081
10407	8371	SPAG11B	17	5	0.294118	0.1085
3111	2593	HLA-DOA	17	5	0.294118	0.1091
5174	4227	PDZK1	80	20	0.25	0.1091
8975	7185	USP13	21	6	0.285714	0.1092
7272	6014	TTK	25	7	0.28	0.1096
51176	11855	LEF1	67	17	0.253731	0.1097
7026	5789	NR2F2	25	7	0.28	0.1102
21	16	ABCA3	67	17	0.253731	0.1105
6310	5163	ATXN1	29	8	0.275862	0.1111
29901	11484	SAC3D1	29	8	0.275862	0.1113
8365	6701	HIST1H4H	25	7	0.28	0.1114
4332	3581	MNDA	50	13	0.26	0.1115
23580	9753	CDC42EP4	50	13	0.26	0.1115
30010	11561	NXPH1	10	3	0.3	0.1129
4680	3827	CEACAM6	29	8	0.275862	0.1135
3105	2587	HLA-A	25	7	0.28	0.1136
7291	6029	TWIST1	46	12	0.26087	0.1138
55179	12912	FAIM	29	8	0.275862	0.1139
23452	9657	ANGPTL2	76	19	0.25	0.1142
10742	8645	RAI2	55	14	0.254545	0.1146
24147	9906	FJX1	10	3	0.3	0.1146
2674	2209	GFRA1	68	17	0.25	0.1147
2260	1853	FGFR1	99	24	0.242424	0.1159
4321	3571	MMP12	10	3	0.3	0.1161
969	806	CD69	10	3	0.3	0.1166
5414	4422	2013-09-04	10	3	0.3	0.1171
8842	7094	PROM1	46	12	0.26087	0.1171
10884	8763	MRPS30	42	11	0.261905	0.1171
388595	23487	TMEM82	10	3	0.3	0.1172
51107	11797	APH1A	59	15	0.254237	0.1173
7070	5829	THY1	38	10	0.263158	0.1176
65265	14725	C8orf33	63	16	0.253968	0.1178
6781	5578	STC1	38	10	0.263158	0.1184
389630	23653	FAM90A15P	10	3	0.3	0.1188
6347	5194	CCL2	63	16	0.253968	0.1189
283971	21274	CLEC18C	10	3	0.3	0.1191
994	826	CDC25B	68	17	0.25	0.1195
3135	2616	HLA-G	10	3	0.3	0.1195
9720	7774	CCDC144A	10	3	0.3	0.1197
51755	12212	CDK12	10	3	0.3	0.1197
29937	11510	NENF	10	3	0.3	0.1198
6926	5699	TBX3	38	10	0.263158	0.1199
8888	7131	MCM3AP	55	14	0.254545	0.1201
25962	10059	KIAA1429	10	3	0.3	0.1203
26993	10519	AKAP8L	55	14	0.254545	0.1203
80725	15536	SRCIN1	10	3	0.3	0.1203
3613	3003	IMPA2	10	3	0.3	0.1207
341405	22391	ANKRD33	10	3	0.3	0.1209
347735	22669	SERINC2	10	3	0.3	0.121
407030	25205	MIR30B	10	3	0.3	0.1215
9580	7657	SOX13	10	3	0.3	0.1217
429	364	ASCL1	10	3	0.3	0.1219
83897	16046	KRTAP3-2	10	3	0.3	0.1219
79168	14881	LILRA6	10	3	0.3	0.1225
9447	7549	AIM2	26	7	0.269231	0.1228
56169	13516	GSDMC	10	3	0.3	0.1231
84988	16615	PPP1R16A	10	3	0.3	0.1234
84624	16377	FNDC1	10	3	0.3	0.1236
2266	1859	FGG	10	3	0.3	0.1237
441328	25670	FAM90A10P	10	3	0.3	0.1237
4603	3757	MYBL1	10	3	0.3	0.1238
65997	14748	RASL11B	10	3	0.3	0.1241
10040	8053	TOM1L1	51	13	0.254902	0.1245
1848	1525	DUSP6	73	18	0.246575	0.1249
2737	2260	GLI3	51	13	0.254902	0.1254
3191	2663	HNRNPL	47	12	0.255319	0.1261
54431	12400	DNAJC10	51	13	0.254902	0.1266
9564	7645	BCAR1	14	4	0.285714	0.1267
332	281	BIRC5	26	7	0.269231	0.1274
406924	25100	MIR134	22	6	0.272727	0.1279
29946	11517	SERTAD3	47	12	0.255319	0.128
84634	16385	KISS1R	34	9	0.264706	0.1284
2591	2146	GALNT3	30	8	0.266667	0.1289
3137	2618	HLA-J	18	5	0.277778	0.1294
56658	13583	TRIM39	14	4	0.285714	0.1295
79987	15333	SVEP1	18	5	0.277778	0.1295
824	683	CAPN2	14	4	0.285714	0.1298
51765	12219	MST4	51	13	0.254902	0.1299
100033437	30055	SNORD115-2	22	6	0.272727	0.1303
84210	16180	ANKRD20A1	22	6	0.272727	0.1304
5763	4718	PTMS	18	5	0.277778	0.1305
9846	7886	GAB2	73	18	0.246575	0.131
7366	6094	UGT2B15	30	8	0.266667	0.1311
445815	26032	PALM2-AKAP2	26	7	0.269231	0.1313
84321	16275	THOC3	14	4	0.285714	0.1314
9015	7204	TAF1A	14	4	0.285714	0.1315
64089	14405	SNX16	14	4	0.285714	0.1315
729359	29501	PLIN4	22	6	0.272727	0.1317
255926	20779	ADAM5	18	5	0.277778	0.1318
1026	858	CDKN1A	22	6	0.272727	0.132
721	597	C4B	18	5	0.277778	0.1321
951	789	CD37	14	4	0.285714	0.1321
83733	15983	SLC25A18	14	4	0.285714	0.1321
112616	17305	CMTM7	18	5	0.277778	0.1321
1959	1603	EGR2	26	7	0.269231	0.1323
9212	7365	AURKB	14	4	0.285714	0.1325
2543	2103	GAGE1	22	6	0.272727	0.1327
9619	7686	ABCG1	22	6	0.272727	0.1327
26232	10227	FBXO2	30	8	0.266667	0.1333
91319	16965	DERL3	22	6	0.272727	0.1336
7538	6236	ZFP36	56	14	0.25	0.1345
8270	6632	LAGE3	52	13	0.25	0.1347
51081	11772	MRPS7	26	7	0.269231	0.1351
53832	12274	IL20RA	18	5	0.277778	0.1352
9252	7393	RPS6KA5	26	7	0.269231	0.1358
5873	4793	RAB27A	22	6	0.272727	0.136
1306	1079	COL15A1	26	7	0.269231	0.1367
59339	14247	PLEKHA2	18	5	0.277778	0.137
10265	8253	IRX5	87	21	0.241379	0.1371
55432	13093	YOD1	14	4	0.285714	0.1371
25855	9986	BRMS1	26	7	0.269231	0.1372
7188	5941	TRAF5	47	12	0.255319	0.1373
2162	1768	F13A1	39	10	0.25641	0.1374
8519	6824	IFITM1	78	19	0.24359	0.1378
55894	13401	DEFB103B	7	2	0.285714	0.1388
857	708	CAV1	74	18	0.243243	0.1397
3707	3084	ITPKB	7	2	0.285714	0.1408
55540	13133	IL17RB	39	10	0.25641	0.1415
9185	7342	REPS2	7	2	0.285714	0.1421
114926	17486	C8orf40	7	2	0.285714	0.1421
9949	7979	AMMECR1	52	13	0.25	0.1425
1052	879	CEBPD	88	21	0.238636	0.1427
58499	14199	ZNF462	7	2	0.285714	0.1428
56950	13676	SMYD2	7	2	0.285714	0.143
7153	5908	TOP2A	74	18	0.243243	0.1432
9054	7236	NFS1	7	2	0.285714	0.1443
91147	16949	TMEM67	7	2	0.285714	0.1443
1939	1584	EIF2D	7	2	0.285714	0.1448
3899	3241	AFF3	7	2	0.285714	0.1454
9902	7936	MRC2	7	2	0.285714	0.1454
3226	2697	HOXC10	48	12	0.25	0.146
27173	10623	SLC39A1	7	2	0.285714	0.146
1465	1214	CSRP1	7	2	0.285714	0.1462
1213	1010	CLTC	7	2	0.285714	0.147
93594	17179	WDR67	7	2	0.285714	0.147
388381	23437	C17orf98	7	2	0.285714	0.147
1733	1425	DIO1	7	2	0.285714	0.1472
56892	13625	C8orf4	79	19	0.240506	0.1473
64699	14560	TMPRSS3	44	11	0.25	0.1476
83879	16030	CDCA7	7	2	0.285714	0.1478
137075	18477	CLDN23	31	8	0.258064	0.1484
6613	5425	SUMO2	7	2	0.285714	0.1485
6833	5615	ABCC8	35	9	0.257143	0.1486
57175	13819	CORO1B	48	12	0.25	0.1486
1473	1222	CST5	7	2	0.285714	0.1489
8404	6731	SPARCL1	7	2	0.285714	0.1491
3487	2899	IGFBP4	7	2	0.285714	0.1493
84866	16515	TMEM25	7	2	0.285714	0.1493
8840	7092	WISP1	7	2	0.285714	0.1495
10584	8522	COLEC10	7	2	0.285714	0.1497
2104	1722	ESRRG	7	2	0.285714	0.1498
51305	11955	KCNK9	7	2	0.285714	0.1502
51435	12037	SCARA3	57	14	0.245614	0.1502
793	655	CALB1	7	2	0.285714	0.1505
3547	2947	IGSF1	31	8	0.258064	0.1505
10351	8328	ABCA8	57	14	0.245614	0.1518
8522	6827	GAS7	27	7	0.259259	0.1525
8622	6910	PDE8B	27	7	0.259259	0.1525
6398	5237	SECTM1	48	12	0.25	0.1527
6920	5693	TCEA3	7	2	0.285714	0.1534
54509	12456	RHOF	11	3	0.272727	0.1534
1081	901	CGA	27	7	0.259259	0.1538
3385	2819	ICAM3	23	6	0.26087	0.1538
7516	6219	XRCC2	27	7	0.259259	0.1539
26585	10353	GREM1	57	14	0.245614	0.154
83451	15900	ABHD11	27	7	0.259259	0.1544
7031	5793	TFF1	57	14	0.245614	0.1545
8942	7174	KYNU	7	2	0.285714	0.1547
5502	4493	PPP1R1A	57	14	0.245614	0.1548
221476	20431	PI16	15	4	0.266667	0.1548
4069	3368	LYZ	66	16	0.242424	0.1549
7249	5993	TSC2	57	14	0.245614	0.1555
316	265	AOX1	27	7	0.259259	0.1559
5203	4252	PFDN4	11	3	0.272727	0.156
7412	6130	VCAM1	79	19	0.240506	0.156
3394	2825	IRF8	66	16	0.242424	0.1562
6873	5647	TAF2	11	3	0.272727	0.1562
3037	2530	HAS2	11	3	0.272727	0.1568
56704	13601	JPH1	11	3	0.272727	0.1568
54968	12741	TMEM70	11	3	0.272727	0.1569
22929	9246	SEPHS1	27	7	0.259259	0.1572
1379	1139	CR1L	11	3	0.272727	0.1575
4715	3861	NDUFB9	23	6	0.26087	0.1577
55351	13062	STK32B	23	6	0.26087	0.1581
5058	4130	PAK1	19	5	0.263158	0.1583
6844	5624	VAMP2	53	13	0.245283	0.1583
57132	13788	CHMP1B	19	5	0.263158	0.1585
440270	25437	GOLGA8B	53	13	0.245283	0.1588
8786	7041	RGS11	19	5	0.263158	0.159
7416	6134	VDAC1	19	5	0.263158	0.1591
285440	21586	CYP4V2	11	3	0.272727	0.1592
5157	4210	PDGFRL	15	4	0.266667	0.1593
7289	6027	TULP3	23	6	0.26087	0.1597
728641	29255	FABP5P7	23	6	0.26087	0.1599
5087	4152	PBX1	23	6	0.26087	0.16
1909	1569	EDNRA	23	6	0.26087	0.1601
3627	3015	CXCL10	62	15	0.241935	0.1601
23414	9626	ZFPM2	11	3	0.272727	0.1601
8703	6977	B4GALT3	11	3	0.272727	0.1602
6386	5226	SDCBP	11	3	0.272727	0.1603
440712	25534	C1orf186	11	3	0.272727	0.1603
6830	5613	SUPT6H	53	13	0.245283	0.1608
575	474	BAI1	15	4	0.266667	0.1609
693146	28776	MIR561	11	3	0.272727	0.161
100033446	30064	SNORD115-9	23	6	0.26087	0.161
1944	1588	EFNA3	11	3	0.272727	0.1611
3620	3008	IDO1	11	3	0.272727	0.1614
5650	4624	KLK7	27	7	0.259259	0.1614
83902	16050	KRTAP17-1	11	3	0.272727	0.1614
5919	4836	RARRES2	71	17	0.239437	0.1617
291	248	SLC25A4	11	3	0.272727	0.1618
5629	4608	PROX1	11	3	0.272727	0.1618
3106	2588	HLA-B	19	5	0.263158	0.1619
64926	14658	RASAL3	11	3	0.272727	0.1619
6173	5049	RPL36A	19	5	0.263158	0.1622
65983	14737	GRAMD3	53	13	0.245283	0.1622
399753	24377	LOC399753	23	6	0.26087	0.1622
51195	11869	RAPGEFL1	23	6	0.26087	0.1623
54972	12745	TMEM132A	62	15	0.241935	0.1624
51249	11905	TMEM69	11	3	0.272727	0.1625
51706	12188	CYB5R1	15	4	0.266667	0.1625
57214	13843	KIAA1199	11	3	0.272727	0.1626
217	185	ALDH2	11	3	0.272727	0.1629
4583	3740	MUC2	11	3	0.272727	0.1634
8476	6785	CDC42BPA	23	6	0.26087	0.1634
80139	15403	ZNF703	11	3	0.272727	0.1634
1015	847	CDH17	11	3	0.272727	0.1635
8689	6967	KRT36	11	3	0.272727	0.1637
79473	14968	OR52N1	19	5	0.263158	0.1638
5336	4367	PLCG2	15	4	0.266667	0.1639
7164	5918	TPD52L1	62	15	0.241935	0.164
10903	8781	MTMR11	11	3	0.272727	0.164
84299	16254	MIEN1	11	3	0.272727	0.165
643719	27229	SCGB1B2P	11	3	0.272727	0.1652
25823	9958	TPSG1	11	3	0.272727	0.1656
83593	15933	RASSF5	11	3	0.272727	0.1658
776	641	CACNA1D	49	12	0.244898	0.166
94025	17224	MUC16	15	4	0.266667	0.1663
30851	11592	TAX1BP3	11	3	0.272727	0.1664
23162	9418	MAPK8IP3	49	12	0.244898	0.1668
55196	12927	KIAA1551	15	4	0.266667	0.167
2202	1801	EFEMP1	67	16	0.238806	0.1675
8654	6938	PDE5A	19	5	0.263158	0.1675
3233	2704	HOXD4	19	5	0.263158	0.1676
1021	853	CDK6	15	4	0.266667	0.1678
306	256	ANXA3	49	12	0.244898	0.1682
26009	10089	ZZZ3	49	12	0.244898	0.1682
8675	6956	STX16	45	11	0.244444	0.1686
56997	13710	ADCK3	11	3	0.272727	0.1686
114902	17480	C1QTNF5	32	8	0.25	0.1687
891	734	CCNB1	32	8	0.25	0.169
5569	4551	PKIA	19	5	0.263158	0.1696
55733	13274	HHAT	15	4	0.266667	0.1697
23761	9875	PISD	49	12	0.244898	0.1701
26298	10276	EHF	54	13	0.240741	0.1706
84955	16591	NUDCD1	15	4	0.266667	0.1707
2669	2204	GEM	58	14	0.241379	0.1712
8165	6573	AKAP1	58	14	0.241379	0.1713
1646	1366	AKR1C2	58	14	0.241379	0.1714
1472	1221	CST4	63	15	0.238095	0.1736
3428	2855	IFI16	28	7	0.25	0.1753
4891	3998	SLC11A2	54	13	0.240741	0.1757
100132979	32479	GOLGA8DP	32	8	0.25	0.1765
7113	5871	TMPRSS2	28	7	0.25	0.1793
8343	6679	HIST1H2BF	72	17	0.236111	0.1799
10974	8843	C10orf116	50	12	0.24	0.18
79174	14887	CRELD2	28	7	0.25	0.1806
3126	2607	HLA-DRB4	32	8	0.25	0.181
5142	4195	PDE4B	59	14	0.237288	0.1815
1312	1084	COMT	59	14	0.237288	0.1823
6134	5015	RPL10	50	12	0.24	0.1835
4494	3674	MT1F	50	12	0.24	0.1836
84525	16343	HOPX	54	13	0.240741	0.1837
693228	28856	MIR643	41	10	0.243902	0.1839
7358	6087	UGDH	41	10	0.243902	0.184
1154	966	CISH	50	12	0.24	0.1848
283120	21068	H19	24	6	0.25	0.1852
25800	9939	SLC39A6	50	12	0.24	0.1855
5366	4394	PMAIP1	50	12	0.24	0.1862
79624	15044	C6orf211	50	12	0.24	0.1862
1589	1318	CYP21A2	24	6	0.25	0.1866
2801	2320	GOLGA2	24	6	0.25	0.1866
10472	8427	ZNF238	59	14	0.237288	0.1869
1318	1090	SLC31A2	50	12	0.24	0.187
51809	12231	GALNT7	46	11	0.23913	0.1872
10857	8740	PGRMC1	24	6	0.25	0.1873
8991	7192	SELENBP1	24	6	0.25	0.1892
79752	15153	ZFAND1	59	14	0.237288	0.1892
10016	8035	PDCD6	24	6	0.25	0.1893
728855	29331	LINC00623	50	12	0.24	0.1895
2803	2322	GOLGA4	24	6	0.25	0.19
11163	9000	NUDT4	24	6	0.25	0.1901
344	292	APOC2	24	6	0.25	0.1904
6505	5328	SLC1A1	77	18	0.233766	0.1906
9156	7322	EXO1	20	5	0.25	0.1906
79602	15030	ADIPOR2	50	12	0.24	0.1916
29116	11423	MYLIP	50	12	0.24	0.192
1050	877	CEBPA	46	11	0.23913	0.1928
5672	4639	PSG4	20	5	0.25	0.1931
3800	3163	KIF5C	82	19	0.231707	0.1933
11067	8921	C10orf10	64	15	0.234375	0.1933
5770	4724	PTPN1	46	11	0.23913	0.1936
201895	20149	C4orf34	20	5	0.25	0.1947
23022	9308	PALLD	55	13	0.236364	0.1952
28957	11334	MRPS28	20	5	0.25	0.1952
404217	25015	CTXN1	20	5	0.25	0.1955
344905	22543	ATP13A5	8	2	0.25	0.1956
286187	21752	PPP1R42	12	3	0.25	0.1961
7078	5837	TIMP3	33	8	0.242424	0.1963
3336	2778	HSPE1	12	3	0.25	0.1965
5570	4552	PKIB	20	5	0.25	0.197
3149	2627	HMGB3	64	15	0.234375	0.1981
220	188	ALDH1A3	33	8	0.242424	0.1983
9232	7380	PTTG1	87	20	0.229885	0.1984
10877	8757	CFHR4	16	4	0.25	0.1984
56882	13618	CDC42SE1	12	3	0.25	0.1987
5730	4693	PTGDS	46	11	0.23913	0.199
90990	16936	KIFC2	12	3	0.25	0.1991
348327	22703	ZNF530	20	5	0.25	0.1992
7086	5844	TKT	55	13	0.236364	0.1994
116841	17615	SNAP47	12	3	0.25	0.1996
682	565	BSG	64	15	0.234375	0.1998
1288	1062	COL4A6	12	3	0.25	0.2
79666	15081	PLEKHF2	64	15	0.234375	0.2003
376497	23103	SLC27A1	12	3	0.25	0.2003
4137	3427	MAPT	73	17	0.232877	0.2005
2877	2387	GPX2	20	5	0.25	0.2007
6513	5336	SLC2A1	12	3	0.25	0.2012
1018	850	CDK3	8	2	0.25	0.2013
574476	26682	MIR520C	16	4	0.25	0.2013
2353	1929	FOS	33	8	0.242424	0.2014
716	592	C1S	69	16	0.231884	0.2015
5245	4284	PHB	33	8	0.242424	0.2015
119587	17721	CPXM2	12	3	0.25	0.202
148523	19068	C1orf51	12	3	0.25	0.2021
4831	3949	NME2	20	5	0.25	0.2022
81539	15763	SLC38A1	16	4	0.25	0.2024
687	570	KLF9	51	12	0.235294	0.2026
3075	2566	CFH	51	12	0.235294	0.2026
10637	8569	LEFTY1	12	3	0.25	0.2027
171169	19893	SPACA4	12	3	0.25	0.2027
740	612	MRPL49	8	2	0.25	0.2028
6279	5134	S100A8	64	15	0.234375	0.2028
406903	25079	MIR10B	8	2	0.25	0.2028
2634	2175	GBP2	42	10	0.238095	0.203
400566	24498	C17orf97	16	4	0.25	0.203
4925	4027	NUCB2	12	3	0.25	0.2031
26824	10467	RNU11	12	3	0.25	0.2031
79686	15099	LINC00341	55	13	0.236364	0.2032
64407	14507	RGS18	12	3	0.25	0.2034
2131	1743	EXT1	12	3	0.25	0.2035
100033417	30035	SNORD116-5	20	5	0.25	0.2036
27067	10554	STAU2	33	8	0.242424	0.2038
3949	3278	LDLR	60	14	0.233333	0.2045
8631	6917	SKAP1	12	3	0.25	0.2049
54828	12619	BCAS3	20	5	0.25	0.2049
57053	13741	CHRNA10	8	2	0.25	0.205
388228	23413	SBK1	33	8	0.242424	0.205
23428	9636	SLC7A8	74	17	0.22973	0.2052
84266	16223	ALKBH7	8	2	0.25	0.2052
767596	29871	SNORD114-18	29	7	0.241379	0.2052
574460	26666	MIR498	8	2	0.25	0.2054
1522	1265	CTSZ	51	12	0.235294	0.206
5166	4219	PDK4	12	3	0.25	0.2064
25782	9924	RAB3GAP2	12	3	0.25	0.2067
6046	4946	BRD2	12	3	0.25	0.2069
26073	10138	POLDIP2	56	13	0.232143	0.2069
6696	5499	SPP1	69	16	0.231884	0.2073
23767	9880	FLRT3	12	3	0.25	0.2073
220594	20362	USP32P2	42	10	0.238095	0.2075
5790	4739	PTPRCAP	12	3	0.25	0.2078
9135	7303	RABEP1	60	14	0.233333	0.2081
55034	12799	MOCOS	29	7	0.241379	0.2081
55714	13258	ODZ3	29	7	0.241379	0.2081
3491	2903	CYR61	51	12	0.235294	0.2083
28951	11329	TRIB2	51	12	0.235294	0.2087
57798	14142	GATAD1	51	12	0.235294	0.2088
57007	13719	CXCR7	38	9	0.236842	0.2093
11140	8978	CDC37	29	7	0.241379	0.2094
5792	4741	PTPRF	47	11	0.234043	0.2102
1945	1589	EFNA4	12	3	0.25	0.2103
8493	6799	PPM1D	12	3	0.25	0.2105
8344	6680	HIST1H2BE	29	7	0.241379	0.2108
80778	15568	ZNF34	12	3	0.25	0.2111
6240	5102	RRM1	51	12	0.235294	0.2113
5641	4617	LGMN	12	3	0.25	0.2114
22834	9165	ZNF652	38	9	0.236842	0.2116
56949	13675	XAB2	12	3	0.25	0.212
51710	12189	ZNF44	29	7	0.241379	0.2124
5612	4593	PRKRIR	56	13	0.232143	0.2134
1293	1067	COL6A3	16	4	0.25	0.2136
26470	10293	SEZ6L2	38	9	0.236842	0.2144
25903	10017	OLFML2B	56	13	0.232143	0.2145
1524	1267	CX3CR1	60	14	0.233333	0.2147
5878	4798	RAB5C	56	13	0.232143	0.215
56271	13545	BEX4	38	9	0.236842	0.2155
6720	5523	SREBF1	38	9	0.236842	0.2157
9687	7745	GREB1	25	6	0.24	0.216
56925	13655	LXN	47	11	0.234043	0.2177
9053	7235	MAP7	47	11	0.234043	0.2179
3910	3249	LAMA4	25	6	0.24	0.2192
22998	9292	LIMCH1	61	14	0.229508	0.2195
27134	10599	TJP3	38	9	0.236842	0.22
6907	5681	TBL1X	25	6	0.24	0.2216
112398	17292	EGLN2	25	6	0.24	0.2216
10769	8666	PLK2	25	6	0.24	0.2219
10659	8589	CELF2	25	6	0.24	0.222
8382	6712	NME5	52	12	0.230769	0.2223
4736	3879	RPL10A	21	5	0.238095	0.2225
4608	3762	MYBPH	21	5	0.238095	0.225
11083	8936	DIDO1	52	12	0.230769	0.2256
8612	6903	PPAP2C	56	13	0.232143	0.2263
1846	1523	DUSP4	75	17	0.226667	0.2266
6536	5358	SLC6A9	21	5	0.238095	0.2269
4646	3797	MYO6	21	5	0.238095	0.227
164656	19707	TMPRSS6	21	5	0.238095	0.2272
1647	1367	GADD45A	52	12	0.230769	0.2275
22827	9160	PUF60	21	5	0.238095	0.2275
26043	10114	UBXN7	52	12	0.230769	0.2278
122786	17857	FRMD6	34	8	0.235294	0.2286
5797	4746	PTPRM	21	5	0.238095	0.2299
4077	3374	NBR1	21	5	0.238095	0.2308
5307	4339	PITX1	21	5	0.238095	0.2308
27324	10705	TOX3	34	8	0.235294	0.2308
4015	3325	LOX	57	13	0.22807	0.2315
26255	10243	PTTG3P	21	5	0.238095	0.2316
7991	6484	TUSC3	43	10	0.232558	0.2323
64215	14456	DNAJC1	52	12	0.230769	0.2323
11076	8929	TPPP	21	5	0.238095	0.2324
1307	1080	COL16A1	66	15	0.227273	0.2338
58489	14189	FAM108C1	21	5	0.238095	0.2343
55353	13064	LAPTM4B	80	18	0.225	0.2344
6349	5196	CCL3L1	30	7	0.233333	0.2353
9166	7327	EBAG9	39	9	0.230769	0.2355
8880	7124	FUBP1	57	13	0.22807	0.2358
2747	2270	GLUD2	30	7	0.233333	0.236
9970	7998	NR1I3	17	4	0.235294	0.2365
10631	8563	POSTN	30	7	0.233333	0.237
3294	2749	HSD17B2	21	5	0.238095	0.2376
1936	1581	EEF1D	17	4	0.235294	0.2377
5362	4391	PLXNA2	17	4	0.235294	0.2378
9028	7215	RHBDL1	17	4	0.235294	0.238
389816	23692	LRRC26	17	4	0.235294	0.2386
1734	1426	DIO2	17	4	0.235294	0.2394
123099	17875	DEGS2	30	7	0.233333	0.2397
400578	24502	KRT16P2	17	4	0.235294	0.2402
23224	9474	SYNE2	57	13	0.22807	0.2403
553	461	AVPR1B	17	4	0.235294	0.2412
11226	9052	GALNT6	52	12	0.230769	0.2422
80232	15460	WDR26	17	4	0.235294	0.2431
203328	20198	SUSD3	21	5	0.238095	0.2434
92105	17054	INTS4	17	4	0.235294	0.2435
914	754	CD2	62	14	0.225806	0.2454
7296	6034	TXNRD1	48	11	0.229167	0.2456
6138	5019	RPL15	13	3	0.230769	0.2458
6035	4937	RNASE1	53	12	0.226415	0.246
10398	8363	MYL9	48	11	0.229167	0.2461
11031	8891	RAB31	48	11	0.229167	0.2463
11236	9060	RNF139	13	3	0.230769	0.2471
83987	16073	CCDC8	13	3	0.230769	0.2473
247	209	ALOX15B	13	3	0.230769	0.2474
3621	3009	ING1	48	11	0.229167	0.2475
23032	9317	USP33	26	6	0.230769	0.2478
85004	16624	RERG	13	3	0.230769	0.248
93035	17138	PKHD1L1	13	3	0.230769	0.2483
3123	2604	HLA-DRB1	17	4	0.235294	0.249
85414	16696	SLC45A3	13	3	0.230769	0.2496
871	721	SERPINH1	30	7	0.233333	0.2497
5909	4826	RAP1GAP	17	4	0.235294	0.2497
80144	15406	FRAS1	13	3	0.230769	0.2497
7048	5809	TGFBR2	17	4	0.235294	0.2499
51094	11784	ADIPOR1	13	3	0.230769	0.2506
50650	11637	ARHGEF3	53	12	0.226415	0.2507
6284	5139	S100A13	17	4	0.235294	0.251
9145	7312	SYNGR1	13	3	0.230769	0.2512
23263	9507	MCF2L	26	6	0.230769	0.2515
341	289	APOC1	13	3	0.230769	0.2516
89796	16770	NAV1	13	3	0.230769	0.2517
5603	4584	MAPK13	53	12	0.226415	0.2518
244	206	ANXA8L2	13	3	0.230769	0.2519
115265	17507	DDIT4L	13	3	0.230769	0.2519
10950	8822	BTG3	35	8	0.228571	0.2523
1842	1519	ECM2	62	14	0.225806	0.2527
6651	5461	SON	26	6	0.230769	0.2527
114897	17476	C1QTNF1	13	3	0.230769	0.2529
51582	12119	AZIN1	35	8	0.228571	0.2532
11145	8983	PLA2G16	67	15	0.223881	0.2533
10497	8451	UNC13B	26	6	0.230769	0.2534
55083	12834	KIF26B	13	3	0.230769	0.2534
25825	9960	BACE2	95	21	0.221053	0.2535
79068	14821	FTO	26	6	0.230769	0.2536
4683	3830	NBN	13	3	0.230769	0.2538
204851	20221	HIPK1	53	12	0.226415	0.2539
4796	3919	TONSL	13	3	0.230769	0.2541
283284	21108	IGSF22	9	2	0.222222	0.2543
22882	9206	ZHX2	13	3	0.230769	0.2545
3664	3045	IRF6	13	3	0.230769	0.2547
375686	23086	SPATC1	9	2	0.222222	0.2548
1978	1616	EIF4EBP1	72	16	0.222222	0.2552
9877	7913	ZC3H11A	9	2	0.222222	0.2555
57235	13856	KIAA0485	26	6	0.230769	0.2562
939	777	CD27	5	1	0.2	0.2569
79098	14846	C1orf116	9	2	0.222222	0.257
7105	5863	TSPAN6	35	8	0.228571	0.2573
55859	13381	BEX1	44	10	0.227273	0.2574
5493	4485	PPL	53	12	0.226415	0.2576
91380	16973	SNORD107	13	3	0.230769	0.2578
214	182	ALCAM	58	13	0.224138	0.258
220032	20333	GDPD4	5	1	0.2	0.2582
220433	20360	RPS4XP16	5	1	0.2	0.2583
92703	17111	TMEM183A	5	1	0.2	0.2586
29920	11496	PYCR2	5	1	0.2	0.2587
11244	9065	ZHX1	5	1	0.2	0.2589
51123	11811	ZNF706	5	1	0.2	0.2595
7088	5846	TLE1	58	13	0.224138	0.2598
574493	26699	MIR520H	9	2	0.222222	0.2599
1511	1255	CTSG	5	1	0.2	0.2604
2738	2261	GLI4	5	1	0.2	0.2609
3708	3085	ITPR1	5	1	0.2	0.261
6882	5656	TAF11	22	5	0.227273	0.261
203054	20179	ADCK5	5	1	0.2	0.261
1173	979	AP2M1	9	2	0.222222	0.2611
353131	22794	LCE1A	9	2	0.222222	0.2613
10143	8144	CLEC3A	5	1	0.2	0.2614
6440	5273	SFTPC	9	2	0.222222	0.2615
28977	11350	MRPL42	53	12	0.226415	0.2617
113246	17344	C12orf57	9	2	0.222222	0.2619
9806	7851	SPOCK2	9	2	0.222222	0.2621
200035	20056	NUDT17	9	2	0.222222	0.2621
84948	16585	TIGD5	9	2	0.222222	0.2626
5364	4392	PLXNB1	22	5	0.227273	0.2629
107	91	ADCY1	9	2	0.222222	0.263
6591	5406	SNAI2	22	5	0.227273	0.263
114908	17484	TMEM123	9	2	0.222222	0.2633
1048	876	CEACAM5	40	9	0.225	0.2638
22794	9134	CASC3	5	1	0.2	0.264
5175	4228	PECAM1	49	11	0.22449	0.2642
9743	7796	ARHGAP32	63	14	0.222222	0.2648
2053	1685	EPHX2	5	1	0.2	0.2649
6355	5200	CCL8	22	5	0.227273	0.265
10509	8458	SEMA4B	5	1	0.2	0.265
3543	2944	IGLL1	9	2	0.222222	0.2653
1584	1313	CYP11B1	9	2	0.222222	0.2658
26292	10274	MYCBP	22	5	0.227273	0.2658
3693	3071	ITGB5	31	7	0.225806	0.2659
6228	5090	RPS23	9	2	0.222222	0.266
6503	5326	SLA	5	1	0.2	0.2663
8000	6487	PSCA	5	1	0.2	0.2664
23167	9423	EFR3A	5	1	0.2	0.2664
51053	11747	GMNN	22	5	0.227273	0.2665
3115	2596	HLA-DPB1	9	2	0.222222	0.2666
55997	13439	CFC1	9	2	0.222222	0.2666
83940	16060	TATDN1	9	2	0.222222	0.2668
10068	8079	IL18BP	9	2	0.222222	0.2674
1380	1140	CR2	5	1	0.2	0.2677
3433	2859	IFIT2	9	2	0.222222	0.2678
149111	19101	CNIH3	9	2	0.222222	0.2678
283212	21091	KLHL35	9	2	0.222222	0.2683
3159	2636	HMGA1	22	5	0.227273	0.2685
8581	6881	LY6D	9	2	0.222222	0.2687
1441	1195	CSF3R	5	1	0.2	0.2688
1113	931	CHGA	5	1	0.2	0.2689
2824	2338	GPM6B	9	2	0.222222	0.2689
23683	9832	PRKD3	63	14	0.222222	0.2689
286826	21823	LIN9	5	1	0.2	0.2691
388407	23444	C17orf82	5	1	0.2	0.2693
494329	26284	MIR380	9	2	0.222222	0.2693
100507436	39380	MICA	22	5	0.227273	0.2697
56128	13483	PCDHB8	31	7	0.225806	0.2701
6129	5011	RPL7	5	1	0.2	0.2706
23215	9466	PRRC2C	22	5	0.227273	0.2708
6132	5013	RPL8	31	7	0.225806	0.2711
10125	8127	RASGRP1	54	12	0.222222	0.2723
340359	22315	KLHL38	5	1	0.2	0.2726
7373	6100	COL14A1	36	8	0.222222	0.2727
10342	8320	TFG	31	7	0.225806	0.2735
25966	10061	C2CD2	22	5	0.227273	0.2739
10278	8264	EFS	40	9	0.225	0.2744
9341	7460	VAMP3	31	7	0.225806	0.2746
27346	10723	TMEM97	54	12	0.222222	0.2748
83715	15977	ESPN	18	4	0.222222	0.2761
6542	5363	SLC7A2	36	8	0.222222	0.2767
11333	9120	PDAP1	58	13	0.224138	0.2771
9452	7553	ITM2A	59	13	0.220339	0.2783
4250	3518	SCGB2A2	54	12	0.222222	0.2788
9123	7291	SLC16A3	18	4	0.222222	0.2791
115948	17546	CCDC151	18	4	0.222222	0.2792
9289	7418	GPR56	27	6	0.222222	0.2818
1634	1355	DCN	36	8	0.222222	0.2821
216	184	ALDH1A1	36	8	0.222222	0.2825
56944	13670	OLFML3	27	6	0.222222	0.2825
1009	841	CDH11	64	14	0.21875	0.2829
162979	19652	ZNF296	18	4	0.222222	0.2838
646424	27924	SPINK8	27	6	0.222222	0.2841
7107	5865	GPR137B	50	11	0.22	0.2844
9126	7294	SMC3	27	6	0.222222	0.2844
8406	6733	SRPX	59	13	0.220339	0.2847
3597	2990	IL13RA1	27	6	0.222222	0.2857
192134	19941	B3GNT6	18	4	0.222222	0.2858
11218	9046	DDX20	18	4	0.222222	0.2861
762	628	CA4	36	8	0.222222	0.2862
3371	2809	TNC	78	17	0.217949	0.2866
399694	24366	SHC4	18	4	0.222222	0.2867
1999	1634	ELF3	50	11	0.22	0.2868
10406	8370	WFDC2	27	6	0.222222	0.287
5880	4800	RAC2	64	14	0.21875	0.2871
3659	3040	IRF1	78	17	0.217949	0.2873
134	115	ADORA1	27	6	0.222222	0.2877
4234	3504	METTL1	50	11	0.22	0.2877
64333	14487	ARHGAP9	18	4	0.222222	0.2877
2719	2244	GPC3	18	4	0.222222	0.2879
4599	3753	MX1	50	11	0.22	0.2881
8322	6658	FZD4	18	4	0.222222	0.2885
10560	8501	SLC19A2	50	11	0.22	0.2887
4671	3819	NAIP	18	4	0.222222	0.2888
100133941	32629	CD24	59	13	0.220339	0.2888
10087	8095	COL4A3BP	27	6	0.222222	0.2892
642460	26954	ANKRD30BP1	27	6	0.222222	0.2892
1960	1604	EGR3	50	11	0.22	0.2894
9897	7931	KIAA0196	36	8	0.222222	0.2904
23166	9422	STAB1	50	11	0.22	0.2907
348	296	APOE	50	11	0.22	0.2916
8642	6927	DCHS1	27	6	0.222222	0.2923
79762	15160	C1orf115	74	16	0.216216	0.2928
5530	4517	PPP3CA	55	12	0.218182	0.2936
1652	1371	DDT	69	15	0.217391	0.294
7021	5784	TFAP2B	55	12	0.218182	0.2944
4924	4026	NUCB1	50	11	0.22	0.295
79647	15065	AKIRIN1	55	12	0.218182	0.2953
10916	8793	MAGED2	14	3	0.214286	0.296
1718	1414	DHCR24	23	5	0.217391	0.2969
7163	5917	TPD52	64	14	0.21875	0.297
10439	8398	OLFM1	60	13	0.216667	0.2982
10237	8228	SLC35B1	32	7	0.21875	0.2984
8638	6924	OASL	14	3	0.214286	0.2988
820	679	CAMP	14	3	0.214286	0.2996
6176	5052	RPLP1	41	9	0.219512	0.3
55258	12983	THNSL2	14	3	0.214286	0.3004
6385	5225	SDC4	23	5	0.217391	0.3006
219623	20279	TMEM26	23	5	0.217391	0.301
5743	4705	PTGS2	14	3	0.214286	0.3015
3304	2757	HSPA1B	55	12	0.218182	0.3022
7399	6119	USH2A	14	3	0.214286	0.3024
5110	4171	PCMT1	46	10	0.217391	0.3028
5509	4497	PPP1R3D	23	5	0.217391	0.3032
26002	10085	MOXD1	14	3	0.214286	0.3036
2686	2217	GGT7	14	3	0.214286	0.3041
3122	2603	HLA-DRA	32	7	0.21875	0.3043
2633	2174	GBP1	60	13	0.216667	0.3044
79977	15326	GRHL2	14	3	0.214286	0.3047
1833	1511	EPYC	23	5	0.217391	0.3052
2006	1641	ELN	60	13	0.216667	0.3053
4774	3903	NFIA	14	3	0.214286	0.3054
2925	2432	GRPR	23	5	0.217391	0.3055
2642	2182	GCGR	23	5	0.217391	0.306
810	670	CALML3	14	3	0.214286	0.3066
51018	11726	RRP15	14	3	0.214286	0.3072
80303	15480	EFHD1	23	5	0.217391	0.3073
10535	8479	RNASEH2A	51	11	0.215686	0.3075
4983	4070	OPHN1	23	5	0.217391	0.3082
8646	6931	CHRD	23	5	0.217391	0.3083
3855	3211	KRT7	32	7	0.21875	0.3084
54463	12422	FAM134B	60	13	0.216667	0.3085
919	758	CD247	23	5	0.217391	0.3088
55466	13103	DNAJA4	23	5	0.217391	0.3097
2212	1810	FCGR2A	60	13	0.216667	0.3099
4318	3568	MMP9	37	8	0.216216	0.3104
4118	3412	MAL	32	7	0.21875	0.3108
343413	22480	FCRL6	10	2	0.2	0.3118
134549	18423	SHROOM1	10	2	0.2	0.3129
3638	3024	INSIG1	51	11	0.215686	0.3136
4074	3372	M6PR	23	5	0.217391	0.3146
55891	13398	LENEP	10	2	0.2	0.3147
1654	1373	DDX3X	51	11	0.215686	0.3148
9774	7823	BCLAF1	60	13	0.216667	0.315
8574	6875	AKR7A2	28	6	0.214286	0.3154
59277	14234	NTN4	10	2	0.2	0.3161
64284	14475	RAB17	23	5	0.217391	0.3165
221395	20419	GPR116	51	11	0.215686	0.317
7122	5880	CLDN5	28	6	0.214286	0.3174
1580	1309	CYP4B1	84	18	0.214286	0.3175
100033805	30083	SNORD115-31	19	4	0.210526	0.3179
1906	1566	EDN1	10	2	0.2	0.3188
5783	4733	PTPN13	51	11	0.215686	0.3188
4821	3941	NKX2-2	10	2	0.2	0.3189
11000	8864	SLC27A3	56	12	0.214286	0.3191
2215	1813	FCGR3B	10	2	0.2	0.3192
64167	14444	ERAP2	10	2	0.2	0.3193
83604	15939	TMEM47	28	6	0.214286	0.3194
7481	6190	WNT11	10	2	0.2	0.3196
254428	20700	SLC41A1	10	2	0.2	0.3197
1119	936	CHKA	56	12	0.214286	0.3198
3213	2684	HOXB3	10	2	0.2	0.3202
100132476	32325	KRTAP4-7	10	2	0.2	0.3204
54763	12576	ROPN1	10	2	0.2	0.3205
9144	7311	SYNGR2	10	2	0.2	0.3206
952	790	CD38	10	2	0.2	0.3207
3959	3287	LGALS3BP	10	2	0.2	0.3209
55008	12776	HERC6	28	6	0.214286	0.3211
2165	1769	F13B	10	2	0.2	0.3213
8996	7197	NOL3	75	16	0.213333	0.3215
55224	12953	ETNK2	10	2	0.2	0.3215
79921	15286	TCEAL4	10	2	0.2	0.3215
286527	21805	TMSB15B	10	2	0.2	0.3215
81559	15777	TRIM11	10	2	0.2	0.3218
391627	24142	USP17	10	2	0.2	0.3218
224	192	ALDH3A2	37	8	0.216216	0.3219
1836	1513	SLC26A2	28	6	0.214286	0.3222
56673	13593	C11orf16	10	2	0.2	0.3222
128061	18134	C1orf131	10	2	0.2	0.3223
440243	25434	LOC440243	10	2	0.2	0.3223
56140	13495	PCDHA8	10	2	0.2	0.3226
22795	9135	NID2	28	6	0.214286	0.3231
347051	22601	SLC10A5	10	2	0.2	0.3231
283987	21278	C17orf28	19	4	0.210526	0.3232
2948	2451	GSTM4	19	4	0.210526	0.3233
1794	1473	DOCK2	28	6	0.214286	0.3234
343173	22469	OR2T3	19	4	0.210526	0.3235
3133	2614	HLA-E	10	2	0.2	0.3236
9368	7482	SLC9A3R1	70	15	0.214286	0.3236
1942	1586	EFNA1	10	2	0.2	0.3238
2914	2422	GRM4	19	4	0.210526	0.3239
57142	13794	RTN4	10	2	0.2	0.324
2306	1894	FOXD2	10	2	0.2	0.3241
3988	3305	LIPA	10	2	0.2	0.3242
5469	4468	MED1	56	12	0.214286	0.3242
9572	7651	NR1D1	10	2	0.2	0.3242
23046	9329	KIF21B	10	2	0.2	0.3242
7025	5788	NR2F1	61	13	0.213115	0.3248
55711	13256	FAR2	10	2	0.2	0.325
23194	9447	FBXL7	28	6	0.214286	0.3252
43849	11595	KLK12	10	2	0.2	0.3253
3554	2954	IL1R1	19	4	0.210526	0.3256
3419	2847	IDH3A	56	12	0.214286	0.3257
124	106	ADH1A	10	2	0.2	0.3258
440	375	ASNS	28	6	0.214286	0.3261
10875	8755	FGL2	10	2	0.2	0.3261
51741	12204	WWOX	56	12	0.214286	0.3261
4818	3938	NKG7	19	4	0.210526	0.3263
401667	24791	OR51A2	10	2	0.2	0.3265
4921	4023	DDR2	19	4	0.210526	0.3266
2113	1728	ETS1	10	2	0.2	0.3267
3292	2747	HSD17B1	10	2	0.2	0.3268
64499	14532	TPSB2	80	17	0.2125	0.3268
148641	19073	SLC35F3	10	2	0.2	0.3272
28984	11355	RGCC	19	4	0.210526	0.3273
51236	11897	FAM203A	10	2	0.2	0.3275
284	241	ANGPT1	10	2	0.2	0.3283
221061	20389	FAM171A1	10	2	0.2	0.3285
125170	17974	SMCR7	19	4	0.210526	0.329
1117	934	CHI3L2	10	2	0.2	0.3294
164284	19701	APCDD1L	19	4	0.210526	0.3295
5947	4861	RBP1	80	17	0.2125	0.3296
726	601	CAPN5	10	2	0.2	0.3297
8848	7099	TSC22D1	33	7	0.212121	0.3298
3880	3224	KRT19	10	2	0.2	0.3302
54996	12765	2013-03-02	10	2	0.2	0.3317
9070	7248	ASH2L	80	17	0.2125	0.3319
8821	7074	INPP4B	33	7	0.212121	0.3322
8531	6834	CSDA	66	14	0.212121	0.3336
2494	2060	NR5A2	6	1	0.166667	0.3337
1809	1487	DPYSL3	33	7	0.212121	0.3341
3485	2897	IGFBP2	52	11	0.211538	0.3346
5664	4635	PSEN2	6	1	0.166667	0.3346
22809	9146	ATF5	47	10	0.212766	0.3348
51449	12045	PCYOX1	47	10	0.212766	0.3354
84033	16082	OBSCN	6	1	0.166667	0.3354
9454	7555	HOMER3	52	11	0.211538	0.3357
55876	13391	GSDMB	6	1	0.166667	0.3358
8357	6693	HIST1H3H	6	1	0.166667	0.3359
9928	7961	KIF14	6	1	0.166667	0.3364
152189	19304	CMTM8	6	1	0.166667	0.3365
23643	9807	LY96	61	13	0.213115	0.3366
92747	17117	BPIFB1	6	1	0.166667	0.3367
114783	17433	LMTK3	33	7	0.212121	0.3368
79626	15046	TNFAIP8L2	6	1	0.166667	0.3369
3695	3073	ITGB7	6	1	0.166667	0.3373
948	786	CD36	52	11	0.211538	0.3375
1585	1314	CYP11B2	6	1	0.166667	0.3377
1984	1622	EIF5A	52	11	0.211538	0.3379
80307	15484	FER1L4	6	1	0.166667	0.338
282679	21015	AQP11	6	1	0.166667	0.3381
8394	6722	PIP5K1A	6	1	0.166667	0.3382
23462	9663	HEY1	33	7	0.212121	0.3383
51804	12226	SIX4	6	1	0.166667	0.3386
55450	13098	CAMK2N1	6	1	0.166667	0.3388
25907	10020	TMEM158	33	7	0.212121	0.3389
79782	15172	LRRC31	6	1	0.166667	0.3392
2615	2156	LRRC32	6	1	0.166667	0.3395
89927	16804	C16orf45	24	5	0.208333	0.3395
6091	4984	ROBO1	24	5	0.208333	0.3397
5498	4489	PPOX	6	1	0.166667	0.3399
9242	7386	MSC	6	1	0.166667	0.3401
51125	11813	GOLGA7	6	1	0.166667	0.3402
54552	12487	GNL3L	52	11	0.211538	0.3403
340204	22295	CLPSL1	6	1	0.166667	0.3403
55656	13211	INTS8	6	1	0.166667	0.3405
3955	3283	LFNG	6	1	0.166667	0.3408
128553	18172	TSHZ2	6	1	0.166667	0.3408
1510	1254	CTSE	6	1	0.166667	0.3411
64116	14426	SLC39A8	76	16	0.210526	0.3411
252839	20603	TMEM9	6	1	0.166667	0.3411
2017	1650	CTTN	71	15	0.211268	0.3413
3782	3148	KCNN3	6	1	0.166667	0.3414
11221	9048	DUSP10	33	7	0.212121	0.3414
149647	19129	FAM71A	6	1	0.166667	0.3414
3479	2891	IGF1	52	11	0.211538	0.3418
6770	5567	STAR	6	1	0.166667	0.3418
51465	12053	UBE2J1	24	5	0.208333	0.3418
221960	20470	CCZ1B	6	1	0.166667	0.3418
728340	29122	GTF2H2C	6	1	0.166667	0.342
6890	5664	TAP1	76	16	0.210526	0.3421
10404	8369	CPQ	6	1	0.166667	0.3421
55204	12934	GOLPH3L	6	1	0.166667	0.3422
353134	22797	LCE1D	6	1	0.166667	0.3422
3675	3054	ITGA3	52	11	0.211538	0.3423
667	553	DST	24	5	0.208333	0.3424
8444	6760	DYRK3	6	1	0.166667	0.3424
2568	2125	GABRP	24	5	0.208333	0.3425
26011	10091	ODZ4	6	1	0.166667	0.3425
7201	5951	TRHR	6	1	0.166667	0.3426
126823	18066	KLHDC9	6	1	0.166667	0.3426
10654	8584	PMVK	6	1	0.166667	0.3428
168537	19774	GIMAP7	24	5	0.208333	0.343
466	392	ATF1	24	5	0.208333	0.3433
1807	1485	DPYS	6	1	0.166667	0.3436
2882	2391	GPX7	24	5	0.208333	0.3436
351	298	APP	6	1	0.166667	0.3437
925	764	CD8A	6	1	0.166667	0.3437
54627	12527	KIAA1383	6	1	0.166667	0.3437
137735	18490	ABRA	6	1	0.166667	0.3437
85397	16690	RGS8	6	1	0.166667	0.3439
51142	11827	CHCHD2	6	1	0.166667	0.344
2852	2363	GPER	6	1	0.166667	0.3442
4360	3601	MRC1	6	1	0.166667	0.3443
5621	4601	PRNP	6	1	0.166667	0.3445
10160	8160	FARP1	6	1	0.166667	0.3445
113802	17366	HENMT1	6	1	0.166667	0.3446
140609	18622	NEK7	6	1	0.166667	0.3448
2661	2198	GDF9	6	1	0.166667	0.3449
9636	7700	ISG15	71	15	0.211268	0.3449
11189	9025	CELF3	6	1	0.166667	0.345
155066	19426	ATP6V0E2	81	17	0.209877	0.3451
1149	963	CIDEA	6	1	0.166667	0.3452
9507	7596	ADAMTS4	6	1	0.166667	0.3454
148170	19042	CDC42EP5	6	1	0.166667	0.3454
504180	26365	DEFB105B	6	1	0.166667	0.3456
5446	4448	PON3	6	1	0.166667	0.3457
11122	8963	PTPRT	6	1	0.166667	0.3457
3248	2716	HPGD	6	1	0.166667	0.3458
5313	4345	PKLR	6	1	0.166667	0.3459
8707	6981	B3GALT2	6	1	0.166667	0.346
50807	11648	ASAP1	6	1	0.166667	0.346
1690	1402	COCH	6	1	0.166667	0.3465
7264	6007	TSTA3	6	1	0.166667	0.3467
100133171	32545	SPANXB2	6	1	0.166667	0.3468
5929	4846	RBBP5	6	1	0.166667	0.3469
249	211	ALPL	6	1	0.166667	0.347
56967	13688	C14orf132	24	5	0.208333	0.3472
51573	12115	GDE1	24	5	0.208333	0.3473
57165	13813	GJC2	6	1	0.166667	0.3473
431704	25334	RGS21	6	1	0.166667	0.3473
23029	9314	RBM34	6	1	0.166667	0.3474
5168	4221	ENPP2	38	8	0.210526	0.3476
10712	8620	FAM189B	6	1	0.166667	0.3476
57125	13782	PLXDC1	6	1	0.166667	0.3476
3290	2745	HSD11B1	6	1	0.166667	0.3478
7364	6092	UGT2B7	6	1	0.166667	0.348
81627	15814	TRMT1L	6	1	0.166667	0.348
127829	18127	ARL8A	6	1	0.166667	0.3481
3624	3012	INHBA	52	11	0.211538	0.3483
339398	22188	LINGO4	6	1	0.166667	0.3483
286122	21733	C8orf31	6	1	0.166667	0.3486
29765	11439	TMOD4	6	1	0.166667	0.3488
84750	16455	FUT10	6	1	0.166667	0.3488
760	626	CA2	57	12	0.210526	0.349
93100	17143	NAPRT1	6	1	0.166667	0.349
57452	13902	GALNTL1	6	1	0.166667	0.3497
79943	15302	ZNF696	6	1	0.166667	0.3497
5549	4535	PRELP	6	1	0.166667	0.3499
8202	6593	NCOA3	57	12	0.210526	0.3499
54510	12457	PCDH18	6	1	0.166667	0.3499
2203	1802	FBP1	6	1	0.166667	0.35
7200	5950	TRH	6	1	0.166667	0.35
441670	25752	OR4M1	15	3	0.2	0.35
10129	8131	FRY	29	6	0.206897	0.3501
5409	4418	PNMT	6	1	0.166667	0.3503
124220	17910	ZG16B	6	1	0.166667	0.3505
3192	2664	HNRNPU	6	1	0.166667	0.3507
54704	12546	PDP1	6	1	0.166667	0.3511
283767	21237	GOLGA6L1	6	1	0.166667	0.3511
51747	12207	LUC7L3	62	13	0.209677	0.3512
255231	20744	MCOLN2	6	1	0.166667	0.3514
990	823	CDC6	6	1	0.166667	0.3515
23052	9334	ENDOD1	29	6	0.206897	0.3519
728481	29183	RPL23AP21	6	1	0.166667	0.3519
55186	12918	SLC25A36	29	6	0.206897	0.3522
5317	4349	PKP1	6	1	0.166667	0.3523
10099	8105	TSPAN3	43	9	0.209302	0.3524
51097	11787	SCCPDH	15	3	0.2	0.3526
503614	26332	DEFB107B	6	1	0.166667	0.3527
2199	1798	FBLN2	43	9	0.209302	0.3534
4111	3405	MAGEA12	15	3	0.2	0.3535
51655	12160	RASD1	29	6	0.206897	0.3535
5639	4615	PRRG2	15	3	0.2	0.3537
5341	4372	PLEK	29	6	0.206897	0.3546
6217	5081	RPS16	6	1	0.166667	0.3547
1474	1223	CST6	15	3	0.2	0.3548
230	197	ALDOC	29	6	0.206897	0.3555
23242	9489	COBL	43	9	0.209302	0.3555
23097	9369	CDK19	48	10	0.208333	0.356
130497	18265	OSR1	38	8	0.210526	0.3561
3397	2827	ID1	29	6	0.206897	0.3564
6139	5020	RPL17	15	3	0.2	0.3566
22974	9271	TPX2	15	3	0.2	0.3567
3953	3281	LEPR	15	3	0.2	0.3568
10628	8560	TXNIP	62	13	0.209677	0.3572
1164	975	CKS2	77	16	0.207792	0.3573
55653	13208	BCAS4	15	3	0.2	0.3576
114876	17467	OSBPL1A	53	11	0.207547	0.358
6363	5208	CCL19	34	7	0.205882	0.3585
84417	16297	C2orf40	20	4	0.2	0.3585
4753	3890	NELL2	48	10	0.208333	0.3589
205	174	AK4	15	3	0.2	0.3598
1827	1505	RCAN1	57	12	0.210526	0.3599
56521	13564	DNAJC12	72	15	0.208333	0.3609
1475	1224	CSTA	48	10	0.208333	0.3615
2014	1647	EMP3	58	12	0.206897	0.3631
7018	5781	TF	20	4	0.2	0.3632
144501	18818	KRT80	20	4	0.2	0.3632
540	449	ATP7B	34	7	0.205882	0.3634
347902	22680	AMIGO2	29	6	0.206897	0.3634
11057	8912	ABHD2	48	10	0.208333	0.3635
57761	14129	TRIB3	48	10	0.208333	0.3643
1003	835	CDH5	25	5	0.2	0.3646
57403	13884	RAB22A	53	11	0.207547	0.3649
128346	18152	C1orf162	20	4	0.2	0.3659
59084	14229	ENPP5	20	4	0.2	0.3673
282996	21042	RBM20	34	7	0.205882	0.3673
9857	7896	CEP350	53	11	0.207547	0.3675
8553	6856	BHLHE40	20	4	0.2	0.3684
574466	26672	MIR519C	20	4	0.2	0.3688
4050	3349	LTB	20	4	0.2	0.3692
654817	28564	NCF1C	20	4	0.2	0.3698
1672	1389	DEFB1	34	7	0.205882	0.3707
55824	13353	PAG1	11	2	0.181818	0.3709
1280	1054	COL2A1	20	4	0.2	0.3715
137209	18481	ZNF572	11	2	0.181818	0.3715
260293	20889	CYP4X1	20	4	0.2	0.3721
161291	19603	TMEM30B	11	2	0.181818	0.3724
5744	4706	PTHLH	20	4	0.2	0.3733
9709	7765	HERPUD1	20	4	0.2	0.3735
51225	11888	ABI3	20	4	0.2	0.3738
353135	22798	LCE1E	11	2	0.181818	0.3739
10616	8550	RBCK1	58	12	0.206897	0.3744
4430	3647	MYO1B	49	10	0.204082	0.3748
155465	19436	AGR3	11	2	0.181818	0.3749
257106	20837	ARHGAP30	11	2	0.181818	0.375
729428	29524	GAGE12B	11	2	0.181818	0.3751
528	441	ATP6V1C1	63	13	0.206349	0.376
58503	14201	PROL1	25	5	0.2	0.3761
10272	8259	FSTL3	11	2	0.181818	0.3764
10067	8078	SCAMP3	11	2	0.181818	0.3771
10579	8519	TACC2	25	5	0.2	0.3783
9906	7940	SLC35E2	11	2	0.181818	0.3785
2961	2463	GTF2E2	25	5	0.2	0.3786
92140	17058	MTDH	11	2	0.181818	0.3788
29028	11372	ATAD2	11	2	0.181818	0.3792
22977	9273	AKR7A3	11	2	0.181818	0.3803
8424	6746	BBOX1	25	5	0.2	0.3808
157638	19457	FAM84B	11	2	0.181818	0.3808
414325	25298	DEFB103A	11	2	0.181818	0.3809
388588	23485	SMIM1	11	2	0.181818	0.381
80185	15431	TTI2	11	2	0.181818	0.3812
4239	3509	MFAP4	11	2	0.181818	0.3813
6003	4911	RGS13	11	2	0.181818	0.3813
646480	27937	FABP9	11	2	0.181818	0.3815
79191	14899	IRX3	25	5	0.2	0.3816
4302	3557	MLLT6	11	2	0.181818	0.3817
3972	3292	LHB	11	2	0.181818	0.382
974	811	CD79B	11	2	0.181818	0.3821
9926	7959	LPGAT1	11	2	0.181818	0.3821
64168	14445	NECAB1	11	2	0.181818	0.3821
92305	17077	TMEM129	11	2	0.181818	0.3822
134548	18422	SOWAHA	11	2	0.181818	0.3822
353144	22806	LCE3C	11	2	0.181818	0.3822
6898	5672	TAT	25	5	0.2	0.3825
57689	14090	LRRC4C	39	8	0.205128	0.3826
161931	19623	ADAD2	11	2	0.181818	0.3826
55248	12973	TMEM206	11	2	0.181818	0.3828
2288	1879	FKBP4	25	5	0.2	0.383
126410	18041	CYP4F22	11	2	0.181818	0.3832
2865	2375	FFAR3	11	2	0.181818	0.3835
54460	12419	MRPS21	11	2	0.181818	0.3835
254778	20709	C8orf46	11	2	0.181818	0.3835
23321	9551	TRIM2	11	2	0.181818	0.3839
1363	1126	CPE	73	15	0.205479	0.3841
3669	3048	ISG20	34	7	0.205882	0.3841
3673	3052	ITGA2	54	11	0.203704	0.3841
377047	23109	PRSS45	11	2	0.181818	0.3844
3437	2861	IFIT3	68	14	0.205882	0.3846
6156	5033	RPL30	11	2	0.181818	0.3849
55851	13373	PSENEN	25	5	0.2	0.3849
127579	18112	DCST2	11	2	0.181818	0.3852
400823	24572	FAM177B	11	2	0.181818	0.3853
4322	3572	MMP13	11	2	0.181818	0.3855
2040	1672	STOM	11	2	0.181818	0.3859
6165	5041	RPL35A	11	2	0.181818	0.3859
430	365	ASCL2	11	2	0.181818	0.3861
7695	6312	ZNF136	25	5	0.2	0.3863
8537	6840	BCAS1	16	3	0.1875	0.3863
79365	14947	BHLHE41	44	9	0.204545	0.3863
84649	16394	DGAT2	11	2	0.181818	0.3871
83690	15964	CRISPLD1	11	2	0.181818	0.3874
741	613	ZNHIT2	11	2	0.181818	0.3875
100131187	31853	TSTD1	11	2	0.181818	0.3875
255928	20780	SYT14	11	2	0.181818	0.3876
80342	15513	TRAF3IP3	11	2	0.181818	0.3877
37	32	ACADVL	30	6	0.2	0.3878
6154	5031	RPL26	11	2	0.181818	0.388
5625	4604	PRODH	25	5	0.2	0.3881
81563	15779	C1orf21	11	2	0.181818	0.3881
90141	16829	EFCAB11	49	10	0.204082	0.3882
7367	6095	UGT2B17	11	2	0.181818	0.3886
3263	2728	HPX	11	2	0.181818	0.3887
26246	10236	OR2L2	11	2	0.181818	0.3887
55194	12925	FAM176B	35	7	0.2	0.389
6281	5136	S100A10	11	2	0.181818	0.3907
90390	16865	MED30	11	2	0.181818	0.3912
92979	17134	2013-03-09	11	2	0.181818	0.3912
8733	7002	GPAA1	11	2	0.181818	0.392
7832	6391	BTG2	54	11	0.203704	0.3924
22801	9140	ITGA11	30	6	0.2	0.393
63895	14336	PIEZO2	30	6	0.2	0.3938
54751	12566	FBLIM1	30	6	0.2	0.3939
6934	5704	TCF7L2	49	10	0.204082	0.394
23179	9435	RGL1	30	6	0.2	0.3952
10003	8023	NAALAD2	54	11	0.203704	0.3959
81300	15692	OR4P4	30	6	0.2	0.3969
2052	1684	EPHX1	49	10	0.204082	0.3975
6175	5051	RPLP0	16	3	0.1875	0.3975
5740	4702	PTGIS	49	10	0.204082	0.398
390431	23881	OR4K2	16	3	0.1875	0.3985
8613	6904	PPAP2B	16	3	0.1875	0.3988
6286	5141	S100P	59	12	0.20339	0.3999
256764	20819	WDR72	16	3	0.1875	0.4005
7802	6379	DNALI1	35	7	0.2	0.4006
55107	12851	ANO1	40	8	0.2	0.401
255743	20770	NPNT	16	3	0.1875	0.401
9530	7617	BAG4	16	3	0.1875	0.4016
9201	7354	DCLK1	74	15	0.202703	0.4024
374403	23005	TBC1D10C	40	8	0.2	0.4025
10630	8562	PDPN	21	4	0.190476	0.4028
220064	20336	ORAOV1	35	7	0.2	0.4042
54	46	ACP5	74	15	0.202703	0.4053
51806	12228	CALML5	16	3	0.1875	0.4056
54490	12440	UGT2B28	16	3	0.1875	0.4056
9459	7559	ARHGEF6	40	8	0.2	0.4059
7357	6086	UGCG	40	8	0.2	0.4065
10268	8256	RAMP3	21	4	0.190476	0.4082
677799	28617	SNORA11	21	4	0.190476	0.4082
1289	1063	COL5A1	79	16	0.202532	0.4084
57795	14140	FAM5B	35	7	0.2	0.4084
51495	12067	PTPLAD1	45	9	0.2	0.4091
241	203	ALOX5AP	40	8	0.2	0.4094
51361	11995	HOOK1	45	9	0.2	0.4099
3655	3037	ITGA6	45	9	0.2	0.4113
8547	6850	FCN3	21	4	0.190476	0.4126
6532	5354	SLC6A4	21	4	0.190476	0.4129
23089	9361	PEG10	40	8	0.2	0.4129
10866	8747	HCP5	55	11	0.2	0.4134
5339	4370	PLEC	7	1	0.142857	0.4136
4131	3423	MAP1B	26	5	0.192308	0.4144
8826	7079	IQGAP1	55	11	0.2	0.4147
5002	4085	SLC22A18	21	4	0.190476	0.4149
273	230	AMPH	26	5	0.192308	0.415
7077	5836	TIMP2	55	11	0.2	0.4153
1537	1277	CYC1	55	11	0.2	0.4155
55790	13326	CSGALNACT1	45	9	0.2	0.4158
375	318	ARF1	60	12	0.2	0.4159
79962	15317	DNAJC22	7	1	0.142857	0.416
642446	26950	TRIM64B	26	5	0.192308	0.4162
10763	8661	NES	26	5	0.192308	0.4164
22806	9143	IKZF3	21	4	0.190476	0.4165
4931	4032	NVL	55	11	0.2	0.4168
7103	5861	TSPAN8	45	9	0.2	0.4169
2786	2306	GNG4	7	1	0.142857	0.4172
4647	3798	MYO7A	7	1	0.142857	0.4172
56260	13538	C8orf44	7	1	0.142857	0.4175
2908	2416	NR3C1	26	5	0.192308	0.4176
339168	22154	TMEM95	7	1	0.142857	0.4181
642658	27002	SCXB	7	1	0.142857	0.4182
84964	16598	ALKBH6	26	5	0.192308	0.4183
9129	7297	PRPF3	7	1	0.142857	0.4185
1504	1250	CTRB1	7	1	0.142857	0.4187
127124	18089	ATP6V1G3	7	1	0.142857	0.4188
284110	21312	GSDMA	21	4	0.190476	0.4188
1356	1119	CP	7	1	0.142857	0.4189
10638	8570	SPHAR	7	1	0.142857	0.419
2752	2275	GLUL	26	5	0.192308	0.4192
2171	1775	FABP5	7	1	0.142857	0.4195
5118	4174	PCOLCE	7	1	0.142857	0.4195
57172	13818	CAMK1G	26	5	0.192308	0.4195
126731	18059	CCSAP	7	1	0.142857	0.4195
10370	8342	CITED2	26	5	0.192308	0.4197
154796	19409	AMOT	50	10	0.2	0.4197
6426	5263	SRSF1	55	11	0.2	0.4199
90249	16842	UNC5A	26	5	0.192308	0.4199
4477	3661	MSMB	7	1	0.142857	0.42
50617	11623	ATP6V0A4	31	6	0.193548	0.4201
3112	2594	HLA-DOB	26	5	0.192308	0.4207
396	336	ARHGDIA	21	4	0.190476	0.4211
51506	12074	UFC1	7	1	0.142857	0.4211
3887	3231	KRT81	7	1	0.142857	0.4213
1622	1346	DBI	7	1	0.142857	0.4214
28755	11155	TRAC	26	5	0.192308	0.4215
9878	7914	TOX4	26	5	0.192308	0.4216
10365	8338	KLF2	26	5	0.192308	0.4216
653659	28479	TMEM183B	7	1	0.142857	0.422
729330	29488	OC90	7	1	0.142857	0.4222
525	438	ATP6V1B1	7	1	0.142857	0.4224
9975	8002	NR1D2	55	11	0.2	0.4224
27344	10721	PCSK1N	7	1	0.142857	0.4226
25788	9928	RAD54B	7	1	0.142857	0.4229
23418	9630	CRB1	7	1	0.142857	0.4231
2848	2360	GPR25	7	1	0.142857	0.4237
4600	3754	MX2	7	1	0.142857	0.4246
6182	5054	MRPL12	31	6	0.193548	0.4246
138046	18502	RALYL	7	1	0.142857	0.4247
7227	5975	TRPS1	7	1	0.142857	0.4249
55601	13165	DDX60	50	10	0.2	0.425
7764	6355	ZNF217	7	1	0.142857	0.4252
57001	13714	ACN9	7	1	0.142857	0.4252
54102	12357	CLIC6	7	1	0.142857	0.4255
286128	21734	ZFP41	7	1	0.142857	0.4258
84232	16197	MAF1	7	1	0.142857	0.4259
114	97	ADCY8	7	1	0.142857	0.4264
7052	5813	TGM2	7	1	0.142857	0.4265
5239	4279	PGM5	26	5	0.192308	0.4266
169044	19782	COL22A1	7	1	0.142857	0.4268
6988	5755	TCTA	7	1	0.142857	0.4269
51043	11743	ZBTB7B	7	1	0.142857	0.4272
203102	20186	ADAM32	31	6	0.193548	0.4275
8780	7036	RIOK3	31	6	0.193548	0.4277
54953	12727	C1orf27	7	1	0.142857	0.4279
84976	16607	DISP1	7	1	0.142857	0.4283
89886	16797	SLAMF9	7	1	0.142857	0.4285
27295	10688	PDLIM3	31	6	0.193548	0.4286
9749	7802	PHACTR2	26	5	0.192308	0.4287
64757	14582	2013-03-01	31	6	0.193548	0.4295
4301	3556	MLLT4	7	1	0.142857	0.4299
3202	2673	HOXA5	12	2	0.166667	0.4307
267	224	AMFR	70	14	0.2	0.4315
714	590	C1QC	36	7	0.194444	0.4317
3702	3079	ITK	12	2	0.166667	0.4319
375057	23054	C1orf95	7	1	0.142857	0.4322
4325	3575	MMP16	7	1	0.142857	0.4328
10418	8380	SPON1	31	6	0.193548	0.4329
780	645	DDR1	12	2	0.166667	0.4332
2952	2455	GSTT1	85	17	0.2	0.4341
503835	26357	DUXA	12	2	0.166667	0.4341
1122	939	CHML	12	2	0.166667	0.4346
7057	5818	THBS1	51	10	0.196078	0.4346
84817	16487	TXNDC17	12	2	0.166667	0.4348
286343	21774	LURAP1L	41	8	0.195122	0.436
566	466	AZU1	12	2	0.166667	0.4371
10753	8656	CAPN9	12	2	0.166667	0.4373
6909	5683	TBX2	12	2	0.166667	0.4379
7784	6371	ZP3	17	3	0.176471	0.4384
153572	19363	IRX2	36	7	0.194444	0.4384
8870	7115	IER3	36	7	0.194444	0.4385
83657	15957	DYNLRB2	12	2	0.166667	0.4387
84549	16357	MAK16	12	2	0.166667	0.4387
91074	16944	ANKRD30A	7	1	0.142857	0.4389
3297	2751	HSF1	12	2	0.166667	0.439
3929	3263	LBP	12	2	0.166667	0.439
23062	9341	GGA2	56	11	0.196429	0.439
9073	7250	CLDN8	12	2	0.166667	0.4394
29108	11417	PYCARD	51	10	0.196078	0.4399
343450	22481	KCNT2	12	2	0.166667	0.4402
388753	23516	C1orf31	12	2	0.166667	0.4403
51203	11876	NUSAP1	95	19	0.2	0.4404
79805	15191	VASH2	12	2	0.166667	0.4405
677795	28613	SNORA5B	12	2	0.166667	0.4405
64648	14553	SPANXD	12	2	0.166667	0.4407
388403	23442	YPEL2	12	2	0.166667	0.4411
574409	26635	MIR329-2	12	2	0.166667	0.4413
6652	5462	SORD	56	11	0.196429	0.4414
90993	16937	CREB3L1	46	9	0.195652	0.4426
5376	4403	PMP22	12	2	0.166667	0.4427
8819	7072	SAP30	51	10	0.196078	0.4428
10158	8158	PDZK1IP1	51	10	0.196078	0.4429
3218	2689	HOXB8	12	2	0.166667	0.4431
25879	10000	DCAF13	12	2	0.166667	0.4431
147184	18974	TMEM99	12	2	0.166667	0.4431
2139	1750	EYA2	12	2	0.166667	0.4435
100272147	34516	MTCP1NB	61	12	0.196721	0.4441
168975	19780	CNBD1	12	2	0.166667	0.4442
8420	6744	SNHG3	12	2	0.166667	0.4444
2213	1811	FCGR2B	12	2	0.166667	0.4445
7422	6140	VEGFA	22	4	0.181818	0.4453
26682	10382	OR4F4	12	2	0.166667	0.4453
2359	1935	FPR3	12	2	0.166667	0.4454
150275	19170	CCDC117	12	2	0.166667	0.4455
2280	1871	FKBP1A	51	10	0.196078	0.4456
84168	16159	ANTXR1	12	2	0.166667	0.4456
79075	14827	DSCC1	17	3	0.176471	0.4458
4041	3342	LRP5	17	3	0.176471	0.4459
7534	6233	YWHAZ	66	13	0.19697	0.4459
84961	16596	FBXL20	12	2	0.166667	0.4462
11118	8960	BTN3A2	56	11	0.196429	0.4468
135112	18434	NCOA7	17	3	0.176471	0.4468
79838	15218	TMC5	46	9	0.195652	0.4469
4929	4031	NR4A2	12	2	0.166667	0.4476
5358	4387	PLS3	12	2	0.166667	0.4476
6252	5112	RTN1	71	14	0.197183	0.4476
5440	4442	POLR2K	17	3	0.176471	0.4483
3119	2600	HLA-DQB1	17	3	0.176471	0.4486
6451	5284	SH3BGRL	51	10	0.196078	0.4487
7707	6323	ZNF148	56	11	0.196429	0.4488
54749	12565	EPDR1	17	3	0.176471	0.4491
221914	20463	GPC2	12	2	0.166667	0.4493
286077	21722	FAM83H	12	2	0.166667	0.4493
2029	1661	ENSA	12	2	0.166667	0.4495
8480	6788	RAE1	27	5	0.185185	0.4497
24141	9901	LAMP5	17	3	0.176471	0.4497
27257	10673	LSM1	12	2	0.166667	0.4504
132720	18355	C4orf32	17	3	0.176471	0.4513
85320	16658	ABCC11	17	3	0.176471	0.4514
4070	3369	TACSTD2	17	3	0.176471	0.4516
1292	1066	COL6A2	66	13	0.19697	0.4517
2731	2254	GLDC	22	4	0.181818	0.452
56946	13672	C11orf30	12	2	0.166667	0.4524
169200	19784	TMEM64	17	3	0.176471	0.4524
2001	1636	ELF5	17	3	0.176471	0.4525
2487	2054	FRZB	17	3	0.176471	0.4527
6502	5325	SKP2	22	4	0.181818	0.4528
55971	13434	BAIAP2L1	17	3	0.176471	0.4528
262	220	AMD1	56	11	0.196429	0.4537
678	563	ZFP36L2	71	14	0.197183	0.4537
3164	2641	NR4A1	51	10	0.196078	0.4538
55731	13272	FAM222B	51	10	0.196078	0.4538
57804	14145	POLD4	22	4	0.181818	0.4542
100033440	30058	SNORD115-3	17	3	0.176471	0.4542
84733	16449	CBX2	22	4	0.181818	0.4546
283694	21220	OR4N4	22	4	0.181818	0.4557
653423	28422	SPAG11A	17	3	0.176471	0.4558
4061	3360	LY6E	81	16	0.197531	0.4561
55181	12914	SMG8	56	11	0.196429	0.4566
10537	8481	UBD	81	16	0.197531	0.457
8463	6777	TEAD2	32	6	0.1875	0.4572
100130656	43139	LOC100130656	27	5	0.185185	0.4572
389692	23671	MAFA	27	5	0.185185	0.4576
1968	1610	EIF2S3	27	5	0.185185	0.4577
3902	3242	LAG3	22	4	0.181818	0.4588
[truncated: 1,732 more rows]

## Sheet: phd_cancerknowledge_(expert)
entrez_id	local_id	symbol	views	votes	frequency	SimP
596	490	BCL2	5	5	1	0
55502	13110	HES6	5	5	1	0
3727	3098	JUND	6	6	1	0
3216	2687	HOXB6	6	6	1	0
1027	859	CDKN1B	9	8	0.888889	0
6772	5569	STAT1	9	8	0.888889	0
5606	4587	MAP2K3	8	7	0.875	0
5979	4887	RET	8	7	0.875	0
3236	2707	HOXD10	8	7	0.875	0
355	301	FAS	7	6	0.857143	0
9080	7256	CLDN9	7	6	0.857143	0
10000	8020	AKT3	7	6	0.857143	0
4314	3565	MMP3	13	11	0.846154	0
6664	5474	SOX11	12	10	0.833333	0
22943	9256	DKK1	11	9	0.818182	0
3569	2967	IL6	9	7	0.777778	0
1017	849	CDK2	9	7	0.777778	0
9448	7550	MAP4K4	8	6	0.75	0
3479	2891	IGF1	8	6	0.75	0
2064	1694	ERBB2	20	15	0.75	0
7474	6183	WNT5A	12	9	0.75	0
3726	3097	JUNB	8	6	0.75	0
2619	2160	GAS1	10	7	0.7	0
2065	1695	ERBB3	10	7	0.7	0
5156	4209	PDGFRA	10	7	0.7	0
3229	2700	HOXC13	10	7	0.7	0
3725	3096	JUN	10	7	0.7	0
2261	1854	FGFR3	15	10	0.666667	0
2296	1884	FOXC1	12	8	0.666667	0
4283	3539	CXCL9	20	13	0.65	0
3223	2694	HOXC6	14	9	0.642857	0
1958	1602	EGR1	16	10	0.625	0
27242	10659	TNFRSF21	16	10	0.625	0
864	715	RUNX3	13	8	0.615385	0
3169	2644	FOXA1	13	8	0.615385	0
2249	1842	FGF4	15	9	0.6	0
3217	2688	HOXB7	23	13	0.565217	0
3480	2892	IGF1R	16	9	0.5625	0
998	830	CDC42	6	5	0.833333	0.0001
3212	2683	HOXB2	6	5	0.833333	0.0001
406911	25087	MIR125B1	8	6	0.75	0.0001
6659	5469	SOX4	8	6	0.75	0.0001
9618	7685	TRAF4	10	7	0.7	0.0001
7049	5810	TGFBR3	12	8	0.666667	0.0001
10927	8802	SPIN1	9	6	0.666667	0.0001
4604	3758	MYBPC1	5	4	0.8	0.0002
573	472	BAG1	8	6	0.75	0.0002
200958	20107	MUC20	9	6	0.666667	0.0002
595	489	CCND1	17	10	0.588235	0.0002
3234	2705	HOXD8	5	4	0.8	0.0003
3205	2676	HOXA9	9	6	0.666667	0.0003
25816	9951	TNFAIP8	9	6	0.666667	0.0003
8749	7016	ADAM18	11	7	0.636364	0.0003
6277	5132	S100A6	12	7	0.583333	0.0003
3553	2953	IL1B	5	4	0.8	0.0004
3489	2901	IGFBP6	9	6	0.666667	0.0004
999	831	CDH1	9	6	0.666667	0.0004
834	693	CASP1	9	6	0.666667	0.0004
6662	5472	SOX9	12	7	0.583333	0.0004
6663	5473	SOX10	12	7	0.583333	0.0004
2354	1930	FOSB	14	8	0.571429	0.0004
3486	2898	IGFBP3	20	10	0.5	0.0004
9133	7301	CCNB2	7	5	0.714286	0.0005
4316	3566	MMP7	10	6	0.6	0.0005
3418	2846	IDH2	15	8	0.533333	0.0005
2534	2095	FYN	6	4	0.666667	0.0006
7204	5954	TRIO	10	6	0.6	0.0006
100124700	30246	HOTAIR	10	6	0.6	0.0006
1843	1520	DUSP1	20	10	0.5	0.0006
3233	2704	HOXD4	7	5	0.714286	0.0007
467	393	ATF3	10	6	0.6	0.0007
134728	18427	IRAK1BP1	7	5	0.714286	0.0008
4609	3763	MYC	7	5	0.714286	0.0008
10644	8576	IGF2BP2	8	5	0.625	0.0008
1794	1473	DOCK2	11	6	0.545455	0.0008
8743	7011	TNFSF10	20	10	0.5	0.0008
22809	9146	ATF5	7	5	0.714286	0.0009
6351	5197	CCL4	6	4	0.666667	0.0009
129807	18242	NEU4	10	6	0.6	0.0009
4320	3570	MMP11	10	6	0.6	0.0009
3815	3177	KIT	12	7	0.583333	0.0009
148327	19058	CREB3L4	15	8	0.533333	0.0009
22976	9272	PAXIP1	8	5	0.625	0.001
983	818	CDK1	14	8	0.571429	0.001
10252	8243	SPRY1	16	8	0.5	0.001
9263	7402	STK17A	8	5	0.625	0.0011
64332	14486	NFKBIZ	10	6	0.6	0.0011
1870	1542	E2F2	12	7	0.583333	0.0011
1298	1072	COL9A2	13	7	0.538462	0.0011
4602	3756	MYB	10	6	0.6	0.0012
128312	18148	HIST3H2BB	6	4	0.666667	0.0013
55388	13083	MCM10	6	4	0.666667	0.0013
7852	6405	CXCR4	16	8	0.5	0.0013
4857	3970	NOVA1	8	5	0.625	0.0014
10673	8602	TNFSF13B	16	8	0.5	0.0014
1052	879	CEBPD	21	10	0.47619	0.0014
8575	6876	PRKRA	6	4	0.666667	0.0015
4313	3564	MMP2	11	6	0.545455	0.0015
51547	12099	SIRT7	6	4	0.666667	0.0016
8934	7167	RAB7L1	11	6	0.545455	0.0016
7280	6021	TUBB2A	6	4	0.666667	0.0017
728642	29256	CDK11A	6	4	0.666667	0.0018
26149	10187	ZNF658	8	5	0.625	0.0018
2066	1696	ERBB4	6	4	0.666667	0.0019
3126	2607	HLA-DRB4	6	4	0.666667	0.0019
8660	6942	IRS2	14	7	0.5	0.0019
54739	12561	XAF1	14	7	0.5	0.0021
10612	8546	TRIM3	6	4	0.666667	0.0023
1329	1096	COX5B	9	5	0.555556	0.0023
3853	3209	KRT6A	12	6	0.5	0.0026
4085	3380	MAD2L1	12	6	0.5	0.003
6347	5194	CCL2	12	6	0.5	0.003
3394	2825	IRF8	12	6	0.5	0.0031
51127	11815	TRIM17	9	5	0.555556	0.0033
100033425	30043	SNORD116-13	7	4	0.571429	0.0035
5600	4581	MAPK11	9	5	0.555556	0.0036
90993	16937	CREB3L1	9	5	0.555556	0.0037
9332	7454	CD163	18	8	0.444444	0.0037
79412	14954	KREMEN2	7	4	0.571429	0.0038
3691	3069	ITGB4	12	6	0.5	0.0039
5920	4837	RARRES3	15	7	0.466667	0.0039
692201	28715	SNORD86	7	4	0.571429	0.0041
5304	4336	PIP	7	4	0.571429	0.0043
3225	2696	HOXC9	12	6	0.5	0.0043
6790	5586	AURKA	7	4	0.571429	0.0044
1308	1081	COL17A1	12	6	0.5	0.0044
8322	6658	FZD4	7	4	0.571429	0.0045
9641	7705	IKBKE	7	4	0.571429	0.0046
7291	6029	TWIST1	7	4	0.571429	0.0047
10103	8109	TSPAN1	7	4	0.571429	0.0047
960	798	CD44	7	4	0.571429	0.0047
7430	6146	EZR	7	4	0.571429	0.0048
574436	26646	MIR485	7	4	0.571429	0.0049
837	696	CASP4	7	4	0.571429	0.0049
871	721	SERPINH1	12	6	0.5	0.0049
5241	4280	PGR	10	5	0.5	0.0051
3111	2593	HLA-DOA	5	3	0.6	0.0053
407030	25205	MIR30B	5	3	0.6	0.0054
6382	5223	SDC1	7	4	0.571429	0.0054
7458	6170	EIF4H	7	4	0.571429	0.0054
64757	14582	2013-03-01	10	5	0.5	0.0056
8839	7091	WISP2	16	7	0.4375	0.0057
9134	7302	CCNE2	5	3	0.6	0.0059
11047	8905	ADRM1	5	3	0.6	0.0061
4953	4050	ODC1	5	3	0.6	0.0062
813	672	CALU	5	3	0.6	0.0062
652	538	BMP4	13	6	0.461538	0.0062
5880	4800	RAC2	16	7	0.4375	0.0062
5778	4729	PTPN7	5	3	0.6	0.0063
4502	3681	MT2A	13	6	0.461538	0.0064
5747	4709	PTK2	5	3	0.6	0.0065
57613	14037	KIAA1467	10	5	0.5	0.0065
6424	5261	SFRP4	19	8	0.421053	0.0065
4170	3457	MCL1	5	3	0.6	0.0066
10963	8834	STIP1	5	3	0.6	0.0068
9821	7865	RB1CC1	10	5	0.5	0.0071
7483	6192	WNT9A	5	3	0.6	0.0072
222	190	ALDH3B2	5	3	0.6	0.0077
9052	7234	GPRC5A	16	7	0.4375	0.0077
30812	11568	SOX8	10	5	0.5	0.0078
83439	15889	TCF7L1	5	3	0.6	0.0079
1028	860	CDKN1C	5	3	0.6	0.008
5885	4804	RAD21	13	6	0.461538	0.008
388	328	RHOB	5	3	0.6	0.0081
10521	8467	DDX17	13	6	0.461538	0.0083
27122	10588	DKK3	16	7	0.4375	0.0083
7298	6036	TYMS	13	6	0.461538	0.0084
9261	7400	MAPKAPK2	8	4	0.5	0.0086
90627	16897	STARD13	8	4	0.5	0.0089
580	479	BARD1	8	4	0.5	0.0089
5771	4725	PTPN2	8	4	0.5	0.0089
25837	9971	RAB26	10	5	0.5	0.0089
1112	930	FOXN3	8	4	0.5	0.009
1295	1069	COL8A1	8	4	0.5	0.0092
3675	3054	ITGA3	8	4	0.5	0.0093
1847	1524	DUSP5	8	4	0.5	0.0097
4781	3909	NFIB	8	4	0.5	0.0102
8038	6505	ADAM12	8	4	0.5	0.0102
1302	1076	COL11A2	8	4	0.5	0.0106
3800	3163	KIF5C	17	7	0.411765	0.0106
10125	8127	RASGRP1	8	4	0.5	0.0108
2248	1841	FGF3	11	5	0.454545	0.0108
23452	9657	ANGPTL2	20	8	0.4	0.0108
767581	29858	SNORD114-5	8	4	0.5	0.0111
6480	5308	ST6GAL1	17	7	0.411765	0.0111
1846	1523	DUSP4	17	7	0.411765	0.0111
4853	3966	NOTCH2	8	4	0.5	0.0112
57402	13883	S100A14	14	6	0.428571	0.0112
9317	7441	PTER	8	4	0.5	0.0113
55074	12827	OXR1	8	4	0.5	0.0119
157848	19474	NKX6-3	11	5	0.454545	0.012
222166	20478	C7orf41	11	5	0.454545	0.0121
7503	6210	XIST	14	6	0.428571	0.0121
962	800	CD48	11	5	0.454545	0.0122
2260	1853	FGFR1	20	8	0.4	0.0122
7122	5880	CLDN5	11	5	0.454545	0.0127
55351	13062	STK32B	11	5	0.454545	0.0127
901	743	CCNG2	8	4	0.5	0.0129
8772	7029	FADD	11	5	0.454545	0.0137
5914	4831	RARA	6	3	0.5	0.0139
84634	16385	KISS1R	14	6	0.428571	0.0142
6648	5458	SOD2	18	7	0.388889	0.0145
2191	1791	FAP	6	3	0.5	0.0146
1580	1309	CYP4B1	21	8	0.380952	0.0148
5268	4302	SERPINB5	6	3	0.5	0.0158
2237	1832	FEN1	6	3	0.5	0.016
3855	3211	KRT7	6	3	0.5	0.016
4924	4026	NUCB1	6	3	0.5	0.016
2263	1856	FGFR2	9	4	0.444444	0.016
25962	10059	KIAA1429	6	3	0.5	0.0161
4173	3460	MCM4	15	6	0.4	0.0161
27006	10529	FGF22	6	3	0.5	0.0162
728279	29103	KRTAP2-2	6	3	0.5	0.0165
6597	5410	SMARCA4	6	3	0.5	0.0165
7042	5803	TGFB2	6	3	0.5	0.0167
9582	7659	APOBEC3B	6	3	0.5	0.0167
408050	25237	NOMO3	6	3	0.5	0.0168
374	317	AREG	9	4	0.444444	0.0171
898	740	CCNE1	6	3	0.5	0.0173
4237	3507	MFAP2	6	3	0.5	0.0174
7188	5941	TRAF5	9	4	0.444444	0.0176
7132	5888	TNFRSF1A	6	3	0.5	0.0177
4855	3968	NOTCH4	6	3	0.5	0.0177
153572	19363	IRX2	12	5	0.416667	0.0178
9743	7796	ARHGAP32	12	5	0.416667	0.0178
6422	5259	SFRP1	15	6	0.4	0.0178
26040	10113	SETBP1	12	5	0.416667	0.0179
27085	10564	MTBP	6	3	0.5	0.018
6387	5227	CXCL12	9	4	0.444444	0.018
3226	2697	HOXC10	9	4	0.444444	0.018
10512	8459	SEMA3C	6	3	0.5	0.0181
6210	5080	RPS15A	6	3	0.5	0.0181
56547	13565	MMP26	6	3	0.5	0.0183
767611	29883	SNORD114-30	6	3	0.5	0.0184
762	628	CA4	12	5	0.416667	0.0184
9547	7632	CXCL14	6	3	0.5	0.0185
57798	14142	GATAD1	9	4	0.444444	0.0185
4659	3809	PPP1R12A	9	4	0.444444	0.0185
255926	20779	ADAM5	9	4	0.444444	0.0186
1236	1021	CCR7	9	4	0.444444	0.0187
10877	8757	CFHR4	9	4	0.444444	0.0188
5691	4655	PSMB3	6	3	0.5	0.0189
924	763	CD7	9	4	0.444444	0.019
3667	3047	IRS1	9	4	0.444444	0.0191
54431	12400	DNAJC10	9	4	0.444444	0.0192
1960	1604	EGR3	6	3	0.5	0.0193
1545	1284	CYP1B1	9	4	0.444444	0.0193
100033446	30064	SNORD115-9	9	4	0.444444	0.0194
2280	1871	FKBP1A	9	4	0.444444	0.0195
23462	9663	HEY1	9	4	0.444444	0.0195
1999	1634	ELF3	12	5	0.416667	0.0195
6536	5358	SLC6A9	9	4	0.444444	0.0196
51706	12188	CYB5R1	6	3	0.5	0.0197
4162	3451	MCAM	9	4	0.444444	0.0197
203328	20198	SUSD3	9	4	0.444444	0.0198
5366	4394	PMAIP1	9	4	0.444444	0.0198
256394	20807	SERPINA11	12	5	0.416667	0.0198
5889	4808	RAD51C	9	4	0.444444	0.0201
3164	2641	NR4A1	9	4	0.444444	0.0202
3575	2972	IL7R	12	5	0.416667	0.0206
149563	19124	C1orf64	12	5	0.416667	0.0206
7405	6124	UVRAG	9	4	0.444444	0.0207
7077	5836	TIMP2	9	4	0.444444	0.0207
7184	5937	HSP90B1	9	4	0.444444	0.0208
7412	6130	VCAM1	22	8	0.363636	0.0208
1277	1051	COL1A1	19	7	0.368421	0.0211
8835	7087	SOCS2	12	5	0.416667	0.0217
3078	2568	CFHR1	9	4	0.444444	0.0223
948	786	CD36	19	7	0.368421	0.0242
5174	4227	PDZK1	19	7	0.368421	0.0253
1848	1525	DUSP6	16	6	0.375	0.0258
214	182	ALCAM	13	5	0.384615	0.0264
10884	8763	MRPS30	13	5	0.384615	0.0272
5567	4549	PRKACB	16	6	0.375	0.0273
8723	6993	SNX4	10	4	0.4	0.0277
3113	2595	HLA-DPA1	16	6	0.375	0.0279
55766	13306	H2AFJ	13	5	0.384615	0.0281
27299	10691	ADAMDEC1	13	5	0.384615	0.0281
10276	8262	NET1	10	4	0.4	0.0283
400566	24498	C17orf97	10	4	0.4	0.0285
1602	1328	DACH1	13	5	0.384615	0.0288
84210	16180	ANKRD20A1	10	4	0.4	0.0292
2350	1927	FOLR2	13	5	0.384615	0.0292
7991	6484	TUSC3	13	5	0.384615	0.0293
1398	1157	CRK	7	3	0.428571	0.0296
64135	14436	IFIH1	13	5	0.384615	0.0296
3627	3015	CXCL10	13	5	0.384615	0.0297
9447	7549	AIM2	10	4	0.4	0.0298
4082	3377	MARCKS	7	3	0.428571	0.0299
10766	8663	TOB2	7	3	0.428571	0.0299
10202	8194	DHRS2	10	4	0.4	0.0299
4015	3325	LOX	13	5	0.384615	0.03
25930	10037	PTPN23	7	3	0.428571	0.0305
7078	5837	TIMP3	7	3	0.428571	0.0306
5569	4551	PKIA	10	4	0.4	0.0306
4616	3769	GADD45B	7	3	0.428571	0.031
8396	6724	PIP4K2B	10	4	0.4	0.031
6240	5102	RRM1	7	3	0.428571	0.0311
79075	14827	DSCC1	7	3	0.428571	0.0311
100272216	34519	LOC100272216	7	3	0.428571	0.0313
4171	3458	MCM2	10	4	0.4	0.0313
10563	8504	CXCL13	20	7	0.35	0.0315
53832	12274	IL20RA	10	4	0.4	0.0316
301	251	ANXA1	13	5	0.384615	0.0316
64798	14614	DEPTOR	13	5	0.384615	0.0317
339123	22151	JMJD8	7	3	0.428571	0.0319
8935	7168	SKAP2	7	3	0.428571	0.0319
3059	2551	HCLS1	7	3	0.428571	0.0319
348	296	APOE	13	5	0.384615	0.0319
51741	12204	WWOX	10	4	0.4	0.032
1296	1070	COL8A2	10	4	0.4	0.032
3135	2616	HLA-G	7	3	0.428571	0.0322
8754	7018	ADAM9	7	3	0.428571	0.0323
2810	2326	SFN	7	3	0.428571	0.0324
4629	3781	MYH11	7	3	0.428571	0.0326
51174	11853	TUBD1	10	4	0.4	0.0326
10561	8502	IFI44	7	3	0.428571	0.0327
8326	6662	FZD9	7	3	0.428571	0.0327
7070	5829	THY1	10	4	0.4	0.0327
83604	15939	TMEM47	10	4	0.4	0.0328
664	550	BNIP3	10	4	0.4	0.0329
3106	2588	HLA-B	10	4	0.4	0.0331
767597	29872	SNORD114-19	7	3	0.428571	0.0335
5734	4697	PTGER4	10	4	0.4	0.0335
10418	8380	SPON1	7	3	0.428571	0.0336
6373	5217	CXCL11	7	3	0.428571	0.0337
55850	13372	USE1	7	3	0.428571	0.0337
3434	2860	IFIT1	7	3	0.428571	0.0338
23493	9683	HEY2	10	4	0.4	0.0338
947	785	CD34	7	3	0.428571	0.034
8470	6782	SORBS2	13	5	0.384615	0.0341
7305	6042	TYROBP	10	4	0.4	0.0342
57175	13819	CORO1B	7	3	0.428571	0.0344
9459	7559	ARHGEF6	7	3	0.428571	0.0345
3625	3013	INHBB	7	3	0.428571	0.0345
84513	16333	PPAPDC1B	10	4	0.4	0.0345
1293	1067	COL6A3	10	4	0.4	0.0346
9564	7645	BCAR1	7	3	0.428571	0.0347
55432	13093	YOD1	7	3	0.428571	0.0349
4860	3972	PNP	10	4	0.4	0.035
11083	8936	DIDO1	7	3	0.428571	0.0351
23705	9843	CADM1	17	6	0.352941	0.0355
658	544	BMPR1B	10	4	0.4	0.0361
4608	3762	MYBPH	10	4	0.4	0.0363
100133941	32629	CD24	14	5	0.357143	0.0393
64065	14392	PERP	14	5	0.357143	0.0429
7419	6137	VDAC3	11	4	0.363636	0.0444
57730	14123	ANKRD36B	11	4	0.363636	0.0454
6288	5143	SAA1	11	4	0.363636	0.0472
57556	13989	SEMA6A	11	4	0.363636	0.0477
4715	3861	NDUFB9	11	4	0.363636	0.0479
6542	5363	SLC7A2	11	4	0.363636	0.049
10472	8427	ZNF238	11	4	0.363636	0.0492
58516	14212	FAM60A	11	4	0.363636	0.0494
771	636	CA12	11	4	0.363636	0.0494
23213	9464	SULF1	18	6	0.333333	0.0495
6176	5052	RPLP1	11	4	0.363636	0.0496
2621	2162	GAS6	18	6	0.333333	0.0498
6283	5138	S100A12	5	2	0.4	0.0505
84964	16598	ALKBH6	11	4	0.363636	0.0506
10265	8253	IRX5	18	6	0.333333	0.0513
230	197	ALDOC	11	4	0.363636	0.0516
6817	5603	SULT1A1	8	3	0.375	0.0522
399694	24366	SHC4	11	4	0.363636	0.0522
472	398	ATM	8	3	0.375	0.0523
2195	1795	FAT1	18	6	0.333333	0.0523
5328	4359	PLAU	18	6	0.333333	0.0523
84525	16343	HOPX	18	6	0.333333	0.0527
12	7	SERPINA3	8	3	0.375	0.0531
216	184	ALDH1A1	11	4	0.363636	0.0531
7367	6095	UGT2B17	5	2	0.4	0.0533
79169	14882	C1orf35	5	2	0.4	0.0534
23089	9361	PEG10	8	3	0.375	0.0535
8424	6746	BBOX1	11	4	0.363636	0.0535
6173	5049	RPL36A	8	3	0.375	0.0537
10610	8544	ST6GALNAC2	5	2	0.4	0.0538
5792	4741	PTPRF	8	3	0.375	0.054
51735	12202	RAPGEF6	8	3	0.375	0.054
996	828	CDC27	8	3	0.375	0.0541
9056	7238	SLC7A7	5	2	0.4	0.0542
23162	9418	MAPK8IP3	8	3	0.375	0.0542
8323	6659	FZD6	5	2	0.4	0.0544
23212	9463	RRS1	5	2	0.4	0.0545
7267	6010	TTC3	5	2	0.4	0.0548
84624	16377	FNDC1	5	2	0.4	0.0548
79884	15258	MAP9	8	3	0.375	0.0549
414062	25251	CCL3L3	11	4	0.363636	0.0549
56904	13637	SH3GLB2	8	3	0.375	0.055
11221	9048	DUSP10	8	3	0.375	0.0552
4585	3742	MUC4	8	3	0.375	0.0553
5996	4904	RGS1	5	2	0.4	0.0555
2212	1810	FCGR2A	8	3	0.375	0.0555
5274	4308	SERPINI1	15	5	0.333333	0.0558
23063	9342	WAPAL	8	3	0.375	0.0559
23179	9435	RGL1	5	2	0.4	0.056
1318	1090	SLC31A2	8	3	0.375	0.056
7112	5870	TMPO	8	3	0.375	0.0561
9709	7765	HERPUD1	8	3	0.375	0.0563
1191	994	CLU	5	2	0.4	0.0564
84321	16275	THOC3	8	3	0.375	0.0564
6133	5014	RPL9	8	3	0.375	0.0564
5362	4391	PLXNA2	5	2	0.4	0.0565
100302185	35401	MIR1204	8	3	0.375	0.0565
23215	9466	PRRC2C	5	2	0.4	0.0566
6788	5584	STK3	5	2	0.4	0.0566
3123	2604	HLA-DRB1	5	2	0.4	0.0566
55540	13133	IL17RB	8	3	0.375	0.0566
115265	17507	DDIT4L	5	2	0.4	0.0567
7048	5809	TGFBR2	8	3	0.375	0.0567
6198	5068	RPS6KB1	5	2	0.4	0.0568
9749	7802	PHACTR2	5	2	0.4	0.057
3292	2747	HSD17B1	5	2	0.4	0.0571
4927	4029	NUP88	8	3	0.375	0.0571
10362	8336	HMG20B	5	2	0.4	0.0572
79144	14862	PPDPF	5	2	0.4	0.0572
332	281	BIRC5	15	5	0.333333	0.0574
3329	2776	HSPD1	5	2	0.4	0.0575
5788	4737	PTPRC	5	2	0.4	0.0576
767578	29855	SNORD114-2	8	3	0.375	0.0578
11218	9046	DDX20	8	3	0.375	0.0579
2752	2275	GLUL	5	2	0.4	0.058
51575	12117	ESF1	5	2	0.4	0.058
6926	5699	TBX3	8	3	0.375	0.058
84072	16102	HORMAD1	5	2	0.4	0.0581
440585	25515	FAM183A	5	2	0.4	0.0581
3692	3070	EIF6	8	3	0.375	0.0581
114897	17476	C1QTNF1	5	2	0.4	0.0582
55711	13256	FAR2	5	2	0.4	0.0583
10105	8110	PPIF	5	2	0.4	0.0584
23052	9334	ENDOD1	5	2	0.4	0.0584
57007	13719	CXCR7	8	3	0.375	0.0585
574484	26690	MIR520G	8	3	0.375	0.0585
340371	22316	NRBP2	5	2	0.4	0.0586
347051	22601	SLC10A5	5	2	0.4	0.0587
8106	6544	PABPN1	5	2	0.4	0.0587
9774	7823	BCLAF1	8	3	0.375	0.0587
7130	5887	TNFAIP6	8	3	0.375	0.0589
51083	11774	GAL	5	2	0.4	0.0592
1385	1144	CREB1	5	2	0.4	0.0593
26298	10276	EHF	15	5	0.333333	0.0593
1173	979	AP2M1	5	2	0.4	0.0594
767577	29854	SNORD114-1	5	2	0.4	0.0598
85004	16624	RERG	5	2	0.4	0.06
2706	2235	GJB2	8	3	0.375	0.06
4940	4040	OAS3	8	3	0.375	0.06
224	192	ALDH3A2	5	2	0.4	0.0602
4318	3568	MMP9	8	3	0.375	0.0606
11072	8925	DUSP14	5	2	0.4	0.0611
8557	6860	TCAP	5	2	0.4	0.0621
6275	5130	S100A4	5	2	0.4	0.0621
923	762	CD6	15	5	0.333333	0.063
4036	3338	LRP2	15	5	0.333333	0.0632
5770	4724	PTPN1	8	3	0.375	0.0634
6820	5606	SULT2B1	12	4	0.333333	0.0646
11059	8913	WWP1	19	6	0.315789	0.0665
64499	14532	TPSB2	19	6	0.315789	0.0665
5270	4304	SERPINE2	19	6	0.315789	0.0669
51466	12054	EVL	12	4	0.333333	0.068
7538	6236	ZFP36	12	4	0.333333	0.0684
5783	4733	PTPN13	12	4	0.333333	0.0686
3872	3220	KRT17	19	6	0.315789	0.0692
65266	14726	WNK4	12	4	0.333333	0.0694
283120	21068	H19	12	4	0.333333	0.07
6349	5196	CCL3L1	12	4	0.333333	0.0709
4582	3739	MUC1	12	4	0.333333	0.0711
26232	10227	FBXO2	12	4	0.333333	0.0715
367	312	AR	12	4	0.333333	0.072
388228	23413	SBK1	12	4	0.333333	0.0723
5265	4299	SERPINA1	12	4	0.333333	0.0727
7043	5804	TGFB3	12	4	0.333333	0.0732
4751	3888	NEK2	12	4	0.333333	0.0733
5502	4493	PPP1R1A	12	4	0.333333	0.0733
9201	7354	DCLK1	19	6	0.315789	0.0735
994	826	CDC25B	12	4	0.333333	0.0739
9070	7248	ASH2L	19	6	0.315789	0.0741
5142	4195	PDE4B	12	4	0.333333	0.0753
3547	2947	IGSF1	12	4	0.333333	0.0756
375	318	ARF1	12	4	0.333333	0.0758
5176	4229	SERPINF1	12	4	0.333333	0.0761
51195	11869	RAPGEFL1	12	4	0.333333	0.0766
723790	28867	HIST2H2AA4	12	4	0.333333	0.0775
1281	1055	COL3A1	12	4	0.333333	0.0777
57558	13990	USP35	9	3	0.333333	0.0778
404266	25017	HOXB-AS3	9	3	0.333333	0.0791
54751	12566	FBLIM1	9	3	0.333333	0.0791
284114	21315	TMEM102	9	3	0.333333	0.0808
2017	1650	CTTN	16	5	0.3125	0.0817
58489	14189	FAM108C1	9	3	0.333333	0.0827
5740	4702	PTGIS	9	3	0.333333	0.0829
11184	9020	MAP4K1	9	3	0.333333	0.083
7105	5863	TSPAN6	9	3	0.333333	0.0832
1301	1075	COL11A1	9	3	0.333333	0.0834
5579	4560	PRKCB	9	3	0.333333	0.0835
8045	6508	RASSF7	9	3	0.333333	0.0836
7431	6147	VIM	9	3	0.333333	0.0842
55601	13165	DDX60	9	3	0.333333	0.0844
3485	2897	IGFBP2	16	5	0.3125	0.0845
3514	2923	IGKC	9	3	0.333333	0.0847
9091	7265	PIGQ	9	3	0.333333	0.0848
54961	12735	SSH3	9	3	0.333333	0.0848
2353	1929	FOS	9	3	0.333333	0.0854
23682	9831	RAB38	9	3	0.333333	0.0858
1955	1599	MEGF9	9	3	0.333333	0.0877
256764	20819	WDR72	9	3	0.333333	0.0877
164656	19707	TMPRSS6	9	3	0.333333	0.0878
406924	25100	MIR134	9	3	0.333333	0.0881
7272	6014	TTK	9	3	0.333333	0.0882
5947	4861	RBP1	20	6	0.3	0.0887
22827	9160	PUF60	9	3	0.333333	0.089
4753	3890	NELL2	9	3	0.333333	0.0893
201895	20149	C4orf34	9	3	0.333333	0.0894
55466	13103	DNAJA4	9	3	0.333333	0.0899
7107	5865	GPR137B	6	2	0.333333	0.0903
3805	3168	KIR2DL4	9	3	0.333333	0.0915
6594	5407	SMARCA1	13	4	0.307692	0.0917
9015	7204	TAF1A	6	2	0.333333	0.0932
4583	3740	MUC2	6	2	0.333333	0.0933
406903	25079	MIR10B	6	2	0.333333	0.094
125170	17974	SMCR7	6	2	0.333333	0.0947
388595	23487	TMEM82	6	2	0.333333	0.095
3215	2686	HOXB5	6	2	0.333333	0.0952
83479	15910	DDX59	6	2	0.333333	0.0955
5984	4892	RFC4	6	2	0.333333	0.0956
1809	1487	DPYSL3	6	2	0.333333	0.0956
55997	13439	CFC1	6	2	0.333333	0.0961
5414	4422	2013-09-04	6	2	0.333333	0.0961
5672	4639	PSG4	6	2	0.333333	0.0962
25855	9986	BRMS1	6	2	0.333333	0.0963
127833	18128	SYT2	6	2	0.333333	0.0964
4495	3675	MT1G	6	2	0.333333	0.0964
5209	4257	PFKFB3	17	5	0.294118	0.0966
5157	4210	PDGFRL	6	2	0.333333	0.0967
83641	15949	FAM107B	9	3	0.333333	0.0969
6363	5208	CCL19	6	2	0.333333	0.097
2686	2217	GGT7	6	2	0.333333	0.0971
79977	15326	GRHL2	6	2	0.333333	0.0971
27324	10705	TOX3	6	2	0.333333	0.0972
391191	24065	OR2AK2	6	2	0.333333	0.0973
574493	26699	MIR520H	6	2	0.333333	0.0974
9720	7774	CCDC144A	6	2	0.333333	0.0974
740	612	MRPL49	6	2	0.333333	0.0974
6720	5523	SREBF1	6	2	0.333333	0.0975
84955	16591	NUDCD1	6	2	0.333333	0.0976
55611	13174	OTUB1	6	2	0.333333	0.0977
816	675	CAMK2B	13	4	0.307692	0.0977
199990	20050	C1orf86	6	2	0.333333	0.0978
8888	7131	MCM3AP	6	2	0.333333	0.0979
92305	17077	TMEM129	6	2	0.333333	0.098
10950	8822	BTG3	6	2	0.333333	0.0981
3959	3287	LGALS3BP	6	2	0.333333	0.0982
10560	8501	SLC19A2	6	2	0.333333	0.0983
56658	13583	TRIM39	6	2	0.333333	0.0985
399	339	RHOH	6	2	0.333333	0.0985
90338	16856	ZNF160	6	2	0.333333	0.0986
83897	16046	KRTAP3-2	6	2	0.333333	0.0986
494329	26284	MIR380	6	2	0.333333	0.0986
961	799	CD47	6	2	0.333333	0.0988
3397	2827	ID1	6	2	0.333333	0.0991
9604	7675	RNF14	6	2	0.333333	0.0993
22836	9167	RHOBTB3	13	4	0.307692	0.0993
55240	12967	STEAP3	6	2	0.333333	0.0996
638	525	BIK	6	2	0.333333	0.0998
1018	850	CDK3	6	2	0.333333	0.0998
3860	3216	KRT13	6	2	0.333333	0.1
2202	1801	EFEMP1	13	4	0.307692	0.1
1984	1622	EIF5A	6	2	0.333333	0.1002
2843	2355	GPR20	6	2	0.333333	0.1003
857	708	CAV1	13	4	0.307692	0.1005
6139	5020	RPL17	6	2	0.333333	0.1007
23764	9877	MAFF	6	2	0.333333	0.1007
79365	14947	BHLHE41	6	2	0.333333	0.1012
100033424	30042	SNORD116-12	6	2	0.333333	0.1015
9915	7949	ARNT2	13	4	0.307692	0.1015
56882	13618	CDC42SE1	6	2	0.333333	0.1017
2323	1910	FLT3LG	6	2	0.333333	0.1021
9212	7365	AURKB	6	2	0.333333	0.1022
5175	4228	PECAM1	6	2	0.333333	0.1022
23513	9698	SCRIB	6	2	0.333333	0.1025
403314	24999	APOBEC4	6	2	0.333333	0.1029
575	474	BAI1	6	2	0.333333	0.1031
222962	20514	SLC29A4	6	2	0.333333	0.1032
494188	26276	FBXO47	13	4	0.307692	0.1037
5932	4849	RBBP8	21	6	0.285714	0.1039
11160	8997	ERLIN2	17	5	0.294118	0.1045
2906	2414	GRIN2D	6	2	0.333333	0.1046
83902	16050	KRTAP17-1	6	2	0.333333	0.1048
4137	3427	MAPT	17	5	0.294118	0.1058
10112	8117	KIF20A	17	5	0.294118	0.1063
79624	15044	C6orf211	17	5	0.294118	0.1063
6440	5273	SFTPC	6	2	0.333333	0.1069
9846	7886	GAB2	17	5	0.294118	0.1086
6286	5141	S100P	10	3	0.3	0.1143
55197	12928	RPRD1A	10	3	0.3	0.1152
282996	21042	RBM20	10	3	0.3	0.1175
6271	5126	S100A1	10	3	0.3	0.1176
2543	2103	GAGE1	10	3	0.3	0.1177
79602	15030	ADIPOR2	10	3	0.3	0.1185
402317	24897	OR2A42	10	3	0.3	0.1185
11130	8970	ZWINT	10	3	0.3	0.1188
54463	12422	FAM134B	10	3	0.3	0.119
10395	8360	DLC1	10	3	0.3	0.1196
24141	9901	LAMP5	10	3	0.3	0.1198
2006	1641	ELN	10	3	0.3	0.1199
5307	4339	PITX1	10	3	0.3	0.12
91319	16965	DERL3	10	3	0.3	0.1201
4818	3938	NKG7	10	3	0.3	0.1201
21	16	ABCA3	10	3	0.3	0.1203
22998	9292	LIMCH1	10	3	0.3	0.1203
1294	1068	COL7A1	10	3	0.3	0.1205
81539	15763	SLC38A1	10	3	0.3	0.121
5058	4130	PAK1	10	3	0.3	0.1212
4736	3879	RPL10A	10	3	0.3	0.1214
26047	10117	CNTNAP2	10	3	0.3	0.1215
58473	14177	PLEKHB1	10	3	0.3	0.1217
51176	11855	LEF1	10	3	0.3	0.1217
760	626	CA2	10	3	0.3	0.122
79473	14968	OR52N1	10	3	0.3	0.1223
3105	2587	HLA-A	10	3	0.3	0.1223
57689	14090	LRRC4C	14	4	0.285714	0.1229
55250	12975	ELP2	10	3	0.3	0.1232
4067	3366	LYN	10	3	0.3	0.1233
5644	4619	PRSS1	10	3	0.3	0.1237
399753	24377	LOC399753	10	3	0.3	0.1239
2882	2391	GPX7	10	3	0.3	0.124
81706	15830	PPP1R14C	10	3	0.3	0.1245
11065	8919	UBE2C	14	4	0.285714	0.1253
6355	5200	CCL8	10	3	0.3	0.1255
3224	2695	HOXC8	10	3	0.3	0.1264
8473	6784	OGT	10	3	0.3	0.1266
8500	6805	PPFIA1	14	4	0.285714	0.1272
3040	2533	HBA2	14	4	0.285714	0.1277
1365	1128	CLDN3	14	4	0.285714	0.1323
27347	10724	STK39	14	4	0.285714	0.1331
5796	4745	PTPRK	18	5	0.277778	0.1357
1634	1355	DCN	7	2	0.285714	0.1389
406946	25122	MIR154	7	2	0.285714	0.14
100507436	39380	MICA	7	2	0.285714	0.1409
2200	1799	FBN1	7	2	0.285714	0.1417
4839	3956	NOP2	7	2	0.285714	0.1427
6388	5228	SDF2	7	2	0.285714	0.1429
1894	1561	ECT2	7	2	0.285714	0.1436
9358	7473	ITGBL1	7	2	0.285714	0.1443
22941	9255	SHANK2	7	2	0.285714	0.1445
64215	14456	DNAJC1	7	2	0.285714	0.1446
858	709	CAV2	7	2	0.285714	0.1449
5420	4423	PODXL	7	2	0.285714	0.1449
80223	15454	RAB11FIP1	7	2	0.285714	0.1452
1820	1498	ARID3A	7	2	0.285714	0.1454
23580	9753	CDC42EP4	7	2	0.285714	0.1456
100132476	32325	KRTAP4-7	7	2	0.285714	0.1456
5720	4683	PSME1	7	2	0.285714	0.1457
6348	5195	CCL3	7	2	0.285714	0.1457
553	461	AVPR1B	7	2	0.285714	0.1459
51816	12232	CECR1	7	2	0.285714	0.1459
56128	13483	PCDHB8	7	2	0.285714	0.146
7145	5901	TNS1	7	2	0.285714	0.146
4820	3940	NKTR	7	2	0.285714	0.146
4939	4039	OAS2	7	2	0.285714	0.1464
54509	12456	RHOF	7	2	0.285714	0.1468
26009	10089	ZZZ3	7	2	0.285714	0.147
5641	4617	LGMN	7	2	0.285714	0.147
4155	3444	MBP	7	2	0.285714	0.147
8689	6967	KRT36	7	2	0.285714	0.1471
6046	4946	BRD2	7	2	0.285714	0.1474
2001	1636	ELF5	7	2	0.285714	0.1474
23097	9369	CDK19	7	2	0.285714	0.1476
79939	15300	SLC35E1	7	2	0.285714	0.1479
7083	5841	TK1	7	2	0.285714	0.148
201161	20112	CENPV	7	2	0.285714	0.148
3419	2847	IDH3A	7	2	0.285714	0.1481
204851	20221	HIPK1	7	2	0.285714	0.1481
634	521	CEACAM1	7	2	0.285714	0.1483
64746	14574	ACBD3	7	2	0.285714	0.1483
646174	27861	C16orf90	7	2	0.285714	0.1483
3535	2936	IGL@	7	2	0.285714	0.1484
161291	19603	TMEM30B	7	2	0.285714	0.1484
574409	26635	MIR329-2	7	2	0.285714	0.1486
169166	19783	SNX31	7	2	0.285714	0.1487
26517	10321	TIMM13	7	2	0.285714	0.1487
79581	15016	SLC52A2	7	2	0.285714	0.149
9674	7734	KIAA0040	7	2	0.285714	0.1491
51249	11905	TMEM69	7	2	0.285714	0.1492
824	683	CAPN2	7	2	0.285714	0.1493
4774	3903	NFIA	7	2	0.285714	0.1499
26246	10236	OR2L2	7	2	0.285714	0.15
150759	19210	LINC00342	7	2	0.285714	0.1502
3122	2603	HLA-DRA	7	2	0.285714	0.1503
404217	25015	CTXN1	7	2	0.285714	0.1504
6830	5613	SUPT6H	7	2	0.285714	0.1504
169200	19784	TMEM64	7	2	0.285714	0.1504
55194	12925	FAM176B	7	2	0.285714	0.1505
79987	15333	SVEP1	7	2	0.285714	0.1505
83733	15983	SLC25A18	7	2	0.285714	0.1507
347735	22669	SERINC2	7	2	0.285714	0.1507
306	256	ANXA3	7	2	0.285714	0.1511
51454	12048	GULP1	7	2	0.285714	0.1511
51018	11726	RRP15	7	2	0.285714	0.1513
1475	1224	CSTA	7	2	0.285714	0.1514
9975	8002	NR1D2	7	2	0.285714	0.1517
28992	11363	MACROD1	7	2	0.285714	0.1519
400578	24502	KRT16P2	7	2	0.285714	0.1519
100033448	30066	SNORD115-11	7	2	0.285714	0.152
10200	8192	MPHOSPH6	7	2	0.285714	0.1524
128346	18152	C1orf162	11	3	0.272727	0.1531
220594	20362	USP32P2	7	2	0.285714	0.1532
951	789	CD37	7	2	0.285714	0.1534
7110	5868	TMF1	7	2	0.285714	0.1536
3754	3122	KCNF1	11	3	0.272727	0.1541
56660	13585	KCNK12	7	2	0.285714	0.1542
541578	26380	CXorf40B	7	2	0.285714	0.1542
23327	9556	NEDD4L	11	3	0.272727	0.1548
168975	19780	CNBD1	7	2	0.285714	0.1555
7031	5793	TFF1	11	3	0.272727	0.1557
8434	6752	RECK	11	3	0.272727	0.1559
3964	3290	LGALS8	11	3	0.272727	0.156
6035	4937	RNASE1	19	5	0.263158	0.156
693146	28776	MIR561	7	2	0.285714	0.1564
59339	14247	PLEKHA2	11	3	0.272727	0.1564
8329	6665	HIST1H2AI	11	3	0.272727	0.1568
9135	7303	RABEP1	11	3	0.272727	0.1574
23428	9636	SLC7A8	23	6	0.26087	0.1585
7164	5918	TPD52L1	11	3	0.272727	0.1587
79072	14824	FASTKD3	7	2	0.285714	0.1591
3315	2767	HSPB1	11	3	0.272727	0.1592
8490	6796	RGS5	11	3	0.272727	0.1597
157285	19440	SGK223	11	3	0.272727	0.1597
22806	9143	IKZF3	11	3	0.272727	0.1599
7113	5871	TMPRSS2	11	3	0.272727	0.16
6338	5185	SCNN1B	11	3	0.272727	0.1601
9503	7594	XAGE1D	11	3	0.272727	0.1607
1490	1239	CTGF	11	3	0.272727	0.1607
9560	7642	CCL4L1	15	4	0.266667	0.1607
11226	9052	GALNT6	11	3	0.272727	0.161
84733	16449	CBX2	11	3	0.272727	0.1616
183	159	AGT	19	5	0.263158	0.1616
5768	4722	QSOX1	11	3	0.272727	0.1617
5909	4826	RAP1GAP	11	3	0.272727	0.1619
60489	14284	APOBEC3G	11	3	0.272727	0.1622
84669	16410	USP32	23	6	0.26087	0.1624
1382	1142	CRABP2	19	5	0.263158	0.1626
6518	5340	SLC2A5	11	3	0.272727	0.1628
6279	5134	S100A8	15	4	0.266667	0.1631
11031	8891	RAB31	15	4	0.266667	0.1636
10630	8562	PDPN	11	3	0.272727	0.1637
2239	1833	GPC4	19	5	0.263158	0.1638
66004	14754	LYNX1	11	3	0.272727	0.1641
9833	7876	MELK	11	3	0.272727	0.1642
3249	2717	HPN	11	3	0.272727	0.1645
1951	1595	CELSR3	11	3	0.272727	0.1651
10099	8105	TSPAN3	15	4	0.266667	0.1652
23683	9832	PRKD3	11	3	0.272727	0.1664
7100	5858	TLR5	11	3	0.272727	0.1669
2199	1798	FBLN2	15	4	0.266667	0.1679
8365	6701	HIST1H4H	11	3	0.272727	0.1737
3108	2590	HLA-DMA	20	5	0.25	0.1861
2537	2097	IFI6	8	2	0.25	0.1951
6595	5408	SMARCA2	8	2	0.25	0.1954
7153	5908	TOP2A	20	5	0.25	0.1965
6890	5664	TAP1	20	5	0.25	0.1966
8821	7074	INPP4B	8	2	0.25	0.197
5652	4626	PRSS8	20	5	0.25	0.1972
8612	6903	PPAP2C	8	2	0.25	0.1973
7018	5781	TF	8	2	0.25	0.1977
767608	29880	SNORD114-27	8	2	0.25	0.1979
1289	1063	COL5A1	16	4	0.25	0.1979
284194	21329	LGALS9B	8	2	0.25	0.1981
375790	23095	AGRN	8	2	0.25	0.1988
1280	1054	COL2A1	12	3	0.25	0.199
645	532	BLVRB	12	3	0.25	0.1991
2731	2254	GLDC	8	2	0.25	0.1994
7494	6202	XBP1	8	2	0.25	0.1995
5878	4798	RAB5C	8	2	0.25	0.1997
8800	7054	PEX11A	8	2	0.25	0.1997
30851	11592	TAX1BP3	8	2	0.25	0.1997
3299	2753	HSF4	8	2	0.25	0.1998
9650	7713	MTFR1	8	2	0.25	0.1999
3176	2650	HNMT	8	2	0.25	0.1999
3912	3251	LAMB1	8	2	0.25	0.2005
10434	8393	LYPLA1	8	2	0.25	0.2005
718	594	C3	16	4	0.25	0.2009
2052	1684	EPHX1	12	3	0.25	0.2009
80303	15480	EFHD1	12	3	0.25	0.2011
221395	20419	GPR116	8	2	0.25	0.2014
1783	1464	DYNC1LI2	8	2	0.25	0.2014
4761	3895	NEUROD2	12	3	0.25	0.2015
10580	8520	SORBS1	16	4	0.25	0.2016
56925	13655	LXN	8	2	0.25	0.2022
58191	14175	CXCL16	8	2	0.25	0.2023
11333	9120	PDAP1	8	2	0.25	0.2025
11332	9119	ACOT7	8	2	0.25	0.2027
5650	4624	KLK7	12	3	0.25	0.2031
390072	23754	OR52N4	8	2	0.25	0.2031
7366	6094	UGT2B15	12	3	0.25	0.2032
4494	3674	MT1F	12	3	0.25	0.2035
6844	5624	VAMP2	8	2	0.25	0.2035
7249	5993	TSC2	8	2	0.25	0.2036
11214	9042	AKAP13	8	2	0.25	0.2037
253461	20640	ZBTB38	8	2	0.25	0.2038
6695	5498	SPOCK1	16	4	0.25	0.2039
23429	9637	RYBP	8	2	0.25	0.204
9166	7327	EBAG9	8	2	0.25	0.204
100033417	30035	SNORD116-5	8	2	0.25	0.204
8611	6902	PPAP2A	8	2	0.25	0.2047
57192	13834	MCOLN1	8	2	0.25	0.205
1346	1110	COX7A1	8	2	0.25	0.205
9454	7555	HOMER3	8	2	0.25	0.2051
8725	6995	URI1	8	2	0.25	0.2051
64333	14487	ARHGAP9	8	2	0.25	0.2051
5217	4264	PFN2	12	3	0.25	0.2052
288	245	ANK3	8	2	0.25	0.2055
203102	20186	ADAM32	12	3	0.25	0.2055
5025	4104	P2RX4	8	2	0.25	0.2055
387680	23332	FAM21A	12	3	0.25	0.2057
4111	3405	MAGEA12	8	2	0.25	0.2059
50650	11637	ARHGEF3	8	2	0.25	0.2059
2877	2387	GPX2	8	2	0.25	0.206
9788	7837	MTSS1	16	4	0.25	0.2061
4332	3581	MNDA	8	2	0.25	0.2062
9886	7922	RHOBTB1	8	2	0.25	0.2063
4430	3647	MYO1B	8	2	0.25	0.2066
5423	4425	POLB	8	2	0.25	0.2067
22801	9140	ITGA11	12	3	0.25	0.2068
3437	2861	IFIT3	12	3	0.25	0.2069
147138	18968	TMC8	8	2	0.25	0.2069
3949	3278	LDLR	12	3	0.25	0.207
8034	6503	SLC25A16	12	3	0.25	0.207
687	570	KLF9	8	2	0.25	0.2076
3137	2618	HLA-J	8	2	0.25	0.2081
3638	3024	INSIG1	8	2	0.25	0.2083
90141	16829	EFCAB11	8	2	0.25	0.2085
283989	21279	TSEN54	8	2	0.25	0.2088
366	311	AQP9	12	3	0.25	0.2094
283316	21115	CD163L1	12	3	0.25	0.2109
57035	13730	C1orf63	12	3	0.25	0.211
5245	4284	PHB	8	2	0.25	0.2117
90249	16842	UNC5A	12	3	0.25	0.2122
4908	4011	NTF3	12	3	0.25	0.2135
4061	3360	LY6E	25	6	0.24	0.2191
4599	3753	MX1	17	4	0.235294	0.2301
267	224	AMFR	17	4	0.235294	0.2331
3659	3040	IRF1	17	4	0.235294	0.2349
4071	3370	TM4SF1	17	4	0.235294	0.237
4681	3828	NBL1	17	4	0.235294	0.2401
10397	8362	NDRG1	17	4	0.235294	0.2402
200845	20097	KCTD6	13	3	0.230769	0.2428
7022	5785	TFAP2C	17	4	0.235294	0.2434
1300	1074	COL10A1	13	3	0.230769	0.2438
6446	5279	SGK1	13	3	0.230769	0.2454
4638	3789	MYLK	13	3	0.230769	0.2465
85409	16694	NKD2	13	3	0.230769	0.2473
1893	1560	ECM1	13	3	0.230769	0.2502
84914	16555	ZNF587	5	1	0.2	0.2513
1589	1318	CYP21A2	13	3	0.230769	0.252
1890	1557	TYMP	9	2	0.222222	0.252
5104	4167	SERPINA5	9	2	0.222222	0.2521
7025	5788	NR2F1	13	3	0.230769	0.2523
3673	3052	ITGA2	9	2	0.222222	0.2523
253012	20624	HEPACAM2	5	1	0.2	0.2525
1917	1576	EEF1A2	13	3	0.230769	0.2529
50848	11669	F11R	13	3	0.230769	0.2538
51237	11898	MZB1	13	3	0.230769	0.2538
646424	27924	SPINK8	13	3	0.230769	0.2546
6988	5755	TCTA	5	1	0.2	0.2549
54996	12765	2013-03-02	5	1	0.2	0.2549
27346	10723	TMEM97	13	3	0.230769	0.2551
9028	7215	RHBDL1	9	2	0.222222	0.2554
10576	8516	CCT2	5	1	0.2	0.2558
4956	4052	ODF1	5	1	0.2	0.256
7026	5789	NR2F2	13	3	0.230769	0.2563
972	809	CD74	9	2	0.222222	0.2564
137872	18495	ADHFE1	5	1	0.2	0.2572
56169	13516	GSDMC	5	1	0.2	0.2574
11001	8865	SLC27A2	13	3	0.230769	0.2575
23303	9536	KIF13B	9	2	0.222222	0.2575
5910	4827	RAP1GDS1	5	1	0.2	0.2576
26115	10166	TANC2	5	1	0.2	0.2576
55532	13129	SLC30A10	5	1	0.2	0.2577
8733	7002	GPAA1	5	1	0.2	0.2579
3012	2511	HIST1H2AE	9	2	0.222222	0.258
57586	14015	SYT13	5	1	0.2	0.2581
5603	4584	MAPK13	9	2	0.222222	0.2582
54845	12632	ESRP1	5	1	0.2	0.2582
5348	4378	FXYD1	9	2	0.222222	0.2583
2348	1926	FOLR1	9	2	0.222222	0.2583
51729	12199	WBP11	9	2	0.222222	0.2585
22977	9273	AKR7A3	5	1	0.2	0.2585
150	128	ADRA2A	9	2	0.222222	0.2587
3430	2857	IFI35	9	2	0.222222	0.2589
6310	5163	ATXN1	5	1	0.2	0.259
353	299	APRT	5	1	0.2	0.2591
3304	2757	HSPA1B	9	2	0.222222	0.2594
54097	12352	FAM3B	9	2	0.222222	0.2594
1983	1621	EIF5	5	1	0.2	0.2594
2690	2221	GHR	13	3	0.230769	0.2595
11116	8958	FGFR1OP	9	2	0.222222	0.2595
89797	16771	NAV2	5	1	0.2	0.2596
58503	14201	PROL1	9	2	0.222222	0.2597
79752	15153	ZFAND1	9	2	0.222222	0.2599
51310	11960	SLC22A17	5	1	0.2	0.2601
79666	15081	PLEKHF2	13	3	0.230769	0.2602
693149	28779	MIR564	9	2	0.222222	0.2602
574466	26672	MIR519C	9	2	0.222222	0.2602
2908	2416	NR3C1	5	1	0.2	0.2602
10040	8053	TOM1L1	9	2	0.222222	0.2604
2173	1777	FABP7	5	1	0.2	0.2604
9970	7998	NR1I3	5	1	0.2	0.2604
441669	25751	OR4Q3	5	1	0.2	0.2605
11140	8978	CDC37	5	1	0.2	0.2607
10384	8350	BTN3A3	9	2	0.222222	0.261
100033805	30083	SNORD115-31	9	2	0.222222	0.261
6860	5635	SYT4	9	2	0.222222	0.261
27250	10667	PDCD4	9	2	0.222222	0.2611
8165	6573	AKAP1	9	2	0.222222	0.2611
1487	1236	CTBP1	5	1	0.2	0.2611
2194	1794	FASN	9	2	0.222222	0.2613
8767	7027	RIPK2	9	2	0.222222	0.2613
124	106	ADH1A	5	1	0.2	0.2613
57142	13794	RTN4	5	1	0.2	0.2613
5629	4608	PROX1	5	1	0.2	0.2615
6157	5034	RPL27A	5	1	0.2	0.2615
260293	20889	CYP4X1	9	2	0.222222	0.2617
391267	24079	ANKRD20A11P	5	1	0.2	0.2617
643161	27097	FAM25A	9	2	0.222222	0.2618
7020	5783	TFAP2A	9	2	0.222222	0.2618
80010	15348	RMI1	5	1	0.2	0.2618
1718	1414	DHCR24	9	2	0.222222	0.2619
780	645	DDR1	5	1	0.2	0.2619
2099	1718	ESR1	5	1	0.2	0.262
29956	11526	CERS2	5	1	0.2	0.262
5327	4358	PLAT	9	2	0.222222	0.2621
286075	21720	ZNF707	5	1	0.2	0.2624
1942	1586	EFNA1	5	1	0.2	0.2625
286527	21805	TMSB15B	5	1	0.2	0.2625
22937	9253	SCAP	5	1	0.2	0.2626
8631	6917	SKAP1	5	1	0.2	0.2627
8344	6680	HIST1H2BE	5	1	0.2	0.2627
390538	23904	OR4M2	5	1	0.2	0.2628
7707	6323	ZNF148	9	2	0.222222	0.263
255928	20780	SYT14	5	1	0.2	0.263
8870	7115	IER3	9	2	0.222222	0.2631
5709	4673	PSMD3	9	2	0.222222	0.2635
51655	12160	RASD1	9	2	0.222222	0.2635
776	641	CACNA1D	9	2	0.222222	0.2635
245972	20545	ATP6V0D2	5	1	0.2	0.2635
57122	13780	NUP107	5	1	0.2	0.2635
8694	6972	DGAT1	9	2	0.222222	0.2637
10407	8371	SPAG11B	9	2	0.222222	0.2637
677	562	ZFP36L1	9	2	0.222222	0.2638
4118	3412	MAL	9	2	0.222222	0.2638
219432	20254	OR4C6	9	2	0.222222	0.2638
5530	4517	PPP3CA	9	2	0.222222	0.264
9073	7250	CLDN8	9	2	0.222222	0.264
100272147	34516	MTCP1NB	5	1	0.2	0.264
644591	27465	PPIAL4G	9	2	0.222222	0.2641
55503	13111	TRPV6	5	1	0.2	0.2641
55165	12899	CEP55	9	2	0.222222	0.2642
27067	10554	STAU2	9	2	0.222222	0.2642
1122	939	CHML	5	1	0.2	0.2642
654817	28564	NCF1C	9	2	0.222222	0.2643
10051	8063	SMC4	9	2	0.222222	0.2646
2764	2284	GMFB	9	2	0.222222	0.2647
27012	10531	KCNV1	5	1	0.2	0.2647
138009	18501	DCAF4L2	5	1	0.2	0.2647
7851	6404	MALL	9	2	0.222222	0.265
9252	7393	RPS6KA5	5	1	0.2	0.2652
55049	12808	C19orf60	9	2	0.222222	0.2653
25960	10057	GPR124	5	1	0.2	0.2655
55186	12918	SLC25A36	5	1	0.2	0.2656
7289	6027	TULP3	5	1	0.2	0.2657
9145	7312	SYNGR1	5	1	0.2	0.2657
1124	941	CHN2	5	1	0.2	0.2657
1959	1603	EGR2	5	1	0.2	0.2658
341	289	APOC1	5	1	0.2	0.2659
1452	1203	CSNK1A1	5	1	0.2	0.2663
4720	3866	NDUFS2	5	1	0.2	0.2665
56944	13670	OLFML3	5	1	0.2	0.2666
79174	14887	CRELD2	9	2	0.222222	0.2669
1944	1588	EFNA3	5	1	0.2	0.2671
312	262	ANXA13	5	1	0.2	0.2672
80003	15342	PCNXL2	5	1	0.2	0.2674
247	209	ALOX15B	5	1	0.2	0.2676
29802	11461	VPREB3	9	2	0.222222	0.2677
800	662	CALD1	9	2	0.222222	0.2677
81567	15782	TXNDC5	9	2	0.222222	0.268
26073	10138	POLDIP2	9	2	0.222222	0.268
8826	7079	IQGAP1	9	2	0.222222	0.268
28908	11288	IGKV4-1	9	2	0.222222	0.2682
54898	12680	ELOVL2	5	1	0.2	0.2684
11236	9060	RNF139	5	1	0.2	0.2685
100033603	30076	SNORD115-21	5	1	0.2	0.2686
55083	12834	KIF26B	5	1	0.2	0.2687
4179	3465	CD46	9	2	0.222222	0.269
728641	29255	FABP5P7	9	2	0.222222	0.2694
83716	15978	CRISPLD2	5	1	0.2	0.2694
9543	7629	IGDCC3	9	2	0.222222	0.2695
2719	2244	GPC3	9	2	0.222222	0.2696
5921	4838	RASA1	9	2	0.222222	0.2696
3280	2741	HES1	9	2	0.222222	0.27
4302	3557	MLLT6	5	1	0.2	0.2702
7531	6230	YWHAE	5	1	0.2	0.272
23062	9341	GGA2	9	2	0.222222	0.2728
2952	2455	GSTT1	18	4	0.222222	0.2757
26227	10222	PHGDH	9	2	0.222222	0.2761
6352	5198	CCL5	18	4	0.222222	0.2835
7108	5866	TM7SF2	18	4	0.222222	0.2835
3936	3270	LCP1	18	4	0.222222	0.2867
54972	12745	TMEM132A	18	4	0.222222	0.2904
7103	5861	TSPAN8	14	3	0.214286	0.297
131578	18315	LRRC15	14	3	0.214286	0.2976
11151	8988	CORO1A	14	3	0.214286	0.2985
7358	6087	UGDH	14	3	0.214286	0.3002
10578	8518	GNLY	14	3	0.214286	0.3002
5730	4693	PTGDS	14	3	0.214286	0.3011
80267	15472	EDEM3	14	3	0.214286	0.3025
3306	2759	HSPA2	14	3	0.214286	0.3029
10565	8506	ARFGEF1	14	3	0.214286	0.3081
678	563	ZFP36L2	14	3	0.214286	0.3082
10631	8563	POSTN	14	3	0.214286	0.3082
6478	5307	SIAH2	14	3	0.214286	0.3092
84707	16439	BEX2	10	2	0.2	0.3122
55290	13010	BRF2	10	2	0.2	0.3146
92291	17073	CAPN13	10	2	0.2	0.3158
51806	12228	CALML5	10	2	0.2	0.3161
5612	4593	PRKRIR	10	2	0.2	0.3164
137075	18477	CLDN23	10	2	0.2	0.3165
9214	7367	FAIM3	10	2	0.2	0.317
28957	11334	MRPS28	10	2	0.2	0.3177
8786	7041	RGS11	10	2	0.2	0.3177
55890	13397	GPRC5C	10	2	0.2	0.318
85320	16658	ABCC11	10	2	0.2	0.3182
7328	6063	UBE2H	10	2	0.2	0.3186
79755	15156	ZNF750	10	2	0.2	0.3198
2186	1787	BPTF	10	2	0.2	0.32
4250	3518	SCGB2A2	10	2	0.2	0.3203
54490	12440	UGT2B28	10	2	0.2	0.3203
134	115	ADORA1	10	2	0.2	0.3215
1672	1389	DEFB1	10	2	0.2	0.3216
9636	7700	ISG15	19	4	0.210526	0.3217
9530	7617	BAG4	10	2	0.2	0.3218
128178	18139	EDARADD	10	2	0.2	0.322
51765	12219	MST4	10	2	0.2	0.3221
729359	29501	PLIN4	10	2	0.2	0.3227
4050	3349	LTB	10	2	0.2	0.3227
7035	5796	TFPI	10	2	0.2	0.3227
115677	17529	NOSTRIN	10	2	0.2	0.3228
128821	18196	CST9L	10	2	0.2	0.3236
23259	9504	DDHD2	10	2	0.2	0.324
25778	9922	DSTYK	10	2	0.2	0.3241
8334	6670	HIST1H2AC	19	4	0.210526	0.3242
65125	14711	WNK1	10	2	0.2	0.3242
6713	5516	SQLE	10	2	0.2	0.3249
27239	10656	GPR162	10	2	0.2	0.3251
23185	9439	LARP4B	10	2	0.2	0.3252
4958	4054	OMD	10	2	0.2	0.3257
23643	9807	LY96	10	2	0.2	0.326
1509	1253	CTSD	10	2	0.2	0.3261
54541	12478	DDIT4	10	2	0.2	0.3266
8537	6840	BCAS1	10	2	0.2	0.3268
494324	26279	MIR375	10	2	0.2	0.3269
2717	2242	GLA	10	2	0.2	0.327
444	378	ASPH	10	2	0.2	0.3271
4931	4032	NVL	10	2	0.2	0.3281
5997	4905	RGS2	19	4	0.210526	0.329
162073	19624	ITPRIPL2	10	2	0.2	0.329
1833	1511	EPYC	10	2	0.2	0.3291
4815	3936	NINJ2	10	2	0.2	0.3293
56204	13523	FAM214A	10	2	0.2	0.3297
5723	4686	PSPH	6	1	0.166667	0.3297
84966	16599	IGSF21	10	2	0.2	0.331
10232	8223	MSLN	10	2	0.2	0.3311
5331	4362	PLCB3	10	2	0.2	0.3315
8573	6874	CASK	6	1	0.166667	0.3322
2824	2338	GPM6B	6	1	0.166667	0.3352
143678	18778	C11orf94	6	1	0.166667	0.3356
28977	11350	MRPL42	6	1	0.166667	0.3357
8911	7150	CACNA1I	6	1	0.166667	0.3358
10628	8560	TXNIP	6	1	0.166667	0.3361
120379	17753	PIH1D2	6	1	0.166667	0.3366
5074	4141	PAWR	6	1	0.166667	0.3373
51203	11876	NUSAP1	24	5	0.208333	0.3377
9510	7599	ADAMTS1	6	1	0.166667	0.338
10150	8150	MBNL2	6	1	0.166667	0.338
566	466	AZU1	6	1	0.166667	0.3385
8202	6593	NCOA3	6	1	0.166667	0.3385
10273	8260	STUB1	6	1	0.166667	0.339
56265	13541	CPXM1	6	1	0.166667	0.3393
6578	5395	SLCO2A1	6	1	0.166667	0.3394
5205	4254	ATP8B1	6	1	0.166667	0.3394
3118	2599	HLA-DQA2	6	1	0.166667	0.3395
728053	29021	BMS1P1	6	1	0.166667	0.3396
51582	12119	AZIN1	6	1	0.166667	0.3397
284339	21365	TMEM145	6	1	0.166667	0.3399
80227	15456	PAAF1	6	1	0.166667	0.34
84284	16241	NTPCR	6	1	0.166667	0.3401
79137	14857	FAM134A	6	1	0.166667	0.3401
6426	5263	SRSF1	6	1	0.166667	0.3403
85363	16672	TRIM5	6	1	0.166667	0.3405
51747	12207	LUC7L3	15	3	0.2	0.3406
92979	17134	2013-03-09	6	1	0.166667	0.3406
9351	7467	SLC9A3R2	6	1	0.166667	0.3409
23484	9680	LEPROTL1	6	1	0.166667	0.3409
57484	13931	RNF150	6	1	0.166667	0.341
3972	3292	LHB	6	1	0.166667	0.3411
389730	23675	FAM75A6	6	1	0.166667	0.3412
64089	14405	SNX16	6	1	0.166667	0.3413
200035	20056	NUDT17	6	1	0.166667	0.3414
84817	16487	TXNDC17	6	1	0.166667	0.3415
7984	6480	ARHGEF5	6	1	0.166667	0.3417
54754	12569	FAM22F	6	1	0.166667	0.3418
286140	21737	RNF5P1	6	1	0.166667	0.3421
4291	3546	MLF1	6	1	0.166667	0.3428
3190	2662	HNRNPK	6	1	0.166667	0.343
5336	4367	PLCG2	6	1	0.166667	0.3431
574472	26678	MIR518F	6	1	0.166667	0.3432
1474	1223	CST6	6	1	0.166667	0.3432
392255	24228	GDF6	6	1	0.166667	0.3435
10975	8844	UQCR11	6	1	0.166667	0.3438
6934	5704	TCF7L2	6	1	0.166667	0.3439
3655	3037	ITGA6	6	1	0.166667	0.3439
23613	9783	ZMYND8	6	1	0.166667	0.344
8318	6655	CDC45	6	1	0.166667	0.3441
50810	11651	HDGFRP3	6	1	0.166667	0.3443
1284	1058	COL4A2	6	1	0.166667	0.3446
84187	16169	TMEM164	6	1	0.166667	0.3447
55891	13398	LENEP	6	1	0.166667	0.3448
574495	26701	MIR522	6	1	0.166667	0.3449
6833	5615	ABCC8	15	3	0.2	0.345
148641	19073	SLC35F3	6	1	0.166667	0.345
677795	28613	SNORA5B	6	1	0.166667	0.345
26470	10293	SEZ6L2	6	1	0.166667	0.3452
3953	3281	LEPR	6	1	0.166667	0.3453
629	517	CFB	6	1	0.166667	0.3454
1556	1292	CYP2B7P1	6	1	0.166667	0.3455
9124	7292	PDLIM1	6	1	0.166667	0.3456
915	755	CD3D	6	1	0.166667	0.3456
10618	8552	TGOLN2	6	1	0.166667	0.3457
5493	4485	PPL	6	1	0.166667	0.3458
400451	24479	FAM174B	6	1	0.166667	0.3459
741	613	ZNHIT2	6	1	0.166667	0.3459
1592	1321	CYP26A1	6	1	0.166667	0.346
79647	15065	AKIRIN1	6	1	0.166667	0.346
55353	13064	LAPTM4B	15	3	0.2	0.3462
4060	3359	LUM	6	1	0.166667	0.3462
83987	16073	CCDC8	6	1	0.166667	0.3463
10535	8479	RNASEH2A	6	1	0.166667	0.3464
25804	9943	LSM4	6	1	0.166667	0.3464
642475	26957	C8orf73	6	1	0.166667	0.3465
6302	5156	TSPAN31	6	1	0.166667	0.3466
54847	12633	SIDT1	6	1	0.166667	0.3467
2886	2394	GRB7	6	1	0.166667	0.3467
29995	11553	LMCD1	6	1	0.166667	0.3468
56920	13651	SEMA3G	6	1	0.166667	0.3469
441670	25752	OR4M1	6	1	0.166667	0.347
80168	15421	MOGAT2	6	1	0.166667	0.347
6204	5074	RPS10	6	1	0.166667	0.347
1050	877	CEBPA	6	1	0.166667	0.3471
285440	21586	CYP4V2	6	1	0.166667	0.3472
4782	3910	NFIC	6	1	0.166667	0.3472
23043	9328	TNIK	6	1	0.166667	0.3474
6300	5154	MAPK12	6	1	0.166667	0.3477
79838	15218	TMC5	6	1	0.166667	0.3477
163732	19685	CITED4	15	3	0.2	0.3478
79415	14957	C17orf62	6	1	0.166667	0.3478
10398	8363	MYL9	6	1	0.166667	0.3478
2948	2451	GSTM4	6	1	0.166667	0.3478
728957	29360	ZNF705D	15	3	0.2	0.3485
7296	6034	TXNRD1	6	1	0.166667	0.3494
653399	28418	GSTTP2	6	1	0.166667	0.3494
4035	3337	LRP1	6	1	0.166667	0.3495
1316	1088	KLF6	6	1	0.166667	0.3496
94025	17224	MUC16	6	1	0.166667	0.3497
343173	22469	OR2T3	6	1	0.166667	0.3498
438	373	ASMT	6	1	0.166667	0.3501
574460	26666	MIR498	6	1	0.166667	0.3504
4641	3792	MYO1C	6	1	0.166667	0.3507
3184	2656	HNRNPD	6	1	0.166667	0.3516
23457	9659	ABCB9	6	1	0.166667	0.3517
7163	5917	TPD52	15	3	0.2	0.352
205	174	AK4	6	1	0.166667	0.3526
55630	13192	SLC39A4	15	3	0.2	0.3527
23524	9709	SRRM2	6	1	0.166667	0.3527
154754	19405	PRSS3P2	6	1	0.166667	0.3527
28996	11365	HIPK2	6	1	0.166667	0.3533
63895	14336	PIEZO2	6	1	0.166667	0.3534
81611	15801	ANP32E	6	1	0.166667	0.3536
55771	13310	PRR11	6	1	0.166667	0.3538
4915	4018	NTRK2	6	1	0.166667	0.3539
79815	15199	NIPAL2	6	1	0.166667	0.3543
440567	25508	UQCRHL	6	1	0.166667	0.3544
79665	15080	DHX40	6	1	0.166667	0.3555
440871	43136	LOC440871	15	3	0.2	0.358
874	723	CBR3	20	4	0.2	0.3712
7453	6165	WARS	20	4	0.2	0.3737
1311	1083	COMP	11	2	0.181818	0.3752
7739	6338	ZNF185	11	2	0.181818	0.3758
219429	20252	OR4C11	11	2	0.181818	0.3763
6505	5328	SLC1A1	20	4	0.2	0.3764
8622	6910	PDE8B	11	2	0.181818	0.3765
643180	27103	CCT6P3	11	2	0.181818	0.3769
1548	1286	CYP2A6	11	2	0.181818	0.3769
29887	11475	SNX10	11	2	0.181818	0.3781
5744	4706	PTHLH	11	2	0.181818	0.3783
255743	20770	NPNT	11	2	0.181818	0.3783
6132	5013	RPL8	11	2	0.181818	0.3787
51107	11797	APH1A	11	2	0.181818	0.3794
6558	5377	SLC12A2	11	2	0.181818	0.3795
26289	10271	AK5	11	2	0.181818	0.3797
1292	1066	COL6A2	11	2	0.181818	0.3801
7086	5844	TKT	11	2	0.181818	0.3804
64284	14475	RAB17	11	2	0.181818	0.3804
540	449	ATP7B	11	2	0.181818	0.3805
27295	10688	PDLIM3	11	2	0.181818	0.3805
132720	18355	C4orf32	11	2	0.181818	0.3809
163782	19689	KANK4	11	2	0.181818	0.3813
3400	2830	ID4	11	2	0.181818	0.3818
5440	4442	POLR2K	11	2	0.181818	0.3821
4041	3342	LRP5	11	2	0.181818	0.3822
11212	9040	PROSC	11	2	0.181818	0.3825
6007	4915	RHD	11	2	0.181818	0.3838
11145	8983	PLA2G16	11	2	0.181818	0.3839
79153	14869	GDPD3	11	2	0.181818	0.3839
100049587	30146	SIGLEC14	11	2	0.181818	0.3842
4938	4038	OAS1	11	2	0.181818	0.3843
390431	23881	OR4K2	11	2	0.181818	0.3844
26018	10096	LRIG1	11	2	0.181818	0.3849
3892	3236	KRT86	11	2	0.181818	0.3852
3642	3027	INSM1	11	2	0.181818	0.3858
84172	16161	POLR1B	11	2	0.181818	0.3861
120	103	ADD3	11	2	0.181818	0.3869
5570	4552	PKIB	11	2	0.181818	0.3873
29108	11417	PYCARD	11	2	0.181818	0.3873
338094	22052	FAM151A	11	2	0.181818	0.3878
7357	6086	UGCG	11	2	0.181818	0.3881
51129	11817	ANGPTL4	11	2	0.181818	0.3881
57502	13944	NLGN4X	11	2	0.181818	0.3888
7832	6391	BTG2	11	2	0.181818	0.389
5469	4468	MED1	11	2	0.181818	0.3892
9103	7276	FCGR2C	11	2	0.181818	0.3896
81300	15692	OR4P4	11	2	0.181818	0.3901
10342	8320	TFG	11	2	0.181818	0.3911
1528	1271	CYB5A	11	2	0.181818	0.3927
4057	3356	LTF	11	2	0.181818	0.3945
286343	21774	LURAP1L	16	3	0.1875	0.3985
5346	4376	PLIN1	16	3	0.1875	0.4
3838	3195	KPNA2	16	3	0.1875	0.4001
64699	14560	TMPRSS3	16	3	0.1875	0.4024
5698	4662	PSMB9	16	3	0.1875	0.4036
3149	2627	HMGB3	16	3	0.1875	0.406
4692	3838	NDN	16	3	0.1875	0.4072
10351	8328	ABCA8	16	3	0.1875	0.408
5919	4836	RARRES2	16	3	0.1875	0.41
10742	8645	RAI2	7	1	0.142857	0.4118
79789	15178	CLMN	7	1	0.142857	0.4141
6717	5520	SRI	7	1	0.142857	0.4145
333926	21997	PPM1J	7	1	0.142857	0.4153
91316	16964	GUSBP11	7	1	0.142857	0.4164
388886	23533	FAM211B	7	1	0.142857	0.4168
5972	4881	REN	7	1	0.142857	0.4168
221662	20443	RBM24	7	1	0.142857	0.417
23114	9381	NFASC	7	1	0.142857	0.4171
7450	6163	VWF	16	3	0.1875	0.4176
6535	5357	SLC6A8	7	1	0.142857	0.4176
51809	12231	GALNT7	7	1	0.142857	0.4176
348174	22695	CLEC18A	7	1	0.142857	0.418
23635	9800	SSBP2	7	1	0.142857	0.4182
2642	2182	GCGR	7	1	0.142857	0.4185
285613	21622	RELL2	7	1	0.142857	0.4185
65094	14701	JMJD4	7	1	0.142857	0.4186
130612	18276	TMEM198	7	1	0.142857	0.4187
29896	11482	TRA2A	7	1	0.142857	0.4187
7399	6119	USH2A	7	1	0.142857	0.4188
81688	15820	C6orf62	7	1	0.142857	0.419
84981	16609	MIR22HG	7	1	0.142857	0.419
23013	9301	SPEN	7	1	0.142857	0.4191
11284	9099	PNKP	7	1	0.142857	0.4191
64146	14439	PDF	7	1	0.142857	0.4193
55568	13146	GALNT10	7	1	0.142857	0.4194
22834	9165	ZNF652	7	1	0.142857	0.4196
23036	9321	ZNF292	7	1	0.142857	0.4197
2840	2352	GPR17	7	1	0.142857	0.4197
23531	9715	MMD	7	1	0.142857	0.4199
4811	3932	NID1	7	1	0.142857	0.4199
377047	23109	PRSS45	7	1	0.142857	0.42
51442	12042	VGLL1	7	1	0.142857	0.42
1462	1211	VCAN	21	4	0.190476	0.4201
6431	5268	SRSF6	7	1	0.142857	0.4201
3117	2598	HLA-DQA1	7	1	0.142857	0.4201
8321	6657	FZD1	7	1	0.142857	0.4202
55435	13094	AP1AR	7	1	0.142857	0.4205
8638	6924	OASL	7	1	0.142857	0.4206
79165	14878	LENG1	7	1	0.142857	0.4207
6781	5578	STC1	7	1	0.142857	0.4208
79168	14881	LILRA6	7	1	0.142857	0.4209
6234	5096	RPS28	7	1	0.142857	0.4209
8076	6520	MFAP5	7	1	0.142857	0.421
83657	15957	DYNLRB2	7	1	0.142857	0.4211
3512	2921	IGJ	7	1	0.142857	0.4213
10916	8793	MAGED2	7	1	0.142857	0.4214
114876	17467	OSBPL1A	7	1	0.142857	0.4217
9581	7658	PREPL	7	1	0.142857	0.4217
10026	8045	PIGK	7	1	0.142857	0.4219
81575	15788	APOLD1	7	1	0.142857	0.422
192134	19941	B3GNT6	7	1	0.142857	0.422
23612	9782	PHLDA3	7	1	0.142857	0.4222
8675	6956	STX16	7	1	0.142857	0.4222
1595	1324	CYP51A1	7	1	0.142857	0.4224
81870	15863	KRTAP9-9	7	1	0.142857	0.4224
2023	1656	ENO1	7	1	0.142857	0.4225
7381	6107	UQCRB	7	1	0.142857	0.4225
26993	10519	AKAP8L	7	1	0.142857	0.4225
54680	12542	ZNHIT6	7	1	0.142857	0.4225
9156	7322	EXO1	7	1	0.142857	0.4227
58517	14213	RBM25	7	1	0.142857	0.4227
26002	10085	MOXD1	7	1	0.142857	0.4231
6175	5051	RPLP0	7	1	0.142857	0.4231
442919	26019	MIR374A	7	1	0.142857	0.4231
9045	7227	RPL14	7	1	0.142857	0.4232
3809	3171	KIR2DS4	7	1	0.142857	0.4232
387032	23236	ZKSCAN4	7	1	0.142857	0.4234
51495	12067	PTPLAD1	7	1	0.142857	0.4235
221914	20463	GPC2	7	1	0.142857	0.4236
23420	9631	NOMO1	7	1	0.142857	0.4237
7088	5846	TLE1	7	1	0.142857	0.4237
6385	5225	SDC4	7	1	0.142857	0.4238
546	455	ATRX	7	1	0.142857	0.4238
6165	5041	RPL35A	7	1	0.142857	0.4242
79957	15312	PAQR6	7	1	0.142857	0.4242
3021	2518	H3F3B	7	1	0.142857	0.4244
23022	9308	PALLD	7	1	0.142857	0.4245
220	188	ALDH1A3	7	1	0.142857	0.4245
1009	841	CDH11	7	1	0.142857	0.4245
2327	1913	FMO2	7	1	0.142857	0.4245
10003	8023	NAALAD2	7	1	0.142857	0.4246
376497	23103	SLC27A1	7	1	0.142857	0.4247
259292	20882	TAS2R46	7	1	0.142857	0.4247
79751	15152	SLC25A22	7	1	0.142857	0.4248
929	768	CD14	7	1	0.142857	0.4248
440915	25566	POTEKP	7	1	0.142857	0.4249
844	703	CASQ1	7	1	0.142857	0.4249
81788	15833	NUAK2	7	1	0.142857	0.425
6398	5237	SECTM1	7	1	0.142857	0.4251
1645	1365	AKR1C1	7	1	0.142857	0.4252
157855	19475	KCNU1	7	1	0.142857	0.4254
8985	7187	PLOD3	7	1	0.142857	0.4255
7371	6098	UCK2	7	1	0.142857	0.426
79582	15017	SPAG16	7	1	0.142857	0.426
283284	21108	IGSF22	7	1	0.142857	0.4261
171169	19893	SPACA4	7	1	0.142857	0.4261
124044	17903	SPATA2L	7	1	0.142857	0.4262
94027	17226	CGB7	7	1	0.142857	0.4262
4671	3819	NAIP	7	1	0.142857	0.4263
3626	3014	INHBC	7	1	0.142857	0.4263
2162	1768	F13A1	7	1	0.142857	0.4266
55731	13272	FAM222B	7	1	0.142857	0.4267
79971	15323	WLS	7	1	0.142857	0.4267
750	618	C16orf3	7	1	0.142857	0.4267
7171	5925	TPM4	7	1	0.142857	0.4271
338440	22093	ANO9	7	1	0.142857	0.4271
51225	11888	ABI3	7	1	0.142857	0.4275
677814	28632	SNORA31	7	1	0.142857	0.4277
1063	890	CENPF	7	1	0.142857	0.4278
57761	14129	TRIB3	7	1	0.142857	0.4279
339906	22256	PRSS42	7	1	0.142857	0.4284
10616	8550	RBCK1	7	1	0.142857	0.4285
1936	1581	EEF1D	7	1	0.142857	0.4287
8559	6862	PRPF18	7	1	0.142857	0.429
9246	7389	UBE2L6	7	1	0.142857	0.4294
6603	5415	SMARCD2	7	1	0.142857	0.4295
5481	4477	PPID	7	1	0.142857	0.4296
23283	9522	CSTF2T	7	1	0.142857	0.4297
2317	1905	FLNB	7	1	0.142857	0.4297
79792	15180	GSDMD	7	1	0.142857	0.4298
729428	29524	GAGE12B	7	1	0.142857	0.4307
390	330	RND3	7	1	0.142857	0.4309
3689	3067	ITGB2	12	2	0.166667	0.4314
79101	14848	TAF1D	7	1	0.142857	0.4315
759	625	CA1	7	1	0.142857	0.4323
8991	7192	SELENBP1	12	2	0.166667	0.4327
6517	5339	SLC2A4	7	1	0.142857	0.4331
51101	11791	ZC2HC1A	7	1	0.142857	0.4334
11015	8876	KDELR3	12	2	0.166667	0.4338
6696	5499	SPP1	12	2	0.166667	0.4338
10486	8441	CAP2	7	1	0.142857	0.4342
84296	16252	GINS4	12	2	0.166667	0.4374
127845	18130	GOLT1A	12	2	0.166667	0.4381
27005	10528	USP21	12	2	0.166667	0.4387
10531	8476	PITRM1	12	2	0.166667	0.4391
642446	26950	TRIM64B	12	2	0.166667	0.4391
54843	12631	SYTL2	12	2	0.166667	0.4394
7857	6407	SCG2	12	2	0.166667	0.4395
168537	19774	GIMAP7	12	2	0.166667	0.4399
1287	1061	COL4A5	12	2	0.166667	0.4402
116832	17611	RPL39L	12	2	0.166667	0.4404
91612	17000	CHURC1	12	2	0.166667	0.4407
6744	5543	SSFA2	12	2	0.166667	0.4407
114088	17382	TRIM9	12	2	0.166667	0.4408
50486	11603	G0S2	12	2	0.166667	0.4409
81858	15857	SHARPIN	12	2	0.166667	0.4411
2922	2430	GRP	17	3	0.176471	0.4416
55859	13381	BEX1	12	2	0.166667	0.442
8560	6863	DEGS1	17	3	0.176471	0.4421
6309	5162	SC5DL	12	2	0.166667	0.4423
94103	17238	ORMDL3	12	2	0.166667	0.4423
5239	4279	PGM5	12	2	0.166667	0.4423
5573	4554	PRKAR1A	12	2	0.166667	0.4428
714	590	C1QC	17	3	0.176471	0.4437
316	265	AOX1	12	2	0.166667	0.4438
9053	7235	MAP7	12	2	0.166667	0.4439
91353	16967	IGLL3P	12	2	0.166667	0.4447
8338	6674	HIST2H2AC	12	2	0.166667	0.4449
64151	14443	NCAPG	12	2	0.166667	0.4454
1524	1267	CX3CR1	12	2	0.166667	0.4455
1604	1330	CD55	12	2	0.166667	0.4457
9200	7353	PTPLA	12	2	0.166667	0.446
968	805	CD68	12	2	0.166667	0.4462
348235	22698	SKA2	12	2	0.166667	0.4463
133	114	ADM	12	2	0.166667	0.4468
79887	15261	PLBD1	17	3	0.176471	0.4471
4501	3680	MT1X	12	2	0.166667	0.4481
85453	16714	TSPYL5	17	3	0.176471	0.4484
2878	2388	GPX3	17	3	0.176471	0.4486
8416	6740	ANXA9	17	3	0.176471	0.4489
6252	5112	RTN1	17	3	0.176471	0.4496
8566	6868	PDXK	17	3	0.176471	0.45
1152	964	CKB	22	4	0.181818	0.4503
10468	8423	FST	17	3	0.176471	0.4504
23362	9584	PSD3	17	3	0.176471	0.4514
79007	14780	DBNDD1	12	2	0.166667	0.4523
9536	7623	PTGES	12	2	0.166667	0.4526
2192	1792	FBLN1	17	3	0.176471	0.4534
5178	4231	PEG3	17	3	0.176471	0.4538
3006	2506	HIST1H1C	17	3	0.176471	0.4542
8996	7197	NOL3	17	3	0.176471	0.4554
10537	8481	UBD	22	4	0.181818	0.463
6509	5332	SLC1A4	8	1	0.125	0.4843
10098	8104	TSPAN5	8	1	0.125	0.4867
1520	1263	CTSS	8	1	0.125	0.4875
79590	15023	MRPL24	8	1	0.125	0.4884
10978	8845	CLP1	8	1	0.125	0.4884
23254	9500	KAZN	8	1	0.125	0.4889
11051	8907	NUDT21	8	1	0.125	0.489
94081	17234	SFXN1	8	1	0.125	0.489
57817	14147	HAMP	8	1	0.125	0.489
3429	2856	IFI27	13	2	0.153846	0.4894
2483	2053	FRG1	8	1	0.125	0.4895
8364	6700	HIST1H4C	8	1	0.125	0.4897
23166	9422	STAB1	8	1	0.125	0.4899
140862	18710	ISM1	8	1	0.125	0.4901
126987	18074	LOC126987	8	1	0.125	0.4905
8547	6850	FCN3	8	1	0.125	0.4907
56833	13610	SLAMF8	8	1	0.125	0.4907
23526	9710	HMHA1	8	1	0.125	0.4908
130497	18265	OSR1	13	2	0.153846	0.4909
348327	22703	ZNF530	8	1	0.125	0.4912
11000	8864	SLC27A3	8	1	0.125	0.4914
10945	8817	KDELR1	8	1	0.125	0.4918
50836	11663	TAS2R8	8	1	0.125	0.4921
7398	6118	USP1	8	1	0.125	0.4928
1312	1084	COMT	8	1	0.125	0.493
574476	26682	MIR520C	8	1	0.125	0.4932
140807	18692	KRT72	8	1	0.125	0.4933
587	485	BCAT2	8	1	0.125	0.4934
6181	5053	RPLP2	8	1	0.125	0.4935
54979	12751	HRASLS2	8	1	0.125	0.4935
8483	6791	CILP	8	1	0.125	0.4936
10204	8196	NUTF2	8	1	0.125	0.4937
7169	5923	TPM2	8	1	0.125	0.4938
664617	28573	MIR542	8	1	0.125	0.4939
5718	4681	PSMD12	8	1	0.125	0.4942
278	235	AMY1C	8	1	0.125	0.4944
51015	11724	ISOC1	13	2	0.153846	0.4945
93349	17161	SP140L	8	1	0.125	0.4945
3621	3009	ING1	8	1	0.125	0.4945
9370	7484	ADIPOQ	8	1	0.125	0.4947
10053	8065	AP1M2	8	1	0.125	0.4949
57333	13869	RCN3	8	1	0.125	0.495
388419	23446	BTBD17	8	1	0.125	0.4951
3191	2663	HNRNPL	8	1	0.125	0.4951
2697	2228	GJA1	13	2	0.153846	0.4953
219654	20280	ZCCHC24	8	1	0.125	0.4953
114327	17407	EFHC1	8	1	0.125	0.4953
11076	8929	TPPP	8	1	0.125	0.4954
4921	4023	DDR2	8	1	0.125	0.4955
3945	3275	LDHB	13	2	0.153846	0.4957
50865	11680	HEBP1	8	1	0.125	0.4957
115362	17517	GBP5	8	1	0.125	0.4957
26353	10288	HSPB8	13	2	0.153846	0.4958
2841	2353	GPR18	8	1	0.125	0.4958
9314	7439	KLF4	8	1	0.125	0.4962
5359	4388	PLSCR1	8	1	0.125	0.4962
445328	26023	ARHGEF35	8	1	0.125	0.4965
4833	3951	NME4	8	1	0.125	0.4972
25800	9939	SLC39A6	8	1	0.125	0.4973
6882	5656	TAF11	8	1	0.125	0.4974
144501	18818	KRT80	8	1	0.125	0.4974
10078	8087	TSSC4	8	1	0.125	0.4974
9595	7669	CYTIP	8	1	0.125	0.4976
23678	9829	SGK3	8	1	0.125	0.4977
10443	8400	N4BP2L2	8	1	0.125	0.4978
57403	13884	RAB22A	8	1	0.125	0.4979
6231	5093	RPS26	13	2	0.153846	0.498
1978	1616	EIF4EBP1	18	3	0.166667	0.4981
5591	4572	PRKDC	8	1	0.125	0.4982
1537	1277	CYC1	13	2	0.153846	0.4983
3043	2536	HBB	8	1	0.125	0.4983
55061	12815	SUSD4	13	2	0.153846	0.4984
503835	26357	DUXA	8	1	0.125	0.4984
23761	9875	PISD	8	1	0.125	0.4984
9060	7241	PAPSS2	8	1	0.125	0.4986
6391	5231	SDHC	8	1	0.125	0.4987
124222	17912	PAQR4	8	1	0.125	0.4987
56987	13703	BBX	8	1	0.125	0.4987
5341	4372	PLEK	13	2	0.153846	0.4988
100033437	30055	SNORD115-2	8	1	0.125	0.4989
9736	7790	USP34	8	1	0.125	0.499
9349	7465	RPL23	13	2	0.153846	0.4991
1647	1367	GADD45A	8	1	0.125	0.4991
22903	9224	BTBD3	8	1	0.125	0.4992
79867	15244	TCTN2	8	1	0.125	0.4993
79686	15099	LINC00341	8	1	0.125	0.4994
9896	7930	FIG4	8	1	0.125	0.4995
56949	13675	XAB2	8	1	0.125	0.4999
9976	8003	CLEC2B	8	1	0.125	0.4999
10611	8545	PDLIM5	8	1	0.125	0.5001
389493	23636	NUPR1L	8	1	0.125	0.5002
84342	16291	COG8	8	1	0.125	0.5004
8542	6845	APOL1	8	1	0.125	0.5006
8819	7072	SAP30	8	1	0.125	0.5008
2633	2174	GBP1	13	2	0.153846	0.501
114783	17433	LMTK3	13	2	0.153846	0.501
2932	2436	GSK3B	8	1	0.125	0.501
79844	15224	ZDHHC11	8	1	0.125	0.501
23392	9607	KIAA0368	8	1	0.125	0.5016
162979	19652	ZNF296	8	1	0.125	0.5017
3624	3012	INHBA	8	1	0.125	0.5022
25907	10020	TMEM158	13	2	0.153846	0.5023
8270	6632	LAGE3	8	1	0.125	0.5024
10436	8395	EMG1	8	1	0.125	0.5027
653423	28422	SPAG11A	8	1	0.125	0.5028
22822	9156	PHLDA1	13	2	0.153846	0.5036
6472	5302	SHMT2	8	1	0.125	0.504
79191	14899	IRX3	13	2	0.153846	0.5049
23224	9474	SYNE2	8	1	0.125	0.5051
57226	13851	LYRM2	8	1	0.125	0.5054
693228	28856	MIR643	8	1	0.125	0.5056
91380	16973	SNORD107	8	1	0.125	0.5057
2014	1647	EMP3	8	1	0.125	0.5058
3925	3261	STMN1	8	1	0.125	0.5082
7277	6019	TUBA4A	18	3	0.166667	0.5085
10057	8069	ABCC5	18	3	0.166667	0.5086
100130656	43139	LOC100130656	13	2	0.153846	0.5101
240	202	ALOX5	13	2	0.153846	0.5133
26053	10123	AUTS2	14	2	0.142857	0.5443
79949	15307	PLEKHS1	14	2	0.142857	0.5458
8842	7094	PROM1	14	2	0.142857	0.5468
56892	13625	C8orf4	19	3	0.157895	0.5476
8667	6949	EIF3H	14	2	0.142857	0.5476
6523	5345	SLC5A1	14	2	0.142857	0.5483
220064	20336	ORAOV1	14	2	0.142857	0.5493
9368	7482	SLC9A3R1	14	2	0.142857	0.5506
375295	23063	LOC375295	14	2	0.142857	0.5523
1827	1505	RCAN1	9	1	0.111111	0.5527
10267	8255	RAMP1	14	2	0.142857	0.5538
389816	23692	LRRC26	9	1	0.111111	0.5539
1164	975	CKS2	14	2	0.142857	0.5542
10144	8145	FAM13A	9	1	0.111111	0.5551
23541	9723	SEC14L2	14	2	0.142857	0.5555
112616	17305	CMTM7	9	1	0.111111	0.556
27338	10715	UBE2S	14	2	0.142857	0.5563
8463	6777	TEAD2	14	2	0.142857	0.5575
9123	7291	SLC16A3	9	1	0.111111	0.5575
3902	3242	LAG3	9	1	0.111111	0.558
9949	7979	AMMECR1	9	1	0.111111	0.558
55603	13167	FAM46A	9	1	0.111111	0.5581
1654	1373	DDX3X	9	1	0.111111	0.5583
1021	853	CDK6	9	1	0.111111	0.5583
24138	9898	IFIT5	9	1	0.111111	0.5585
80014	15352	WWC2	9	1	0.111111	0.5593
712	588	C1QA	9	1	0.111111	0.5596
83552	15929	MFRP	9	1	0.111111	0.5596
219623	20279	TMEM26	9	1	0.111111	0.5599
401428	24725	OR2A20P	9	1	0.111111	0.5601
55508	13116	SLC35E3	9	1	0.111111	0.5603
116535	17602	MRGPRF	9	1	0.111111	0.5606
57826	14155	RAP2C	9	1	0.111111	0.5609
6432	5269	SRSF7	9	1	0.111111	0.5612
80162	15418	ATHL1	9	1	0.111111	0.5614
9	4	NAT1	9	1	0.111111	0.5617
6233	5095	RPS27A	9	1	0.111111	0.5618
1830	1508	DSG3	9	1	0.111111	0.5619
10124	8126	ARL4A	9	1	0.111111	0.5621
1948	1592	EFNB2	9	1	0.111111	0.5622
79038	14803	ZFYVE21	9	1	0.111111	0.5622
51200	11873	CPA4	14	2	0.142857	0.5623
7373	6100	COL14A1	9	1	0.111111	0.5623
51703	12185	ACSL5	9	1	0.111111	0.5623
4065	3364	LY75	9	1	0.111111	0.5624
4017	3327	LOXL2	9	1	0.111111	0.5624
22876	9200	INPP5F	9	1	0.111111	0.5625
23551	9733	RASD2	9	1	0.111111	0.5626
84705	16437	GTPBP3	9	1	0.111111	0.5626
9055	7237	PRC1	9	1	0.111111	0.5628
51322	11972	WAC	9	1	0.111111	0.563
3112	2594	HLA-DOB	9	1	0.111111	0.5634
2669	2204	GEM	9	1	0.111111	0.5635
23471	9670	TRAM1	9	1	0.111111	0.5635
283987	21278	C17orf28	9	1	0.111111	0.5635
115948	17546	CCDC151	9	1	0.111111	0.5635
6134	5015	RPL10	9	1	0.111111	0.5637
9857	7896	CEP350	9	1	0.111111	0.5638
84059	16089	GPR98	9	1	0.111111	0.5639
51	43	ACOX1	9	1	0.111111	0.564
54749	12565	EPDR1	9	1	0.111111	0.564
8382	6712	NME5	9	1	0.111111	0.5642
221476	20431	PI16	9	1	0.111111	0.5645
58	49	ACTA1	9	1	0.111111	0.5645
10682	8608	EBP	9	1	0.111111	0.5645
7013	5777	TERF1	9	1	0.111111	0.5646
642460	26954	ANKRD30BP1	9	1	0.111111	0.5651
55379	13079	LRRC59	9	1	0.111111	0.5652
6414	5252	SEPP1	9	1	0.111111	0.5655
727832	28949	GOLGA6L6	9	1	0.111111	0.5655
55714	13258	ODZ3	9	1	0.111111	0.5656
2219	1817	FCN1	9	1	0.111111	0.5657
7021	5784	TFAP2B	9	1	0.111111	0.5658
400949	24600	FKSG49	9	1	0.111111	0.5659
164284	19701	APCDD1L	9	1	0.111111	0.5659
440836	25552	ODF3B	9	1	0.111111	0.5661
51435	12037	SCARA3	9	1	0.111111	0.5664
7138	5894	TNNT1	9	1	0.111111	0.5666
3958	3286	LGALS3	9	1	0.111111	0.5668
37	32	ACADVL	9	1	0.111111	0.5672
7177	5930	TPSAB1	9	1	0.111111	0.5674
4889	3997	NPY5R	9	1	0.111111	0.5674
284110	21312	GSDMA	9	1	0.111111	0.5675
9592	7668	IER2	9	1	0.111111	0.5676
3425	2853	IDUA	9	1	0.111111	0.5678
10268	8256	RAMP3	9	1	0.111111	0.5683
55964	13428	2013-09-03	9	1	0.111111	0.5689
59	50	ACTA2	9	1	0.111111	0.5692
11118	8960	BTN3A2	9	1	0.111111	0.5695
100132979	32479	GOLGA8DP	9	1	0.111111	0.57
51647	12154	FAM96B	9	1	0.111111	0.5705
23345	9569	SYNE1	9	1	0.111111	0.5707
11030	8890	RBPMS	9	1	0.111111	0.5707
84417	16297	C2orf40	9	1	0.111111	0.5713
115207	17505	KCTD12	9	1	0.111111	0.572
489	415	ATP2A3	9	1	0.111111	0.5725
11057	8912	ABHD2	9	1	0.111111	0.5728
54552	12487	GNL3L	9	1	0.111111	0.5733
641371	26862	ACOT1	9	1	0.111111	0.5733
1734	1426	DIO2	9	1	0.111111	0.5741
55093	12841	WDYHV1	9	1	0.111111	0.5747
3914	3253	LAMB3	9	1	0.111111	0.5763
4942	4042	OAT	9	1	0.111111	0.5814
56521	13564	DNAJC12	20	3	0.15	0.5832
56937	13664	PMEPA1	20	3	0.15	0.5906
563	465	AZGP1	20	3	0.15	0.5908
23641	9805	LDOC1	15	2	0.133333	0.5961
3491	2903	CYR61	15	2	0.133333	0.5966
116496	17597	FAM129A	15	2	0.133333	0.5993
85236	16639	HIST1H2BK	15	2	0.133333	0.6003
2532	2093	DARC	15	2	0.133333	0.6005
716	592	C1S	15	2	0.133333	0.6007
2124	1739	EVI2B	15	2	0.133333	0.6015
7057	5818	THBS1	15	2	0.133333	0.6016
23158	9415	TBC1D9	15	2	0.133333	0.6023
374403	23005	TBC1D10C	10	1	0.1	0.6118
4496	3676	MT1H	10	1	0.1	0.6121
439985	43137	LOC439985	10	1	0.1	0.6151
10388	8353	SYCP2	10	1	0.1	0.6164
81618	15806	ITM2C	10	1	0.1	0.6171
25994	10079	HIGD1A	10	1	0.1	0.6184
8654	6938	PDE5A	10	1	0.1	0.6184
55616	13179	ASAP3	10	1	0.1	0.6184
55181	12914	SMG8	10	1	0.1	0.6185
157680	19460	VPS13B	10	1	0.1	0.6189
57172	13818	CAMK1G	10	1	0.1	0.6191
387914	23378	SHISA2	10	1	0.1	0.6194
283078	21055	MKX	10	1	0.1	0.6196
127435	18104	PODN	10	1	0.1	0.6196
11010	8871	GLIPR1	10	1	0.1	0.6198
1448	1202	CSN3	10	1	0.1	0.6199
51377	12008	UCHL5	10	1	0.1	0.62
51110	11800	LACTB2	10	1	0.1	0.6202
7247	5991	TSN	10	1	0.1	0.6203
388125	23401	C2CD4B	10	1	0.1	0.6203
55653	13208	BCAS4	10	1	0.1	0.6213
79754	15155	ASB13	10	1	0.1	0.6213
2634	2175	GBP2	10	1	0.1	0.6214
113457	17354	TUBA3D	10	1	0.1	0.6215
30014	11564	SPANXA1	10	1	0.1	0.6215
3790	3155	KCNS3	10	1	0.1	0.6219
729092	29403	AGAP5	10	1	0.1	0.622
55885	13394	LMO3	10	1	0.1	0.622
4718	3864	NDUFC2	10	1	0.1	0.6223
684959	28675	SNORA25	10	1	0.1	0.6224
262	220	AMD1	10	1	0.1	0.6227
339479	22200	FAM5C	10	1	0.1	0.6227
7058	5819	THBS2	10	1	0.1	0.6227
26255	10243	PTTG3P	10	1	0.1	0.6227
64853	14636	AIDA	10	1	0.1	0.6232
3909	3248	LAMA3	10	1	0.1	0.6236
51097	11787	SCCPDH	10	1	0.1	0.6236
481	407	ATP1B1	10	1	0.1	0.624
10815	8705	CPLX1	10	1	0.1	0.6246
11013	8874	TMSB15A	10	1	0.1	0.6247
94240	17270	EPSTI1	10	1	0.1	0.6259
1573	1303	CYP2J2	10	1	0.1	0.6259
8880	7124	FUBP1	10	1	0.1	0.6259
81621	15809	KAZALD1	10	1	0.1	0.626
126393	18039	HSPB6	10	1	0.1	0.626
126259	18022	TMIGD2	10	1	0.1	0.6262
677799	28617	SNORA11	10	1	0.1	0.6263
116328	17580	C8orf34	10	1	0.1	0.6267
57187	13829	THOC2	10	1	0.1	0.6268
1291	1065	COL6A1	10	1	0.1	0.6268
57535	13971	KIAA1324	10	1	0.1	0.6269
8788	7043	DLK1	10	1	0.1	0.627
64123	14430	ELTD1	10	1	0.1	0.6274
767609	29881	SNORD114-28	10	1	0.1	0.6277
55062	12816	WIPI1	10	1	0.1	0.6279
3431	2858	SP110	10	1	0.1	0.628
388722	23512	C1orf53	10	1	0.1	0.6281
26999	10524	CYFIP2	21	3	0.142857	0.6282
1043	871	CD52	21	3	0.142857	0.6285
10439	8398	OLFM1	10	1	0.1	0.6287
3671	3050	ISLR	10	1	0.1	0.6288
389677	23669	RBM12B	10	1	0.1	0.6294
3866	3218	KRT15	10	1	0.1	0.6295
9917	7950	FAM20B	10	1	0.1	0.63
8324	6660	FZD7	21	3	0.142857	0.6307
8412	6739	BCAR3	10	1	0.1	0.6307
528	441	ATP6V1C1	10	1	0.1	0.631
59349	14256	KLHL12	10	1	0.1	0.6311
1842	1519	ECM2	10	1	0.1	0.6313
10562	8503	OLFM4	10	1	0.1	0.6314
28998	11367	MRPL13	10	1	0.1	0.6315
4124	3416	MAN2A1	10	1	0.1	0.6327
56666	13589	PANX2	10	1	0.1	0.6334
9969	7997	MED13	10	1	0.1	0.6353
22837	9168	COBLL1	10	1	0.1	0.6353
10309	8292	CCNO	16	2	0.125	0.6361
83877	16028	TM2D2	10	1	0.1	0.6364
9805	7850	SCRN1	16	2	0.125	0.6399
4493	3673	MT1E	21	3	0.142857	0.6413
5836	4776	PYGL	16	2	0.125	0.6444
5090	4155	PBX3	16	2	0.125	0.646
5507	4496	PPP1R3C	16	2	0.125	0.6477
23328	9557	SASH1	16	2	0.125	0.648
8912	7151	CACNA1H	16	2	0.125	0.6498
1652	1371	DDT	16	2	0.125	0.6502
55005	12773	RMND1	16	2	0.125	0.6551
5203	4252	PFDN4	5	0	0	0.6592
2791	2311	GNG11	16	2	0.125	0.6598
1836	1513	SLC26A2	5	0	0	0.6638
642	529	BLMH	5	0	0	0.664
1466	1215	CSRP2	5	0	0	0.664
1116	933	CHI3L1	5	0	0	0.6642
57419	13896	SLC24A3	5	0	0	0.6643
149095	19100	DCST1	5	0	0	0.6644
653619	28467	PRAMEF15	5	0	0	0.6652
83696	15969	TRAPPC9	5	0	0	0.6654
4147	3436	MATN2	5	0	0	0.6657
27257	10673	LSM1	5	0	0	0.6659
6447	5280	SCG5	5	0	0	0.6663
2217	1815	FCGRT	5	0	0	0.6669
64087	14404	MCCC2	5	0	0	0.6672
221830	20457	TWISTNB	5	0	0	0.6675
2947	2450	GSTM3	5	0	0	0.6675
55705	13252	IPO9	5	0	0	0.6678
343450	22481	KCNT2	5	0	0	0.6681
2888	2396	GRB14	5	0	0	0.6681
51170	11850	HSD17B11	5	0	0	0.6681
57551	13984	TAOK1	5	0	0	0.6682
89796	16770	NAV1	5	0	0	0.6685
55793	13328	FAM63A	5	0	0	0.6685
148811	19083	PM20D1	5	0	0	0.6689
57568	13998	SIPA1L2	5	0	0	0.6692
1360	1123	CPB1	11	1	0.0909091	0.6693
137797	18491	LYPD2	5	0	0	0.6697
554313	26600	HIST2H4B	5	0	0	0.6697
2210	1809	FCGR1B	11	1	0.0909091	0.6701
782	647	CACNB1	5	0	0	0.6701
133957	18397	CCDC127	5	0	0	0.6702
100132396	32302	ZNF705B	5	0	0	0.6706
57509	13950	MTUS1	5	0	0	0.6708
8642	6927	DCHS1	5	0	0	0.671
390429	23880	OR4N2	5	0	0	0.6711
2987	2488	GUK1	5	0	0	0.6711
79805	15191	VASH2	5	0	0	0.6711
28982	11353	FLVCR1	5	0	0	0.6713
7262	6005	PHLDA2	5	0	0	0.6714
3646	3031	EIF3E	5	0	0	0.6716
84706	16438	GPT2	5	0	0	0.6717
9725	7779	TMEM63A	5	0	0	0.6717
1952	1596	CELSR2	11	1	0.0909091	0.6718
2266	1859	FGG	5	0	0	0.6718
137209	18481	ZNF572	5	0	0	0.6718
54828	12619	BCAS3	5	0	0	0.6719
50626	11627	CYHR1	5	0	0	0.672
92105	17054	INTS4	5	0	0	0.6723
83872	16023	HMCN1	5	0	0	0.6724
200810	20094	ALG1L	11	1	0.0909091	0.6725
590	486	BCHE	5	0	0	0.6725
65124	14710	SOWAHC	5	0	0	0.6727
977	814	CD151	5	0	0	0.6728
90557	16888	CCDC74A	5	0	0	0.6729
122786	17857	FRMD6	11	1	0.0909091	0.673
7434	6150	VIPR2	5	0	0	0.673
891	734	CCNB1	5	0	0	0.6733
11343	9130	MGLL	5	0	0	0.6733
51651	12157	PTRH2	5	0	0	0.6733
56943	13669	ENY2	11	1	0.0909091	0.6735
2012	1645	EMP1	5	0	0	0.6735
767596	29871	SNORD114-18	11	1	0.0909091	0.6736
23245	9492	ASTN2	5	0	0	0.6737
9926	7959	LPGAT1	5	0	0	0.6737
23768	9881	FLRT2	5	0	0	0.6737
283	240	ANG	5	0	0	0.6739
22875	9199	ENPP4	5	0	0	0.674
1675	1392	CFD	5	0	0	0.6742
2224	1821	FDPS	5	0	0	0.6746
57795	14140	FAM5B	11	1	0.0909091	0.6747
403244	24953	OR2T35	5	0	0	0.6747
30061	11565	SLC40A1	11	1	0.0909091	0.6749
6169	5045	RPL38	5	0	0	0.6749
725	600	C4BPB	5	0	0	0.6751
51012	11721	SLMO2	5	0	0	0.6751
119016	17707	AGAP4	5	0	0	0.6752
4139	3428	MARK1	5	0	0	0.6753
1056	883	CEL	11	1	0.0909091	0.6754
728071	29028	FAM203B	5	0	0	0.6754
9341	7460	VAMP3	5	0	0	0.6755
84961	16596	FBXL20	5	0	0	0.6757
140596	18618	DEFB104A	5	0	0	0.6757
23594	9767	ORC6	5	0	0	0.6758
391196	24069	OR2M7	5	0	0	0.6758
25818	9953	KLK5	11	1	0.0909091	0.676
387036	23237	GUSBP2	11	1	0.0909091	0.6761
5816	4759	PVALB	11	1	0.0909091	0.6762
51105	11795	PHF20L1	11	1	0.0909091	0.6762
6623	5435	SNCG	11	1	0.0909091	0.6764
389336	23611	C5orf46	5	0	0	0.6766
10551	8492	AGR2	5	0	0	0.6766
2765	2285	GML	5	0	0	0.6768
80139	15403	ZNF703	5	0	0	0.6768
51313	11963	FAM198B	5	0	0	0.6769
219293	20244	ATAD3C	5	0	0	0.6769
497190	26308	CLEC18B	11	1	0.0909091	0.677
1290	1064	COL5A2	11	1	0.0909091	0.677
26585	10353	GREM1	11	1	0.0909091	0.6773
163859	19691	SDE2	5	0	0	0.6773
2628	2169	GATM	5	0	0	0.6775
79068	14821	FTO	5	0	0	0.6776
10763	8661	NES	5	0	0	0.6777
114902	17480	C1QTNF5	11	1	0.0909091	0.6778
3861	3217	KRT14	22	3	0.136364	0.6781
720	596	C4A	11	1	0.0909091	0.6784
116441	17589	TM4SF18	11	1	0.0909091	0.6786
3294	2749	HSD17B2	11	1	0.0909091	0.6787
114822	17460	RHPN1	5	0	0	0.6788
353135	22798	LCE1E	5	0	0	0.6788
79862	15239	ZNF669	5	0	0	0.6789
55041	12806	PLEKHB2	5	0	0	0.679
919	758	CD247	11	1	0.0909091	0.6792
1728	1420	NQO1	11	1	0.0909091	0.6797
5046	4120	PCSK6	5	0	0	0.6803
91107	16945	TRIM47	5	0	0	0.6807
5358	4387	PLS3	5	0	0	0.6807
3017	2515	HIST1H2BD	17	2	0.117647	0.6808
147381	18982	CBLN2	11	1	0.0909091	0.6808
10809	8700	STARD10	11	1	0.0909091	0.6811
2165	1769	F13B	5	0	0	0.6811
770	635	CA11	11	1	0.0909091	0.6813
85012	16627	TCEAL3	5	0	0	0.6813
260436	20915	FDCSP	11	1	0.0909091	0.6815
4151	3440	MB	17	2	0.117647	0.6816
56947	13673	MFF	11	1	0.0909091	0.6817
91543	16990	RSAD2	5	0	0	0.6817
8848	7099	TSC22D1	11	1	0.0909091	0.6818
28971	11345	C11orf67	11	1	0.0909091	0.6826
23336	9564	SYNM	5	0	0	0.6829
57460	13908	PPM1H	11	1	0.0909091	0.6835
79783	15173	C7orf10	11	1	0.0909091	0.6835
123036	17872	TC2N	11	1	0.0909091	0.6837
79269	14906	DCAF10	5	0	0	0.6839
259266	20873	ASPM	11	1	0.0909091	0.6842
10788	8682	IQGAP2	5	0	0	0.6844
54	46	ACP5	17	2	0.117647	0.6893
1805	1483	DPT	17	2	0.117647	0.6895
81035	15607	COLEC12	17	2	0.117647	0.6899
123099	17875	DEGS2	11	1	0.0909091	0.691
5627	4606	PROS1	17	2	0.117647	0.6913
23231	9479	SEL1L3	17	2	0.117647	0.6926
114882	17471	OSBPL8	12	1	0.0833333	0.7117
83543	15921	AIF1L	12	1	0.0833333	0.7166
32	27	ACACB	12	1	0.0833333	0.717
1832	1510	DSP	12	1	0.0833333	0.7179
10437	8396	IFI30	12	1	0.0833333	0.7191
5004	4087	ORM1	12	1	0.0833333	0.7193
92304	17076	SCGB3A1	12	1	0.0833333	0.7206
115361	17516	GBP4	12	1	0.0833333	0.7206
122970	17870	ACOT4	12	1	0.0833333	0.7207
1081	901	CGA	12	1	0.0833333	0.7208
3952	3280	LEP	12	1	0.0833333	0.722
51115	11804	FAM82B	12	1	0.0833333	0.7224
2875	2385	GPT	12	1	0.0833333	0.7225
25903	10017	OLFML2B	12	1	0.0833333	0.7227
55959	13427	SULF2	12	1	0.0833333	0.7228
283219	21094	KCTD21	12	1	0.0833333	0.7229
9831	7874	ZNF623	12	1	0.0833333	0.723
347	295	APOD	18	2	0.111111	0.7234
10962	8833	MLLT11	18	2	0.111111	0.7242
55008	12776	HERC6	12	1	0.0833333	0.7246
50617	11623	ATP6V0A4	12	1	0.0833333	0.7247
1472	1221	CST4	12	1	0.0833333	0.7248
64116	14426	SLC39A8	18	2	0.111111	0.725
2907	2415	GRINA	18	2	0.111111	0.7251
93210	17156	PGAP3	12	1	0.0833333	0.7251
353143	22805	LCE3B	12	1	0.0833333	0.7252
2331	1917	FMOD	12	1	0.0833333	0.7252
25984	10074	KRT23	18	2	0.111111	0.7258
55638	13199	SYBU	12	1	0.0833333	0.7258
25825	9960	BACE2	18	2	0.111111	0.726
165	143	AEBP1	12	1	0.0833333	0.7261
10570	8511	DPYSL4	12	1	0.0833333	0.7267
2925	2432	GRPR	12	1	0.0833333	0.7269
273	230	AMPH	12	1	0.0833333	0.727
10948	8820	STARD3	12	1	0.0833333	0.7272
693141	28772	MIR556	6	0	0	0.7276
9865	7903	TRIL	12	1	0.0833333	0.7281
375775	23094	PNPLA7	12	1	0.0833333	0.7281
9232	7380	PTTG1	18	2	0.111111	0.7282
64231	14467	MS4A6A	12	1	0.0833333	0.7283
338773	22127	TMEM119	12	1	0.0833333	0.7286
26872	10502	STEAP1	12	1	0.0833333	0.7288
8320	6656	EOMES	12	1	0.0833333	0.7291
9768	7819	KIAA0101	18	2	0.111111	0.7293
9518	7606	GDF15	18	2	0.111111	0.7296
90507	16881	SCRN2	6	0	0	0.7296
3371	2809	TNC	18	2	0.111111	0.7297
10477	8432	UBE2E3	6	0	0	0.7299
753	620	C18orf1	6	0	0	0.7303
10299	8284	2013-03-06	6	0	0	0.7304
810	670	CALML3	6	0	0	0.7305
6867	5641	TACC1	12	1	0.0833333	0.7307
84969	16602	TOX2	12	1	0.0833333	0.7309
57636	14054	ARHGAP23	6	0	0	0.7314
4831	3949	NME2	6	0	0	0.7317
8992	7193	ATP6V0E1	6	0	0	0.7319
9728	7782	SECISBP2L	6	0	0	0.732
55790	13326	CSGALNACT1	6	0	0	0.7321
147645	18990	VSIG10L	6	0	0	0.7323
79682	15095	MLF1IP	6	0	0	0.7323
127602	18113	DNAH14	6	0	0	0.7324
9804	7849	TOMM20	6	0	0	0.7324
54435	12404	HCG4	6	0	0	0.7324
728855	29331	LINC00623	6	0	0	0.7325
25941	10045	TPGS2	6	0	0	0.7326
57062	13747	DDX24	6	0	0	0.7329
10142	8143	AKAP9	6	0	0	0.7335
10097	8103	ACTR2	6	0	0	0.7336
100170939	32859	LOC100170939	6	0	0	0.7337
200931	20104	SLC51A	6	0	0	0.7337
29063	11380	ZCCHC4	6	0	0	0.7338
654816	28563	NCF1B	6	0	0	0.734
28972	11346	SPCS1	6	0	0	0.7341
375791	23096	C9orf169	6	0	0	0.7342
51477	12059	ISYNA1	6	0	0	0.7343
8543	6846	LMO4	6	0	0	0.7344
6045	4945	RNF2	6	0	0	0.7344
6189	5060	RPS3A	6	0	0	0.7344
344905	22543	ATP13A5	6	0	0	0.7345
27286	10679	SRPX2	6	0	0	0.7345
90135	16827	BTBD6	6	0	0	0.7347
3730	3101	KAL1	6	0	0	0.7348
9600	7672	PITPNM1	6	0	0	0.7349
113246	17344	C12orf57	6	0	0	0.7354
2180	1782	ACSL1	6	0	0	0.7356
445815	26032	PALM2-AKAP2	6	0	0	0.7356
10247	8238	HRSP12	6	0	0	0.7357
54904	12686	WHSC1L1	6	0	0	0.7357
43849	11595	KLK12	6	0	0	0.7358
3816	3178	KLK1	6	0	0	0.7358
22974	9271	TPX2	6	0	0	0.7359
2209	1808	FCGR1A	6	0	0	0.7362
285231	21539	FBXW12	6	0	0	0.7362
2	2	A2M	12	1	0.0833333	0.7363
5639	4615	PRRG2	6	0	0	0.7363
6898	5672	TAT	12	1	0.0833333	0.7364
6383	5224	SDC2	6	0	0	0.7364
283948	21269	NHLRC4	6	0	0	0.7365
1522	1265	CTSZ	6	0	0	0.7368
85481	16732	PSKH2	6	0	0	0.7369
94160	17261	ABCC12	6	0	0	0.7369
5877	4797	RABIF	6	0	0	0.7371
149478	19120	BTBD19	6	0	0	0.7372
10491	8446	CRTAP	6	0	0	0.7375
[truncated: 509 more rows]

## Sheet: no_expertise
entrez_id	local_id	symbol	views	votes	frequency	SimP
3006	2506	HIST1H1C	28	14	0.5	0
7453	6165	WARS	38	18	0.473684	0
400506	24485	C16orf88	11	7	0.636364	0.0001
80195	15433	C10orf57	23	11	0.478261	0.0001
643161	27097	FAM25A	5	4	0.8	0.0004
7130	5887	TNFAIP6	12	7	0.583333	0.0004
6597	5410	SMARCA4	29	13	0.448276	0.0004
51330	11977	TNFRSF12A	17	9	0.529412	0.0005
10974	8843	C10orf116	17	9	0.529412	0.0005
79939	15300	SLC35E1	22	10	0.454545	0.0007
22941	9255	SHANK2	8	5	0.625	0.001
834	693	CASP1	27	12	0.444444	0.001
9595	7669	CYTIP	27	12	0.444444	0.001
6595	5408	SMARCA2	28	12	0.428571	0.0013
10659	8589	CELF2	11	6	0.545455	0.0017
26872	10502	STEAP1	6	4	0.666667	0.0019
3017	2515	HIST1H2BD	30	12	0.4	0.0021
6603	5415	SMARCD2	30	12	0.4	0.0021
9768	7819	KIAA0101	33	13	0.393939	0.0022
7852	6405	CXCR4	24	10	0.416667	0.0024
2167	1771	FABP4	34	13	0.382353	0.0031
923	762	CD6	9	5	0.555556	0.0036
54739	12561	XAF1	15	7	0.466667	0.0036
753	620	C18orf1	28	11	0.392857	0.0043
5756	4712	TWF1	7	4	0.571429	0.0045
137075	18477	CLDN23	7	4	0.571429	0.0045
7035	5796	TFPI	7	4	0.571429	0.0045
29946	11517	SERTAD3	25	10	0.4	0.0047
7739	6338	ZNF185	25	10	0.4	0.0047
1472	1221	CST4	25	10	0.4	0.0047
28971	11345	C11orf67	32	12	0.375	0.0052
7267	6010	TTC3	16	7	0.4375	0.0054
5910	4827	RAP1GDS1	16	7	0.4375	0.0054
1466	1215	CSRP2	16	7	0.4375	0.0054
219654	20280	ZCCHC24	22	9	0.409091	0.0054
55240	12967	STEAP3	19	8	0.421053	0.0064
55508	13116	SLC35E3	29	11	0.37931	0.0064
9618	7685	TRAF4	29	11	0.37931	0.0064
5025	4104	P2RX4	40	14	0.35	0.0064
79755	15156	ZNF750	10	5	0.5	0.0068
7358	6087	UGDH	13	6	0.461538	0.0069
7802	6379	DNALI1	13	6	0.461538	0.0069
3725	3096	JUN	13	6	0.461538	0.0069
8412	6739	BCAR3	5	3	0.6	0.007
4254	3521	KITLG	5	3	0.6	0.007
991	824	CDC20	5	3	0.6	0.007
10750	8653	GRAP	5	3	0.6	0.007
6898	5672	TAT	5	3	0.6	0.007
8339	6675	HIST1H2BG	5	3	0.6	0.007
642460	26954	ANKRD30BP1	5	3	0.6	0.007
9949	7979	AMMECR1	26	10	0.384615	0.0076
9055	7237	PRC1	20	8	0.4	0.0095
22906	9227	TRAK1	17	7	0.411765	0.0097
23678	9829	SGK3	17	7	0.411765	0.0097
2534	2095	FYN	27	10	0.37037	0.0101
4659	3809	PPP1R12A	27	10	0.37037	0.0101
23761	9875	PISD	27	10	0.37037	0.0101
23764	9877	MAFF	34	12	0.352941	0.0101
5699	4663	PSMB10	14	6	0.428571	0.0105
558	463	AXL	14	6	0.428571	0.0105
8842	7094	PROM1	14	6	0.428571	0.0105
8976	7186	WASL	14	6	0.428571	0.0105
1282	1056	COL4A1	14	6	0.428571	0.0105
5327	4358	PLAT	14	6	0.428571	0.0105
96610	17285	LOC96610	24	9	0.375	0.011
54972	12745	TMEM132A	24	9	0.375	0.011
9674	7734	KIAA0040	24	9	0.375	0.011
3912	3251	LAMB1	31	11	0.354839	0.0126
8723	6993	SNX4	31	11	0.354839	0.0126
5074	4141	PAWR	31	11	0.354839	0.0126
776	641	CACNA1D	21	8	0.380952	0.0131
3075	2566	CFH	21	8	0.380952	0.0131
440270	25437	GOLGA8B	28	10	0.357143	0.0137
11067	8921	C10orf10	32	11	0.34375	0.015
3916	3255	LAMP1	18	7	0.388889	0.0151
126353	18033	C19orf21	18	7	0.388889	0.0151
192134	19941	B3GNT6	6	3	0.5	0.017
123099	17875	DEGS2	6	3	0.5	0.017
55506	13114	H2AFY2	6	3	0.5	0.017
127077	18086	OR2T11	6	3	0.5	0.017
4831	3949	NME2	6	3	0.5	0.017
414062	25251	CCL3L3	6	3	0.5	0.017
1298	1072	COL9A2	6	3	0.5	0.017
402317	24897	OR2A42	6	3	0.5	0.017
2249	1842	FGF4	9	4	0.444444	0.017
8675	6956	STX16	25	9	0.36	0.0173
65265	14725	C8orf33	36	12	0.333333	0.0174
56271	13545	BEX4	15	6	0.4	0.0179
9261	7400	MAPKAPK2	15	6	0.4	0.0179
54845	12632	ESRP1	15	6	0.4	0.0179
51466	12054	EVL	15	6	0.4	0.0179
11047	8905	ADRM1	12	5	0.416667	0.0186
55074	12827	OXR1	12	5	0.416667	0.0186
4609	3763	MYC	12	5	0.416667	0.0186
445815	26032	PALM2-AKAP2	12	5	0.416667	0.0186
1306	1079	COL15A1	12	5	0.416667	0.0186
5274	4308	SERPINI1	12	5	0.416667	0.0186
10278	8264	EFS	22	8	0.363636	0.0186
6398	5237	SECTM1	22	8	0.363636	0.0186
7110	5868	TMF1	22	8	0.363636	0.0186
9846	7886	GAB2	29	10	0.344828	0.019
54	46	ACP5	33	11	0.333333	0.0218
1312	1084	COMT	33	11	0.333333	0.0218
2669	2204	GEM	26	9	0.346154	0.0223
541578	26380	CXorf40B	26	9	0.346154	0.0223
150759	19210	LINC00342	26	9	0.346154	0.0223
4332	3581	MNDA	26	9	0.346154	0.0223
3726	3097	JUNB	26	9	0.346154	0.0223
4853	3966	NOTCH2	26	9	0.346154	0.0223
1646	1366	AKR1C2	19	7	0.368421	0.0226
5359	4388	PLSCR1	19	7	0.368421	0.0226
3691	3069	ITGB4	37	12	0.324324	0.0228
56925	13655	LXN	23	8	0.347826	0.023
23484	9680	LEPROTL1	23	8	0.347826	0.023
9896	7930	FIG4	23	8	0.347826	0.023
51809	12231	GALNT7	23	8	0.347826	0.023
25825	9960	BACE2	41	13	0.317073	0.0233
644	531	BLVRA	30	10	0.333333	0.0245
4313	3564	MMP2	30	10	0.333333	0.0245
1119	936	CHKA	30	10	0.333333	0.0245
79752	15153	ZFAND1	30	10	0.333333	0.0245
6271	5126	S100A1	16	6	0.375	0.0263
10497	8451	UNC13B	16	6	0.375	0.0263
2239	1833	GPC4	38	12	0.315789	0.0275
629	517	CFB	13	5	0.384615	0.0291
5996	4904	RGS1	13	5	0.384615	0.0291
8835	7087	SOCS2	13	5	0.384615	0.0291
3099	2584	HK2	13	5	0.384615	0.0291
2737	2260	GLI3	27	9	0.333333	0.0291
4076	3373	CAPRIN1	27	9	0.333333	0.0291
5920	4837	RARRES3	27	9	0.333333	0.0291
26993	10519	AKAP8L	27	9	0.333333	0.0291
9837	7879	GINS1	27	9	0.333333	0.0291
10026	8045	PIGK	27	9	0.333333	0.0291
3176	2650	HNMT	27	9	0.333333	0.0291
51322	11972	WAC	31	10	0.322581	0.0311
4155	3444	MBP	31	10	0.322581	0.0311
9620	7687	CELSR1	31	10	0.322581	0.0311
8038	6505	ADAM12	31	10	0.322581	0.0311
3908	3247	LAMA2	10	4	0.4	0.0325
9645	7708	MICAL2	10	4	0.4	0.0325
9560	7642	CCL4L1	10	4	0.4	0.0325
7043	5804	TGFB3	24	8	0.333333	0.0337
3815	3177	KIT	24	8	0.333333	0.0337
56204	13523	FAM214A	7	3	0.428571	0.0339
494188	26276	FBXO47	7	3	0.428571	0.0339
1951	1595	CELSR3	7	3	0.428571	0.0339
728715	29283	LOC728715	7	3	0.428571	0.0339
50617	11623	ATP6V0A4	7	3	0.428571	0.0339
26517	10321	TIMM13	7	3	0.428571	0.0339
54097	12352	FAM3B	7	3	0.428571	0.0339
79783	15173	C7orf10	7	3	0.428571	0.0339
8522	6827	GAS7	17	6	0.352941	0.0349
9341	7460	VAMP3	17	6	0.352941	0.0349
57035	13730	C1orf63	17	6	0.352941	0.0349
8344	6680	HIST1H2BE	17	6	0.352941	0.0349
8434	6752	RECK	28	9	0.321429	0.0364
998	830	CDC42	28	9	0.321429	0.0364
11065	8919	UBE2C	32	10	0.3125	0.0395
4082	3377	MARCKS	32	10	0.3125	0.0395
23405	9618	DICER1	14	5	0.357143	0.042
5567	4549	PRKACB	14	5	0.357143	0.042
1836	1513	SLC26A2	14	5	0.357143	0.042
344	292	APOC2	14	5	0.357143	0.042
10610	8544	ST6GALNAC2	14	5	0.357143	0.042
3113	2595	HLA-DPA1	14	5	0.357143	0.042
2747	2270	GLUD2	21	7	0.333333	0.043
10351	8328	ABCA8	21	7	0.333333	0.043
6772	5569	STAT1	40	12	0.3	0.0435
9510	7599	ADAMTS1	25	8	0.32	0.0465
27338	10715	UBE2S	25	8	0.32	0.0465
57460	13908	PPM1H	25	8	0.32	0.0465
3191	2663	HNRNPL	25	8	0.32	0.0465
79778	15169	MICALL2	25	8	0.32	0.0465
771	636	CA12	25	8	0.32	0.0465
12	7	SERPINA3	11	4	0.363636	0.0479
64699	14560	TMPRSS3	11	4	0.363636	0.0479
3385	2819	ICAM3	11	4	0.363636	0.0479
56128	13483	PCDHB8	11	4	0.363636	0.0479
7001	5765	PRDX2	11	4	0.363636	0.0479
79581	15016	SLC52A2	18	6	0.333333	0.049
6652	5462	SORD	18	6	0.333333	0.049
1842	1519	ECM2	33	10	0.30303	0.0493
682	565	BSG	29	9	0.310345	0.0503
84669	16410	USP32	29	9	0.310345	0.0503
54916	12694	C14orf101	29	9	0.310345	0.0503
1410	1167	CRYAB	29	9	0.310345	0.0503
79762	15160	C1orf115	29	9	0.310345	0.0503
800	662	CALD1	29	9	0.310345	0.0503
81035	15607	COLEC12	37	11	0.297297	0.0514
26009	10089	ZZZ3	22	7	0.318182	0.0529
5979	4887	RET	22	7	0.318182	0.0529
5763	4718	PTMS	8	3	0.375	0.0545
10342	8320	TFG	8	3	0.375	0.0545
23199	9452	KIAA0182	8	3	0.375	0.0545
55034	12799	MOCOS	8	3	0.375	0.0545
716	592	C1S	30	9	0.3	0.0573
4067	3366	LYN	30	9	0.3	0.0573
183	159	AGT	30	9	0.3	0.0573
1522	1265	CTSZ	30	9	0.3	0.0573
821	680	CANX	30	9	0.3	0.0573
1307	1080	COL16A1	30	9	0.3	0.0573
2674	2209	GFRA1	26	8	0.307692	0.059
64754	14579	SMYD3	26	8	0.307692	0.059
55303	13021	GIMAP4	26	8	0.307692	0.059
4751	3888	NEK2	26	8	0.307692	0.059
51765	12219	MST4	26	8	0.307692	0.059
6659	5469	SOX4	26	8	0.307692	0.059
2591	2146	GALNT3	15	5	0.333333	0.0593
6382	5223	SDC1	15	5	0.333333	0.0593
23242	9489	COBL	15	5	0.333333	0.0593
2537	2097	IFI6	15	5	0.333333	0.0593
9897	7931	KIAA0196	15	5	0.333333	0.0593
222	190	ALDH3B2	15	5	0.333333	0.0593
10963	8834	STIP1	15	5	0.333333	0.0593
3117	2598	HLA-DQA1	15	5	0.333333	0.0593
2543	2103	GAGE1	5	2	0.4	0.0594
5625	4604	PRODH	5	2	0.4	0.0594
5672	4639	PSG4	5	2	0.4	0.0594
65266	14726	WNK4	5	2	0.4	0.0594
83877	16028	TM2D2	5	2	0.4	0.0594
2696	2227	GIPR	5	2	0.4	0.0594
37	32	ACADVL	5	2	0.4	0.0594
85441	16704	PRIC285	5	2	0.4	0.0594
79174	14887	CRELD2	5	2	0.4	0.0594
55705	13252	IPO9	5	2	0.4	0.0594
91319	16965	DERL3	5	2	0.4	0.0594
92105	17054	INTS4	5	2	0.4	0.0594
273	230	AMPH	5	2	0.4	0.0594
79142	14860	PHF23	5	2	0.4	0.0594
316	265	AOX1	5	2	0.4	0.0594
91523	16988	PCED1B	5	2	0.4	0.0594
125170	17974	SMCR7	5	2	0.4	0.0594
94241	17271	TP53INP1	5	2	0.4	0.0594
9970	7998	NR1I3	5	2	0.4	0.0594
2873	2383	GPS1	5	2	0.4	0.0594
6882	5656	TAF11	5	2	0.4	0.0594
6900	5674	CNTN2	5	2	0.4	0.0594
1081	901	CGA	5	2	0.4	0.0594
64284	14475	RAB17	5	2	0.4	0.0594
51655	12160	RASD1	5	2	0.4	0.0594
8329	6665	HIST1H2AI	5	2	0.4	0.0594
116328	17580	C8orf34	5	2	0.4	0.0594
3123	2604	HLA-DRB1	5	2	0.4	0.0594
5341	4372	PLEK	5	2	0.4	0.0594
2317	1905	FLNB	5	2	0.4	0.0594
11145	8983	PLA2G16	38	11	0.289474	0.0605
90627	16897	STARD13	34	10	0.294118	0.0613
5921	4838	RASA1	34	10	0.294118	0.0613
6695	5498	SPOCK1	34	10	0.294118	0.0613
4179	3465	CD46	19	6	0.315789	0.0667
10057	8069	ABCC5	19	6	0.315789	0.0667
11214	9042	AKAP13	19	6	0.315789	0.0667
23392	9607	KIAA0368	23	7	0.304348	0.0668
7060	5821	THBS4	23	7	0.304348	0.0668
80221	15452	ACSF2	12	4	0.333333	0.072
27067	10554	STAU2	12	4	0.333333	0.072
2801	2320	GOLGA2	12	4	0.333333	0.072
5087	4152	PBX1	12	4	0.333333	0.072
7695	6312	ZNF136	12	4	0.333333	0.072
26292	10274	MYCBP	12	4	0.333333	0.072
51573	12115	GDE1	12	4	0.333333	0.072
54682	12544	MANSC1	12	4	0.333333	0.072
64853	14636	AIDA	35	10	0.285714	0.0732
8639	6925	AOC3	35	10	0.285714	0.0732
55353	13064	LAPTM4B	35	10	0.285714	0.0732
8334	6670	HIST1H2AC	35	10	0.285714	0.0732
6594	5407	SMARCA1	35	10	0.285714	0.0732
3535	2936	IGL@	31	9	0.290323	0.0743
65983	14737	GRAMD3	31	9	0.290323	0.0743
4171	3458	MCM2	31	9	0.290323	0.0743
10616	8550	RBCK1	31	9	0.290323	0.0743
22998	9292	LIMCH1	31	9	0.290323	0.0743
8996	7197	NOL3	31	9	0.290323	0.0743
11000	8864	SLC27A3	31	9	0.290323	0.0743
7296	6034	TXNRD1	27	8	0.296296	0.0751
4057	3356	LTF	27	8	0.296296	0.0751
6279	5134	S100A8	27	8	0.296296	0.0751
4137	3427	MAPT	27	8	0.296296	0.0751
55611	13174	OTUB1	27	8	0.296296	0.0751
5156	4209	PDGFRA	27	8	0.296296	0.0751
6867	5641	TACC1	27	8	0.296296	0.0751
1452	1203	CSNK1A1	27	8	0.296296	0.0751
5420	4423	PODXL	27	8	0.296296	0.0751
8270	6632	LAGE3	27	8	0.296296	0.0751
54552	12487	GNL3L	27	8	0.296296	0.0751
79647	15065	AKIRIN1	27	8	0.296296	0.0751
55179	12912	FAIM	16	5	0.3125	0.0803
7070	5829	THY1	16	5	0.3125	0.0803
55573	13149	CDV3	16	5	0.3125	0.0803
8836	7088	GGH	16	5	0.3125	0.0803
891	734	CCNB1	16	5	0.3125	0.0803
3315	2767	HSPB1	16	5	0.3125	0.0803
283316	21115	CD163L1	9	3	0.333333	0.082
2065	1695	ERBB3	9	3	0.333333	0.082
8975	7185	USP13	9	3	0.333333	0.082
284114	21315	TMEM102	9	3	0.333333	0.082
64798	14614	DEPTOR	36	10	0.277778	0.0842
1652	1371	DDT	36	10	0.277778	0.0842
1296	1070	COL8A2	36	10	0.277778	0.0842
55107	12851	ANO1	20	6	0.3	0.0846
29108	11417	PYCARD	20	6	0.3	0.0846
240	202	ALOX5	20	6	0.3	0.0846
4582	3739	MUC1	20	6	0.3	0.0846
51575	12117	ESF1	20	6	0.3	0.0846
11116	8958	FGFR1OP	28	8	0.285714	0.0851
56892	13625	C8orf4	28	8	0.285714	0.0851
9452	7553	ITM2A	28	8	0.285714	0.0851
23452	9657	ANGPTL2	28	8	0.285714	0.0851
10472	8427	ZNF238	28	8	0.285714	0.0851
23015	9303	GOLGA8A	28	8	0.285714	0.0851
1647	1367	GADD45A	28	8	0.285714	0.0851
1398	1157	CRK	28	8	0.285714	0.0851
10537	8481	UBD	32	9	0.28125	0.0857
8612	6903	PPAP2C	32	9	0.28125	0.0857
1112	930	FOXN3	32	9	0.28125	0.0857
8416	6740	ANXA9	24	7	0.291667	0.0868
29116	11423	MYLIP	24	7	0.291667	0.0868
7430	6146	EZR	24	7	0.291667	0.0868
55005	12773	RMND1	24	7	0.291667	0.0868
4860	3972	PNP	24	7	0.291667	0.0868
3149	2627	HMGB3	24	7	0.291667	0.0868
389692	23671	MAFA	6	2	0.333333	0.0999
25930	10037	PTPN23	6	2	0.333333	0.0999
540	449	ATP7B	6	2	0.333333	0.0999
406924	25100	MIR134	6	2	0.333333	0.0999
646486	27941	FABP12	6	2	0.333333	0.0999
646174	27861	C16orf90	6	2	0.333333	0.0999
151126	19230	ZNF385B	6	2	0.333333	0.0999
79137	14857	FAM134A	6	2	0.333333	0.0999
723790	28867	HIST2H2AA4	6	2	0.333333	0.0999
127069	18084	OR2T10	6	2	0.333333	0.0999
10656	8586	KHDRBS3	6	2	0.333333	0.0999
728404	29150	AGAP8	6	2	0.333333	0.0999
216	184	ALDH1A1	6	2	0.333333	0.0999
100507436	39380	MICA	6	2	0.333333	0.0999
10809	8700	STARD10	6	2	0.333333	0.0999
26232	10227	FBXO2	6	2	0.333333	0.0999
387036	23237	GUSBP2	6	2	0.333333	0.0999
9456	7557	HOMER1	13	4	0.307692	0.1003
5730	4693	PTGDS	13	4	0.307692	0.1003
89927	16804	C16orf45	13	4	0.307692	0.1003
5586	4567	PKN2	13	4	0.307692	0.1003
1959	1603	EGR2	13	4	0.307692	0.1003
79068	14821	FTO	13	4	0.307692	0.1003
10763	8661	NES	13	4	0.307692	0.1003
10857	8740	PGRMC1	13	4	0.307692	0.1003
813	672	CALU	13	4	0.307692	0.1003
25855	9986	BRMS1	13	4	0.307692	0.1003
10247	8238	HRSP12	17	5	0.294118	0.101
2634	2175	GBP2	17	5	0.294118	0.101
10129	8131	FRY	17	5	0.294118	0.101
9214	7367	FAIM3	17	5	0.294118	0.101
7516	6219	XRCC2	17	5	0.294118	0.101
10365	8338	KLF2	17	5	0.294118	0.101
4680	3827	CEACAM6	17	5	0.294118	0.101
7277	6019	TUBA4A	37	10	0.27027	0.1024
2621	2162	GAS6	37	10	0.27027	0.1024
8324	6660	FZD7	37	10	0.27027	0.1024
6505	5328	SLC1A1	33	9	0.272727	0.1054
56904	13637	SH3GLB2	33	9	0.272727	0.1054
983	818	CDK1	33	9	0.272727	0.1054
1535	1275	CYBA	33	9	0.272727	0.1054
10866	8747	HCP5	33	9	0.272727	0.1054
6696	5499	SPP1	33	9	0.272727	0.1054
23362	9584	PSD3	21	6	0.285714	0.1055
10398	8363	MYL9	21	6	0.285714	0.1055
10782	8677	ZNF274	21	6	0.285714	0.1055
26073	10138	POLDIP2	29	8	0.275862	0.1066
23429	9637	RYBP	29	8	0.275862	0.1066
23268	9511	DNMBP	29	8	0.275862	0.1066
9135	7303	RABEP1	29	8	0.275862	0.1066
4291	3546	MLF1	29	8	0.275862	0.1066
8839	7091	WISP2	29	8	0.275862	0.1066
1654	1373	DDX3X	29	8	0.275862	0.1066
155066	19426	ATP6V0E2	29	8	0.275862	0.1066
4638	3789	MYLK	29	8	0.275862	0.1066
914	754	CD2	29	8	0.275862	0.1066
51105	11795	PHF20L1	29	8	0.275862	0.1066
5612	4593	PRKRIR	25	7	0.28	0.1074
7184	5937	HSP90B1	25	7	0.28	0.1074
7204	5954	TRIO	25	7	0.28	0.1074
185	160	AGTR1	25	7	0.28	0.1074
8934	7167	RAB7L1	25	7	0.28	0.1074
51449	12045	PCYOX1	25	7	0.28	0.1074
9780	7829	PIEZO1	25	7	0.28	0.1074
1462	1211	VCAN	25	7	0.28	0.1074
3212	2683	HOXB2	25	7	0.28	0.1074
9592	7668	IER2	25	7	0.28	0.1074
718	594	C3	42	11	0.261905	0.1158
10252	8243	SPRY1	10	3	0.3	0.1183
25966	10061	C2CD2	10	3	0.3	0.1183
6576	5394	SLC25A1	10	3	0.3	0.1183
9254	7395	CACNA2D2	10	3	0.3	0.1183
375449	23075	MAST4	10	3	0.3	0.1183
83543	15921	AIF1L	10	3	0.3	0.1183
4071	3370	TM4SF1	34	9	0.264706	0.1225
23531	9715	MMD	30	8	0.266667	0.125
5603	4584	MAPK13	30	8	0.266667	0.125
253461	20640	ZBTB38	30	8	0.266667	0.125
55076	12829	TMEM45A	30	8	0.266667	0.125
1843	1520	DUSP1	30	8	0.266667	0.125
79072	14824	FASTKD3	30	8	0.266667	0.125
7013	5777	TERF1	30	8	0.266667	0.125
11240	9063	PADI2	30	8	0.266667	0.125
10312	8294	TCIRG1	22	6	0.272727	0.1261
10158	8158	PDZK1IP1	22	6	0.272727	0.1261
54963	12737	UCKL1	22	6	0.272727	0.1261
51226	11889	COPZ2	22	6	0.272727	0.1261
4131	3423	MAP1B	14	4	0.285714	0.1266
224	192	ALDH3A2	14	4	0.285714	0.1266
4599	3753	MX1	14	4	0.285714	0.1266
22800	9139	RRAS2	14	4	0.285714	0.1266
11212	9040	PROSC	14	4	0.285714	0.1266
3954	3282	LETM1	18	5	0.277778	0.1284
8574	6875	AKR7A2	18	5	0.277778	0.1284
6451	5284	SH3BGRL	18	5	0.277778	0.1284
27134	10599	TJP3	18	5	0.277778	0.1284
8323	6659	FZD6	18	5	0.277778	0.1284
10947	8819	AP3M2	18	5	0.277778	0.1284
221395	20419	GPR116	26	7	0.269231	0.1285
9317	7441	PTER	26	7	0.269231	0.1285
1894	1561	ECT2	26	7	0.269231	0.1285
10560	8501	SLC19A2	26	7	0.269231	0.1285
5205	4254	ATP8B1	26	7	0.269231	0.1285
25804	9943	LSM4	26	7	0.269231	0.1285
6662	5472	SOX9	26	7	0.269231	0.1285
10628	8560	TXNIP	39	10	0.25641	0.1415
9448	7550	MAP4K4	31	8	0.258064	0.1435
3400	2830	ID4	31	8	0.258064	0.1435
2064	1694	ERBB2	31	8	0.258064	0.1435
5606	4587	MAP2K3	31	8	0.258064	0.1435
28992	11363	MACROD1	31	8	0.258064	0.1435
262	220	AMD1	31	8	0.258064	0.1435
7164	5918	TPD52L1	31	8	0.258064	0.1435
10563	8504	CXCL13	31	8	0.258064	0.1435
55365	13074	TMEM176A	31	8	0.258064	0.1435
7707	6323	ZNF148	31	8	0.258064	0.1435
51176	11855	LEF1	31	8	0.258064	0.1435
1396	1155	CRIP1	31	8	0.258064	0.1435
5270	4304	SERPINE2	31	8	0.258064	0.1435
126987	18074	LOC126987	35	9	0.257143	0.1437
7366	6094	UGT2B15	7	2	0.285714	0.1483
9503	7594	XAGE1D	7	2	0.285714	0.1483
8396	6724	PIP4K2B	7	2	0.285714	0.1483
130497	18265	OSR1	7	2	0.285714	0.1483
122786	17857	FRMD6	7	2	0.285714	0.1483
84342	16291	COG8	7	2	0.285714	0.1483
55196	12927	KIAA1551	7	2	0.285714	0.1483
27295	10688	PDLIM3	7	2	0.285714	0.1483
7074	5833	TIAM1	7	2	0.285714	0.1483
8848	7099	TSC22D1	7	2	0.285714	0.1483
203102	20186	ADAM32	7	2	0.285714	0.1483
57817	14147	HAMP	7	2	0.285714	0.1483
767596	29871	SNORD114-18	7	2	0.285714	0.1483
114899	17478	C1QTNF3	7	2	0.285714	0.1483
10826	8716	C5orf4	7	2	0.285714	0.1483
51225	11888	ABI3	7	2	0.285714	0.1483
163782	19689	KANK4	7	2	0.285714	0.1483
3119	2600	HLA-DQB1	7	2	0.285714	0.1483
11168	9005	PSIP1	7	2	0.285714	0.1483
3803	3166	KIR2DL2	7	2	0.285714	0.1483
5718	4681	PSMD12	27	7	0.259259	0.1511
8470	6782	SORBS2	27	7	0.259259	0.1511
9368	7482	SLC9A3R1	27	7	0.259259	0.1511
3419	2847	IDH3A	27	7	0.259259	0.1511
8382	6712	NME5	27	7	0.259259	0.1511
55790	13326	CSGALNACT1	27	7	0.259259	0.1511
79006	14779	METRN	27	7	0.259259	0.1511
1154	966	CISH	27	7	0.259259	0.1511
50650	11637	ARHGEF3	27	7	0.259259	0.1511
8772	7029	FADD	27	7	0.259259	0.1511
5110	4171	PCMT1	27	7	0.259259	0.1511
9857	7896	CEP350	27	7	0.259259	0.1511
1545	1284	CYP1B1	27	7	0.259259	0.1511
1524	1267	CX3CR1	27	7	0.259259	0.1511
79602	15030	ADIPOR2	27	7	0.259259	0.1511
25816	9951	TNFAIP8	27	7	0.259259	0.1511
580	479	BARD1	23	6	0.26087	0.156
5796	4745	PTPRK	23	6	0.26087	0.156
79038	14803	ZFYVE21	23	6	0.26087	0.156
1318	1090	SLC31A2	23	6	0.26087	0.156
2354	1930	FOSB	23	6	0.26087	0.156
7289	6027	TULP3	11	3	0.272727	0.1571
1997	1632	ELF1	11	3	0.272727	0.1571
23264	9508	ZC3H7B	11	3	0.272727	0.1571
4983	4070	OPHN1	11	3	0.272727	0.1571
92815	17123	HIST3H2A	11	3	0.272727	0.1571
128178	18139	EDARADD	11	3	0.272727	0.1571
693228	28856	MIR643	11	3	0.272727	0.1571
929	768	CD14	11	3	0.272727	0.1571
6591	5406	SNAI2	11	3	0.272727	0.1571
10103	8109	TSPAN1	19	5	0.263158	0.1575
4174	3461	MCM5	19	5	0.263158	0.1575
79838	15218	TMC5	19	5	0.263158	0.1575
51710	12189	ZNF44	19	5	0.263158	0.1575
79679	15093	VTCN1	19	5	0.263158	0.1575
11140	8978	CDC37	15	4	0.266667	0.1594
10124	8126	ARL4A	15	4	0.266667	0.1594
2180	1782	ACSL1	15	4	0.266667	0.1594
9252	7393	RPS6KA5	15	4	0.266667	0.1594
4494	3674	MT1F	15	4	0.266667	0.1594
23131	9393	GPATCH8	15	4	0.266667	0.1594
10647	8578	SCGB1D2	15	4	0.266667	0.1594
5054	4128	SERPINE1	15	4	0.266667	0.1594
22795	9135	NID2	15	4	0.266667	0.1594
51200	11873	CPA4	15	4	0.266667	0.1594
8309	6648	ACOX2	15	4	0.266667	0.1594
11001	8865	SLC27A2	15	4	0.266667	0.1594
83451	15900	ABHD11	15	4	0.266667	0.1594
25874	9996	MPC2	15	4	0.266667	0.1594
5295	4329	PIK3R1	15	4	0.266667	0.1594
5304	4336	PIP	15	4	0.266667	0.1594
79624	15044	C6orf211	15	4	0.266667	0.1594
7534	6233	YWHAZ	40	10	0.25	0.1617
3480	2892	IGF1R	36	9	0.25	0.1631
1009	841	CDH11	36	9	0.25	0.1631
3489	2901	IGFBP6	32	8	0.25	0.1731
32	27	ACACB	32	8	0.25	0.1731
5214	4262	PFKP	32	8	0.25	0.1731
2891	2399	GRIA2	32	8	0.25	0.1731
3625	3013	INHBB	32	8	0.25	0.1731
8202	6593	NCOA3	32	8	0.25	0.1731
4891	3998	SLC11A2	32	8	0.25	0.1731
3800	3163	KIF5C	32	8	0.25	0.1731
5328	4359	PLAU	32	8	0.25	0.1731
8165	6573	AKAP1	32	8	0.25	0.1731
9454	7555	HOMER3	28	7	0.25	0.1764
2195	1795	FAT1	28	7	0.25	0.1764
374	317	AREG	28	7	0.25	0.1764
55181	12914	SMG8	28	7	0.25	0.1764
301	251	ANXA1	28	7	0.25	0.1764
306	256	ANXA3	28	7	0.25	0.1764
5142	4195	PDE4B	28	7	0.25	0.1764
8888	7131	MCM3AP	28	7	0.25	0.1764
51647	12154	FAM96B	28	7	0.25	0.1764
25842	9975	ASF1A	28	7	0.25	0.1764
10276	8262	NET1	20	5	0.25	0.1857
516	431	ATP5G1	20	5	0.25	0.1857
10200	8192	MPHOSPH6	20	5	0.25	0.1857
2191	1791	FAP	20	5	0.25	0.1857
9052	7234	GPRC5A	20	5	0.25	0.1857
1277	1051	COL1A1	20	5	0.25	0.1857
23580	9753	CDC42EP4	24	6	0.25	0.1883
2261	1854	FGFR3	24	6	0.25	0.1883
728855	29331	LINC00623	24	6	0.25	0.1883
9862	7901	MED24	24	6	0.25	0.1883
29980	11541	DONSON	24	6	0.25	0.1883
5878	4798	RAB5C	33	8	0.242424	0.1967
7088	5846	TLE1	33	8	0.242424	0.1967
8880	7124	FUBP1	33	8	0.242424	0.1967
3667	3047	IRS1	33	8	0.242424	0.1967
1362	1125	CPD	33	8	0.242424	0.1967
712	588	C1QA	16	4	0.25	0.1982
4059	3358	BCAM	16	4	0.25	0.1982
2162	1768	F13A1	16	4	0.25	0.1982
23389	9605	MED13L	16	4	0.25	0.1982
23336	9564	SYNM	16	4	0.25	0.1982
241	203	ALOX5AP	16	4	0.25	0.1982
57402	13883	S100A14	16	4	0.25	0.1982
6651	5461	SON	16	4	0.25	0.1982
8106	6544	PABPN1	16	4	0.25	0.1982
56666	13589	PANX2	8	2	0.25	0.2009
5644	4619	PRSS1	8	2	0.25	0.2009
396	336	ARHGDIA	8	2	0.25	0.2009
7168	5922	TPM1	8	2	0.25	0.2009
5797	4746	PTPRM	8	2	0.25	0.2009
54828	12619	BCAS3	8	2	0.25	0.2009
79949	15307	PLEKHS1	8	2	0.25	0.2009
338094	22052	FAM151A	8	2	0.25	0.2009
7805	6382	LAPTM5	8	2	0.25	0.2009
767597	29872	SNORD114-19	8	2	0.25	0.2009
374403	23005	TBC1D10C	8	2	0.25	0.2009
375295	23063	LOC375295	8	2	0.25	0.2009
10948	8820	STARD3	8	2	0.25	0.2009
220064	20336	ORAOV1	8	2	0.25	0.2009
79630	15050	C1orf54	8	2	0.25	0.2009
9314	7439	KLF4	12	3	0.25	0.201
4016	3326	LOXL1	12	3	0.25	0.201
23513	9698	SCRIB	12	3	0.25	0.201
2123	1738	EVI2A	12	3	0.25	0.201
54906	12688	FAM208B	12	3	0.25	0.201
1601	1327	DAB2	12	3	0.25	0.201
2803	2322	GOLGA4	12	3	0.25	0.201
6907	5681	TBL1X	12	3	0.25	0.201
6091	4984	ROBO1	12	3	0.25	0.201
26470	10293	SEZ6L2	12	3	0.25	0.201
687	570	KLF9	29	7	0.241379	0.2066
11118	8960	BTN3A2	29	7	0.241379	0.2066
56521	13564	DNAJC12	29	7	0.241379	0.2066
8406	6733	SRPX	29	7	0.241379	0.2066
4128	3420	MAOA	29	7	0.241379	0.2066
7112	5870	TMPO	29	7	0.241379	0.2066
23022	9308	PALLD	29	7	0.241379	0.2066
55435	13094	AP1AR	29	7	0.241379	0.2066
4616	3769	GADD45B	29	7	0.241379	0.2066
6844	5624	VAMP2	29	7	0.241379	0.2066
10072	8082	DPP3	29	7	0.241379	0.2066
64215	14456	DNAJC1	29	7	0.241379	0.2066
5469	4468	MED1	29	7	0.241379	0.2066
8343	6679	HIST1H2BF	29	7	0.241379	0.2066
8459	6774	TPST2	25	6	0.24	0.2154
2066	1696	ERBB4	25	6	0.24	0.2154
79365	14947	BHLHE41	25	6	0.24	0.2154
23162	9418	MAPK8IP3	25	6	0.24	0.2154
28951	11329	TRIB2	25	6	0.24	0.2154
57447	13898	NDRG2	25	6	0.24	0.2154
57798	14142	GATAD1	25	6	0.24	0.2154
1050	877	CEBPA	25	6	0.24	0.2154
9821	7865	RB1CC1	25	6	0.24	0.2154
10766	8663	TOB2	25	6	0.24	0.2154
51477	12059	ISYNA1	25	6	0.24	0.2154
3280	2741	HES1	25	6	0.24	0.2154
3638	3024	INSIG1	25	6	0.24	0.2154
950	788	SCARB2	25	6	0.24	0.2154
79666	15081	PLEKHF2	25	6	0.24	0.2154
51377	12008	UCHL5	34	8	0.235294	0.222
961	799	CD47	34	8	0.235294	0.222
51203	11876	NUSAP1	34	8	0.235294	0.222
1363	1126	CPE	34	8	0.235294	0.222
837	696	CASP4	34	8	0.235294	0.222
1289	1063	COL5A1	34	8	0.235294	0.222
3108	2590	HLA-DMA	34	8	0.235294	0.222
11059	8913	WWP1	43	10	0.232558	0.2256
2017	1650	CTTN	30	7	0.233333	0.2294
23166	9422	STAB1	30	7	0.233333	0.2294
28977	11350	MRPL42	30	7	0.233333	0.2294
23062	9341	GGA2	30	7	0.233333	0.2294
79888	15262	LPCAT1	30	7	0.233333	0.2294
858	709	CAV2	30	7	0.233333	0.2294
6744	5543	SSFA2	30	7	0.233333	0.2294
81031	15604	SLC2A10	21	5	0.238095	0.2311
7538	6236	ZFP36	21	5	0.238095	0.2311
100272216	34519	LOC100272216	21	5	0.238095	0.2311
26298	10276	EHF	21	5	0.238095	0.2311
4830	3948	NME1	21	5	0.238095	0.2311
9459	7559	ARHGEF6	17	4	0.235294	0.2317
3491	2903	CYR61	17	4	0.235294	0.2317
6387	5227	CXCL12	17	4	0.235294	0.2317
10477	8432	UBE2E3	17	4	0.235294	0.2317
23367	9588	LARP1	17	4	0.235294	0.2317
7503	6210	XIST	17	4	0.235294	0.2317
9128	7296	PRPF4	17	4	0.235294	0.2317
23179	9435	RGL1	17	4	0.235294	0.2317
7127	5885	TNFAIP2	17	4	0.235294	0.2317
23052	9334	ENDOD1	17	4	0.235294	0.2317
3329	2776	HSPD1	17	4	0.235294	0.2317
10923	8799	SUB1	17	4	0.235294	0.2317
90141	16829	EFCAB11	26	6	0.230769	0.242
3430	2857	IFI35	26	6	0.230769	0.242
9358	7473	ITGBL1	26	6	0.230769	0.242
51361	11995	HOOK1	26	6	0.230769	0.242
4234	3504	METTL1	26	6	0.230769	0.242
6134	5015	RPL10	26	6	0.230769	0.242
23013	9301	SPEN	26	6	0.230769	0.242
5175	4228	PECAM1	26	6	0.230769	0.242
7031	5793	TFF1	26	6	0.230769	0.242
214	182	ALCAM	26	6	0.230769	0.242
9805	7850	SCRN1	26	6	0.230769	0.242
11041	8899	B3GNT1	26	6	0.230769	0.242
667	553	DST	13	3	0.230769	0.2485
8483	6791	CILP	13	3	0.230769	0.2485
6310	5163	ATXN1	13	3	0.230769	0.2485
10370	8342	CITED2	13	3	0.230769	0.2485
55186	12918	SLC25A36	13	3	0.230769	0.2485
7405	6124	UVRAG	13	3	0.230769	0.2485
1116	933	CHI3L1	13	3	0.230769	0.2485
54869	12654	EPS8L1	13	3	0.230769	0.2485
5245	4284	PHB	13	3	0.230769	0.2485
7940	6454	LST1	13	3	0.230769	0.2485
157567	19453	ANKRD46	13	3	0.230769	0.2485
5046	4120	PCSK6	13	3	0.230769	0.2485
9687	7745	GREB1	13	3	0.230769	0.2485
528	441	ATP6V1C1	35	8	0.228571	0.2514
1291	1065	COL6A1	35	8	0.228571	0.2514
1958	1602	EGR1	22	5	0.227273	0.2582
6351	5197	CCL4	22	5	0.227273	0.2582
2532	2093	DARC	22	5	0.227273	0.2582
375790	23095	AGRN	22	5	0.227273	0.2582
3655	3037	ITGA6	22	5	0.227273	0.2582
6542	5363	SLC7A2	9	2	0.222222	0.2588
8553	6856	BHLHE40	9	2	0.222222	0.2588
438	373	ASMT	9	2	0.222222	0.2588
7416	6134	VDAC1	9	2	0.222222	0.2588
91612	17000	CHURC1	9	2	0.222222	0.2588
767577	29854	SNORD114-1	9	2	0.222222	0.2588
22823	9157	MTF2	9	2	0.222222	0.2588
51232	11894	CRIM1	9	2	0.222222	0.2588
11163	9000	NUDT4	9	2	0.222222	0.2588
9578	7656	CDC42BPB	9	2	0.222222	0.2588
83439	15889	TCF7L1	9	2	0.222222	0.2588
2	2	A2M	5	1	0.2	0.2643
2568	2125	GABRP	5	1	0.2	0.2643
11076	8929	TPPP	5	1	0.2	0.2643
283078	21055	MKX	5	1	0.2	0.2643
345611	22564	IRGM	5	1	0.2	0.2643
5650	4624	KLK7	5	1	0.2	0.2643
135112	18434	NCOA7	5	1	0.2	0.2643
116832	17611	RPL39L	5	1	0.2	0.2643
90249	16842	UNC5A	5	1	0.2	0.2643
2099	1718	ESR1	5	1	0.2	0.2643
245972	20545	ATP6V0D2	5	1	0.2	0.2643
6355	5200	CCL8	5	1	0.2	0.2643
4050	3349	LTB	5	1	0.2	0.2643
55971	13434	BAIAP2L1	5	1	0.2	0.2643
85477	16728	SCIN	5	1	0.2	0.2643
366	311	AQP9	5	1	0.2	0.2643
340371	22316	NRBP2	5	1	0.2	0.2643
23283	9522	CSTF2T	5	1	0.2	0.2643
400581	24504	GRAPL	5	1	0.2	0.2643
6284	5139	S100A13	5	1	0.2	0.2643
147381	18982	CBLN2	5	1	0.2	0.2643
146852	18950	ODF4	5	1	0.2	0.2643
6132	5013	RPL8	5	1	0.2	0.2643
9091	7265	PIGQ	5	1	0.2	0.2643
100033437	30055	SNORD115-2	5	1	0.2	0.2643
6181	5053	RPLP2	5	1	0.2	0.2643
80232	15460	WDR26	5	1	0.2	0.2643
7132	5888	TNFRSF1A	5	1	0.2	0.2643
554313	26600	HIST2H4B	5	1	0.2	0.2643
10570	8511	DPYSL4	5	1	0.2	0.2643
84707	16439	BEX2	5	1	0.2	0.2643
56943	13669	ENY2	5	1	0.2	0.2643
56947	13673	MFF	5	1	0.2	0.2643
27012	10531	KCNV1	5	1	0.2	0.2643
56956	13682	LHX9	5	1	0.2	0.2643
7018	5781	TF	5	1	0.2	0.2643
256394	20807	SERPINA11	5	1	0.2	0.2643
7784	6371	ZP3	5	1	0.2	0.2643
135	116	ADORA2A	5	1	0.2	0.2643
22943	9256	DKK1	5	1	0.2	0.2643
55008	12776	HERC6	5	1	0.2	0.2643
390790	23952	ARL5C	5	1	0.2	0.2643
57502	13944	NLGN4X	5	1	0.2	0.2643
219623	20279	TMEM26	5	1	0.2	0.2643
924	763	CD7	5	1	0.2	0.2643
51127	11815	TRIM17	5	1	0.2	0.2643
9709	7765	HERPUD1	5	1	0.2	0.2643
3223	2694	HOXC6	5	1	0.2	0.2643
79590	15023	MRPL24	5	1	0.2	0.2643
54751	12566	FBLIM1	5	1	0.2	0.2643
5362	4391	PLXNA2	5	1	0.2	0.2643
3111	2593	HLA-DOA	5	1	0.2	0.2643
2350	1927	FOLR2	5	1	0.2	0.2643
8519	6824	IFITM1	40	9	0.225	0.2663
3486	2898	IGFBP3	31	7	0.225806	0.2672
23428	9636	SLC7A8	31	7	0.225806	0.2672
5530	4517	PPP3CA	31	7	0.225806	0.2672
94081	17234	SFXN1	31	7	0.225806	0.2672
51435	12037	SCARA3	31	7	0.225806	0.2672
8034	6503	SLC25A16	31	7	0.225806	0.2672
23555	9737	TSPAN15	18	4	0.222222	0.2725
5627	4606	PROS1	18	4	0.222222	0.2725
5580	4561	PRKCD	18	4	0.222222	0.2725
22834	9165	ZNF652	18	4	0.222222	0.2725
6713	5516	SQLE	18	4	0.222222	0.2725
9547	7632	CXCL14	18	4	0.222222	0.2725
8531	6834	CSDA	27	6	0.222222	0.2788
5734	4697	PTGER4	27	6	0.222222	0.2788
3371	2809	TNC	27	6	0.222222	0.2788
10531	8476	PITRM1	27	6	0.222222	0.2788
10535	8479	RNASEH2A	27	6	0.222222	0.2788
4162	3451	MCAM	27	6	0.222222	0.2788
1827	1505	RCAN1	27	6	0.222222	0.2788
23036	9321	ZNF292	27	6	0.222222	0.2788
1595	1324	CYP51A1	27	6	0.222222	0.2788
10742	8645	RAI2	27	6	0.222222	0.2788
57403	13884	RAB22A	27	6	0.222222	0.2788
154796	19409	AMOT	27	6	0.222222	0.2788
3624	3012	INHBA	27	6	0.222222	0.2788
100133941	32629	CD24	27	6	0.222222	0.2788
54463	12422	FAM134B	27	6	0.222222	0.2788
11226	9052	GALNT6	27	6	0.222222	0.2788
100272147	34516	MTCP1NB	36	8	0.222222	0.2802
7357	6086	UGCG	14	3	0.214286	0.2944
633	520	BGN	14	3	0.214286	0.2944
9497	7588	SLC4A7	14	3	0.214286	0.2944
3910	3249	LAMA4	14	3	0.214286	0.2944
65124	14710	SOWAHC	14	3	0.214286	0.2944
4915	4018	NTRK2	14	3	0.214286	0.2944
9126	7294	SMC3	14	3	0.214286	0.2944
9124	7292	PDLIM1	14	3	0.214286	0.2944
80223	15454	RAB11FIP1	14	3	0.214286	0.2944
23032	9317	USP33	14	3	0.214286	0.2944
10576	8516	CCT2	14	3	0.214286	0.2944
2941	2445	GSTA4	14	3	0.214286	0.2944
56935	13662	C11orf75	14	3	0.214286	0.2944
8780	7036	RIOK3	14	3	0.214286	0.2944
57419	13896	SLC24A3	14	3	0.214286	0.2944
57804	14145	POLD4	14	3	0.214286	0.2944
51380	12011	CSAD	14	3	0.214286	0.2944
64087	14404	MCCC2	14	3	0.214286	0.2944
3669	3048	ISG20	14	3	0.214286	0.2944
9686	7744	VGLL4	14	3	0.214286	0.2944
11259	9078	FILIP1L	14	3	0.214286	0.2944
6781	5578	STC1	14	3	0.214286	0.2944
10950	8822	BTG3	14	3	0.214286	0.2944
3126	2607	HLA-DRB4	14	3	0.214286	0.2944
2202	1801	EFEMP1	32	7	0.21875	0.2946
51	43	ACOX1	32	7	0.21875	0.2946
10468	8423	FST	32	7	0.21875	0.2946
7153	5908	TOP2A	32	7	0.21875	0.2946
91851	17031	CHRDL1	32	7	0.21875	0.2946
56994	13707	CHPT1	32	7	0.21875	0.2946
7025	5788	NR2F1	32	7	0.21875	0.2946
1075	899	CTSC	32	7	0.21875	0.2946
901	743	CCNG2	32	7	0.21875	0.2946
10003	8023	NAALAD2	32	7	0.21875	0.2946
11333	9120	PDAP1	32	7	0.21875	0.2946
23387	9604	SIK3	23	5	0.217391	0.2985
27346	10723	TMEM97	23	5	0.217391	0.2985
23231	9479	SEL1L3	23	5	0.217391	0.2985
962	800	CD48	23	5	0.217391	0.2985
7832	6391	BTG2	23	5	0.217391	0.2985
85236	16639	HIST1H2BK	23	5	0.217391	0.2985
4783	3911	NFIL3	23	5	0.217391	0.2985
6443	5276	SGCB	37	8	0.216216	0.308
8573	6874	CASK	28	6	0.214286	0.3159
9	4	NAT1	28	6	0.214286	0.3159
64847	14630	SPATA20	28	6	0.214286	0.3159
2619	2160	GAS1	28	6	0.214286	0.3159
2633	2174	GBP1	28	6	0.214286	0.3159
355	301	FAS	28	6	0.214286	0.3159
6252	5112	RTN1	28	6	0.214286	0.3159
4924	4026	NUCB1	28	6	0.214286	0.3159
444	378	ASPH	28	6	0.214286	0.3159
10395	8360	DLC1	28	6	0.214286	0.3159
7398	6118	USP1	28	6	0.214286	0.3159
5836	4776	PYGL	28	6	0.214286	0.3159
23097	9369	CDK19	28	6	0.214286	0.3159
23118	9384	TAB2	28	6	0.214286	0.3159
2932	2436	GSK3B	28	6	0.214286	0.3159
7021	5784	TFAP2B	28	6	0.214286	0.3159
9650	7713	MTFR1	28	6	0.214286	0.3159
26585	10353	GREM1	28	6	0.214286	0.3159
3184	2656	HNRNPD	28	6	0.214286	0.3159
1301	1075	COL11A1	28	6	0.214286	0.3159
6502	5325	SKP2	10	2	0.2	0.319
2288	1879	FKBP4	10	2	0.2	0.319
6383	5224	SDC2	10	2	0.2	0.319
8476	6785	CDC42BPA	10	2	0.2	0.319
4074	3372	M6PR	10	2	0.2	0.319
9040	7224	UBE2M	10	2	0.2	0.319
10362	8336	HMG20B	10	2	0.2	0.319
23215	9466	PRRC2C	10	2	0.2	0.319
1809	1487	DPYSL3	10	2	0.2	0.319
5873	4793	RAB27A	10	2	0.2	0.319
2961	2463	GTF2E2	10	2	0.2	0.319
966	803	CD59	10	2	0.2	0.319
220	188	ALDH1A3	10	2	0.2	0.319
4646	3797	MYO6	10	2	0.2	0.319
64131	14434	XYLT1	10	2	0.2	0.319
5509	4497	PPP1R3D	10	2	0.2	0.319
51129	11817	ANGPTL4	10	2	0.2	0.319
9166	7327	EBAG9	19	4	0.210526	0.3195
7188	5941	TRAF5	19	4	0.210526	0.3195
8644	6929	AKR1C3	19	4	0.210526	0.3195
57062	13747	DDX24	19	4	0.210526	0.3195
7033	5795	TFF3	19	4	0.210526	0.3195
64123	14430	ELTD1	19	4	0.210526	0.3195
4061	3360	LY6E	33	7	0.212121	0.3244
85453	16714	TSPYL5	33	7	0.212121	0.3244
5919	4836	RARRES2	33	7	0.212121	0.3244
51454	12048	GULP1	33	7	0.212121	0.3244
3627	3015	CXCL10	33	7	0.212121	0.3244
678	563	ZFP36L2	24	5	0.208333	0.3364
10204	8196	NUTF2	24	5	0.208333	0.3364
10084	8092	PQBP1	24	5	0.208333	0.3364
9246	7389	UBE2L6	24	5	0.208333	0.3364
8725	6995	URI1	24	5	0.208333	0.3364
5860	4780	QDPR	24	5	0.208333	0.3364
334	283	APLP2	24	5	0.208333	0.3364
55616	13179	ASAP3	24	5	0.208333	0.3364
57761	14129	TRIB3	24	5	0.208333	0.3364
54431	12400	DNAJC10	24	5	0.208333	0.3364
5502	4493	PPP1R1A	24	5	0.208333	0.3364
5481	4477	PPID	24	5	0.208333	0.3364
25800	9939	SLC39A6	24	5	0.208333	0.3364
652	538	BMP4	6	1	0.166667	0.3407
3547	2947	IGSF1	6	1	0.166667	0.3407
149478	19120	BTBD19	6	1	0.166667	0.3407
222166	20478	C7orf41	6	1	0.166667	0.3407
283219	21094	KCTD21	6	1	0.166667	0.3407
404266	25017	HOXB-AS3	6	1	0.166667	0.3407
9455	7556	HOMER2	6	1	0.166667	0.3407
64757	14582	2013-03-01	6	1	0.166667	0.3407
2109	1725	ETFB	6	1	0.166667	0.3407
8463	6777	TEAD2	6	1	0.166667	0.3407
343173	22469	OR2T3	6	1	0.166667	0.3407
148327	19058	CREB3L4	6	1	0.166667	0.3407
286343	21774	LURAP1L	6	1	0.166667	0.3407
4118	3412	MAL	6	1	0.166667	0.3407
23259	9504	DDHD2	6	1	0.166667	0.3407
122970	17870	ACOT4	6	1	0.166667	0.3407
84304	16259	NUDT22	6	1	0.166667	0.3407
9146	7313	HGS	6	1	0.166667	0.3407
6338	5185	SCNN1B	6	1	0.166667	0.3407
1832	1510	DSP	6	1	0.166667	0.3407
4314	3565	MMP3	6	1	0.166667	0.3407
646424	27924	SPINK8	6	1	0.166667	0.3407
7113	5871	TMPRSS2	6	1	0.166667	0.3407
50836	11663	TAS2R8	6	1	0.166667	0.3407
84518	16338	CNFN	6	1	0.166667	0.3407
57172	13818	CAMK1G	6	1	0.166667	0.3407
1509	1253	CTSD	6	1	0.166667	0.3407
30014	11564	SPANXA1	6	1	0.166667	0.3407
64094	14410	SMOC2	6	1	0.166667	0.3407
4815	3936	NINJ2	6	1	0.166667	0.3407
84966	16599	IGSF21	6	1	0.166667	0.3407
26227	10222	PHGDH	6	1	0.166667	0.3407
3112	2594	HLA-DOB	6	1	0.166667	0.3407
23528	9712	ZNF281	38	8	0.210526	0.3419
10237	8228	SLC35B1	15	3	0.2	0.3421
3597	2990	IL13RA1	15	3	0.2	0.3421
26040	10113	SETBP1	15	3	0.2	0.3421
10516	8462	FBLN5	15	3	0.2	0.3421
6277	5132	S100A6	15	3	0.2	0.3421
7531	6230	YWHAE	15	3	0.2	0.3421
440	375	ASNS	15	3	0.2	0.3421
23212	9463	RRS1	15	3	0.2	0.3421
1806	1484	DPYD	15	3	0.2	0.3421
9969	7997	MED13	15	3	0.2	0.3421
968	805	CD68	15	3	0.2	0.3421
6926	5699	TBX3	15	3	0.2	0.3421
284119	21317	PTRF	15	3	0.2	0.3421
26353	10288	HSPB8	15	3	0.2	0.3421
51155	11839	HN1	15	3	0.2	0.3421
1397	1156	CRIP2	15	3	0.2	0.3421
51101	11791	ZC2HC1A	15	3	0.2	0.3421
81542	15764	TMX1	29	6	0.206897	0.353
2678	2213	GGT1	29	6	0.206897	0.353
2186	1787	BPTF	29	6	0.206897	0.353
6426	5263	SRSF1	29	6	0.206897	0.353
9201	7354	DCLK1	29	6	0.206897	0.353
367	312	AR	29	6	0.206897	0.353
1978	1616	EIF4EBP1	29	6	0.206897	0.353
55049	12808	C19orf60	29	6	0.206897	0.353
7049	5810	TGFBR3	29	6	0.206897	0.353
79101	14848	TAF1D	29	6	0.206897	0.353
55568	13146	GALNT10	29	6	0.206897	0.353
5090	4155	PBX3	29	6	0.206897	0.353
6890	5664	TAP1	29	6	0.206897	0.353
3659	3040	IRF1	29	6	0.206897	0.353
26578	10346	OSTF1	29	6	0.206897	0.353
51164	11846	DCTN4	29	6	0.206897	0.353
1382	1142	CRABP2	29	6	0.206897	0.353
2014	1647	EMP3	34	7	0.205882	0.3595
467	393	ATF3	34	7	0.205882	0.3595
9070	7248	ASH2L	34	7	0.205882	0.3595
5209	4257	PFKFB3	34	7	0.205882	0.3595
994	826	CDC25B	34	7	0.205882	0.3595
163486	19679	DENND1B	34	7	0.205882	0.3595
79718	15124	TBL1XR1	20	4	0.2	0.3618
1365	1128	CLDN3	20	4	0.2	0.3618
1311	1083	COMP	20	4	0.2	0.3618
6535	5357	SLC6A8	25	5	0.2	0.3764
573	472	BAG1	25	5	0.2	0.3764
1952	1596	CELSR2	25	5	0.2	0.3764
10384	8350	BTN3A3	25	5	0.2	0.3764
29896	11482	TRA2A	25	5	0.2	0.3764
57175	13819	CORO1B	25	5	0.2	0.3764
8910	7149	SGCE	25	5	0.2	0.3764
10040	8053	TOM1L1	25	5	0.2	0.3764
9659	7722	PDE4DIP	25	5	0.2	0.3764
5434	4436	POLR2E	25	5	0.2	0.3764
6446	5279	SGK1	11	2	0.181818	0.3768
55041	12806	PLEKHB2	11	2	0.181818	0.3768
5966	4875	REL	11	2	0.181818	0.3768
1026	858	CDKN1A	11	2	0.181818	0.3768
4693	3839	NDP	11	2	0.181818	0.3768
8871	7116	SYNJ2	11	2	0.181818	0.3768
1487	1236	CTBP1	11	2	0.181818	0.3768
3775	3141	KCNK1	11	2	0.181818	0.3768
5364	4392	PLXNB1	11	2	0.181818	0.3768
10309	8292	CCNO	30	6	0.2	0.3837
81575	15788	APOLD1	30	6	0.2	0.3837
4069	3368	LYZ	30	6	0.2	0.3837
6352	5198	CCL5	30	6	0.2	0.3837
27292	10685	DIMT1	30	6	0.2	0.3837
1805	1483	DPT	30	6	0.2	0.3837
7086	5844	TKT	30	6	0.2	0.3837
5264	4298	PHYH	30	6	0.2	0.3837
150	128	ADRA2A	30	6	0.2	0.3837
6830	5613	SUPT6H	30	6	0.2	0.3837
259266	20873	ASPM	30	6	0.2	0.3837
23704	9842	KCNE4	30	6	0.2	0.3837
11011	8872	TLK2	30	6	0.2	0.3837
89797	16771	NAV2	16	3	0.1875	0.3906
10551	8492	AGR2	16	3	0.1875	0.3906
29855	11469	UBN1	16	3	0.1875	0.3906
290	247	ANPEP	16	3	0.1875	0.3906
29901	11484	SAC3D1	16	3	0.1875	0.3906
57235	13856	KIAA0485	16	3	0.1875	0.3906
22929	9246	SEPHS1	16	3	0.1875	0.3906
22902	9223	RUFY3	16	3	0.1875	0.3906
10788	8682	IQGAP2	16	3	0.1875	0.3906
57551	13984	TAOK1	16	3	0.1875	0.3906
51582	12119	AZIN1	16	3	0.1875	0.3906
11221	9048	DUSP10	16	3	0.1875	0.3906
3055	2548	HCK	16	3	0.1875	0.3906
2212	1810	FCGR2A	35	7	0.2	0.3928
5997	4905	RGS2	40	8	0.2	0.401
25957	10055	PNISR	21	4	0.190476	0.4061
1955	1599	MEGF9	21	4	0.190476	0.4061
347	295	APOD	21	4	0.190476	0.4061
199	169	AIF1	21	4	0.190476	0.4061
22980	9276	TCF25	21	4	0.190476	0.4061
64151	14443	NCAPG	21	4	0.190476	0.4061
4811	3932	NID1	21	4	0.190476	0.4061
220594	20362	USP32P2	21	4	0.190476	0.4061
2280	1871	FKBP1A	26	5	0.192308	0.4149
4065	3364	LY75	26	5	0.192308	0.4149
100170939	32859	LOC100170939	26	5	0.192308	0.4149
1960	1604	EGR3	26	5	0.192308	0.4149
9209	7362	LRRFIP2	26	5	0.192308	0.4149
23345	9569	SYNE1	26	5	0.192308	0.4149
472	398	ATM	26	5	0.192308	0.4149
7247	5991	TSN	26	5	0.192308	0.4149
5885	4804	RAD21	26	5	0.192308	0.4149
54847	12633	SIDT1	26	5	0.192308	0.4149
5178	4231	PEG3	26	5	0.192308	0.4149
29923	11498	HILPDA	26	5	0.192308	0.4149
22976	9272	PAXIP1	26	5	0.192308	0.4149
5094	4159	PCBP2	26	5	0.192308	0.4149
114876	17467	OSBPL1A	26	5	0.192308	0.4149
3621	3009	ING1	26	5	0.192308	0.4149
760	626	CA2	26	5	0.192308	0.4149
2217	1815	FCGRT	7	1	0.142857	0.4208
81621	15809	KAZALD1	7	1	0.142857	0.4208
6385	5225	SDC4	7	1	0.142857	0.4208
129642	18235	MBOAT2	7	1	0.142857	0.4208
6288	5143	SAA1	7	1	0.142857	0.4208
66008	14756	TRAK2	7	1	0.142857	0.4208
4286	3542	MITF	7	1	0.142857	0.4208
6176	5052	RPLP1	7	1	0.142857	0.4208
7103	5861	TSPAN8	7	1	0.142857	0.4208
260436	20915	FDCSP	7	1	0.142857	0.4208
94027	17226	CGB7	7	1	0.142857	0.4208
440567	25508	UQCRHL	7	1	0.142857	0.4208
84705	16437	GTPBP3	7	1	0.142857	0.4208
353143	22805	LCE3B	7	1	0.142857	0.4208
57795	14140	FAM5B	7	1	0.142857	0.4208
84969	16602	TOX2	7	1	0.142857	0.4208
3643	3028	INSR	7	1	0.142857	0.4208
10978	8845	CLP1	7	1	0.142857	0.4208
642446	26950	TRIM64B	7	1	0.142857	0.4208
445328	26023	ARHGEF35	7	1	0.142857	0.4208
6599	5412	SMARCC1	7	1	0.142857	0.4208
25987	10075	TSKU	31	6	0.193548	0.4226
5733	4696	PTGER3	31	6	0.193548	0.4226
10125	8127	RASGRP1	31	6	0.193548	0.4226
7249	5993	TSC2	31	6	0.193548	0.4226
55758	13298	RCOR3	31	6	0.193548	0.4226
10388	8353	SYCP2	31	6	0.193548	0.4226
8895	7137	CPNE3	31	6	0.193548	0.4226
3304	2757	HSPA1B	31	6	0.193548	0.4226
51747	12207	LUC7L3	31	6	0.193548	0.4226
51107	11797	APH1A	31	6	0.193548	0.4226
23683	9832	PRKD3	36	7	0.194444	0.4271
6363	5208	CCL19	12	2	0.166667	0.4345
3434	2860	IFIT1	12	2	0.166667	0.4345
55859	13381	BEX1	12	2	0.166667	0.4345
55851	13373	PSENEN	12	2	0.166667	0.4345
100132406	32307	NBPF10	12	2	0.166667	0.4345
10406	8370	WFDC2	12	2	0.166667	0.4345
7422	6140	VEGFA	12	2	0.166667	0.4345
1870	1542	E2F2	12	2	0.166667	0.4345
1645	1365	AKR1C1	12	2	0.166667	0.4345
915	755	CD3D	12	2	0.166667	0.4345
3709	3086	ITPR2	12	2	0.166667	0.4345
10959	8830	TMED2	12	2	0.166667	0.4345
9619	7686	ABCG1	12	2	0.166667	0.4345
3159	2636	HMGA1	12	2	0.166667	0.4345
51081	11772	MRPS7	12	2	0.166667	0.4345
2950	2453	GSTP1	46	9	0.195652	0.4383
6478	5307	SIAH2	17	3	0.176471	0.4391
11072	8925	DUSP14	17	3	0.176471	0.4391
23594	9767	ORC6	17	3	0.176471	0.4391
171586	19931	ABHD3	17	3	0.176471	0.4391
23263	9507	MCF2L	17	3	0.176471	0.4391
29127	11433	RACGAP1	17	3	0.176471	0.4391
27324	10705	TOX3	17	3	0.176471	0.4391
10409	8373	BASP1	17	3	0.176471	0.4391
6160	5037	RPL31	17	3	0.176471	0.4391
57007	13719	CXCR7	17	3	0.176471	0.4391
4824	3942	NKX3-1	17	3	0.176471	0.4391
4857	3970	NOVA1	17	3	0.176471	0.4391
84914	16555	ZNF587	17	3	0.176471	0.4391
63895	14336	PIEZO2	17	3	0.176471	0.4391
347902	22680	AMIGO2	17	3	0.176471	0.4391
23541	9723	SEC14L2	22	4	0.181818	0.4502
9332	7454	CD163	22	4	0.181818	0.4502
6432	5269	SRSF7	22	4	0.181818	0.4502
2052	1684	EPHX1	22	4	0.181818	0.4502
5792	4741	PTPRF	22	4	0.181818	0.4502
8819	7072	SAP30	22	4	0.181818	0.4502
51495	12067	PTPLAD1	22	4	0.181818	0.4502
23705	9843	CADM1	22	4	0.181818	0.4502
79582	15017	SPAG16	22	4	0.181818	0.4502
83483	15914	PLVAP	22	4	0.181818	0.4502
6472	5302	SHMT2	27	5	0.185185	0.4538
3852	3208	KRT5	27	5	0.185185	0.4538
23522	9707	KAT6B	27	5	0.185185	0.4538
4015	3325	LOX	27	5	0.185185	0.4538
10142	8143	AKAP9	27	5	0.185185	0.4538
25903	10017	OLFML2B	27	5	0.185185	0.4538
6424	5261	SFRP4	27	5	0.185185	0.4538
6431	5268	SRSF6	27	5	0.185185	0.4538
286148	21739	DPY19L4	27	5	0.185185	0.4538
5092	4157	PCBD1	27	5	0.185185	0.4538
5493	4485	PPL	27	5	0.185185	0.4538
51816	12232	CECR1	27	5	0.185185	0.4538
10397	8362	NDRG1	32	6	0.1875	0.4563
7145	5901	TNS1	32	6	0.1875	0.4563
5265	4299	SERPINA1	32	6	0.1875	0.4563
3021	2518	H3F3B	32	6	0.1875	0.4563
999	831	CDH1	32	6	0.1875	0.4563
114882	17471	OSBPL8	32	6	0.1875	0.4563
1384	1143	CRAT	32	6	0.1875	0.4563
116496	17597	FAM129A	32	6	0.1875	0.4563
54512	12459	EXOSC4	32	6	0.1875	0.4563
6388	5228	SDF2	37	7	0.189189	0.4612
21	16	ABCA3	37	7	0.189189	0.4612
2952	2455	GSTT1	37	7	0.189189	0.4612
3428	2855	IFI16	18	3	0.166667	0.4864
9353	7469	SLIT2	18	3	0.166667	0.4864
84172	16161	POLR1B	18	3	0.166667	0.4864
5167	4220	ENPP1	18	3	0.166667	0.4864
11031	8891	RAB31	18	3	0.166667	0.4864
221830	20457	TWISTNB	13	2	0.153846	0.4883
3512	2921	IGJ	13	2	0.153846	0.4883
10099	8105	TSPAN3	13	2	0.153846	0.4883
3397	2827	ID1	13	2	0.153846	0.4883
10135	8136	NAMPT	13	2	0.153846	0.4883
10087	8095	COL4A3BP	13	2	0.153846	0.4883
684959	28675	SNORA25	13	2	0.153846	0.4883
1909	1569	EDNRA	13	2	0.153846	0.4883
6169	5045	RPL38	13	2	0.153846	0.4883
80010	15348	RMI1	13	2	0.153846	0.4883
54829	12620	ASPN	13	2	0.153846	0.4883
3043	2536	HBB	13	2	0.153846	0.4883
2908	2416	NR3C1	13	2	0.153846	0.4883
8870	7115	IER3	13	2	0.153846	0.4883
8857	7106	FCGBP	13	2	0.153846	0.4883
51465	12053	UBE2J1	13	2	0.153846	0.4883
10016	8035	PDCD6	13	2	0.153846	0.4883
284266	21348	SIGLEC15	13	2	0.153846	0.4883
116039	17550	OSR2	13	2	0.153846	0.4883
3965	3291	LGALS9	23	4	0.173913	0.4913
4035	3337	LRP1	23	4	0.173913	0.4913
10443	8400	N4BP2L2	23	4	0.173913	0.4913
9060	7241	PAPSS2	23	4	0.173913	0.4913
7450	6163	VWF	23	4	0.173913	0.4913
22903	9224	BTBD3	23	4	0.173913	0.4913
4753	3890	NELL2	23	4	0.173913	0.4913
3554	2954	IL1R1	8	1	0.125	0.4917
282996	21042	RBM20	8	1	0.125	0.4917
441376	25681	AARD	8	1	0.125	0.4917
29844	11466	TFPT	8	1	0.125	0.4917
123036	17872	TC2N	8	1	0.125	0.4917
55714	13258	ODZ3	8	1	0.125	0.4917
28984	11355	RGCC	8	1	0.125	0.4917
664617	28573	MIR542	8	1	0.125	0.4917
79153	14869	GDPD3	8	1	0.125	0.4917
100132979	32479	GOLGA8DP	8	1	0.125	0.4917
134	115	ADORA1	8	1	0.125	0.4917
574484	26690	MIR520G	8	1	0.125	0.4917
4761	3895	NEUROD2	8	1	0.125	0.4917
114783	17433	LMTK3	8	1	0.125	0.4917
440871	43136	LOC440871	8	1	0.125	0.4917
25818	9953	KLK5	8	1	0.125	0.4917
115572	17525	FAM46B	8	1	0.125	0.4917
3872	3220	KRT17	33	6	0.181818	0.4929
7305	6042	TYROBP	33	6	0.181818	0.4929
3431	2858	SP110	33	6	0.181818	0.4929
400949	24600	FKSG49	33	6	0.181818	0.4929
4277	3534	MICB	33	6	0.181818	0.4929
8826	7079	IQGAP1	33	6	0.181818	0.4929
10606	8540	PAICS	33	6	0.181818	0.4929
8884	7128	SLC5A6	33	6	0.181818	0.4929
3778	3144	KCNMA1	33	6	0.181818	0.4929
1292	1066	COL6A2	33	6	0.181818	0.4929
3964	3290	LGALS8	28	5	0.178571	0.4946
389677	23669	RBM12B	28	5	0.178571	0.4946
8542	6845	APOL1	28	5	0.178571	0.4946
546	455	ATRX	28	5	0.178571	0.4946
4023	3330	LPL	28	5	0.178571	0.4946
10521	8467	DDX17	28	5	0.178571	0.4946
4124	3416	MAN2A1	28	5	0.178571	0.4946
23213	9464	SULF1	28	5	0.178571	0.4946
1604	1330	CD55	28	5	0.178571	0.4946
4641	3792	MYO1C	28	5	0.178571	0.4946
1316	1088	KLF6	28	5	0.178571	0.4946
1284	1058	COL4A2	28	5	0.178571	0.4946
5947	4861	RBP1	38	7	0.184211	0.4947
6947	5716	TCN1	38	7	0.184211	0.4947
6205	5075	RPS11	34	6	0.176471	0.5281
1052	879	CEBPD	34	6	0.176471	0.5281
2878	2388	GPX3	34	6	0.176471	0.5281
11010	8871	GLIPR1	34	6	0.176471	0.5281
3394	2825	IRF8	29	5	0.172414	0.5294
4017	3327	LOXL2	29	5	0.172414	0.5294
6240	5102	RRM1	29	5	0.172414	0.5294
56937	13664	PMEPA1	29	5	0.172414	0.5294
9865	7903	TRIL	29	5	0.172414	0.5294
10808	8699	HSPH1	29	5	0.172414	0.5294
9636	7700	ISG15	29	5	0.172414	0.5294
9474	7571	ATG5	24	4	0.166667	0.5318
5740	4702	PTGIS	24	4	0.166667	0.5318
3429	2856	IFI27	24	4	0.166667	0.5318
4939	4039	OAS2	24	4	0.166667	0.5318
80736	15541	SLC44A4	24	4	0.166667	0.5318
55731	13272	FAM222B	24	4	0.166667	0.5318
23043	9328	TNIK	24	4	0.166667	0.5318
55601	13165	DDX60	24	4	0.166667	0.5318
4430	3647	MYO1B	24	4	0.166667	0.5318
1602	1328	DACH1	24	4	0.166667	0.5318
79887	15261	PLBD1	24	4	0.166667	0.5318
5066	4134	PAM	24	4	0.166667	0.5318
1537	1277	CYC1	24	4	0.166667	0.5318
1475	1224	CSTA	24	4	0.166667	0.5318
9728	7782	SECISBP2L	24	4	0.166667	0.5318
2124	1739	EVI2B	19	3	0.157895	0.5328
6035	4937	RNASE1	19	3	0.157895	0.5328
4316	3566	MMP7	19	3	0.157895	0.5328
80273	15475	GRPEL1	19	3	0.157895	0.5328
3040	2533	HBA2	19	3	0.157895	0.5328
8754	7018	ADAM9	19	3	0.157895	0.5328
1028	860	CDKN1C	19	3	0.157895	0.5328
1063	890	CENPF	19	3	0.157895	0.5328
6720	5523	SREBF1	19	3	0.157895	0.5328
51001	11711	MTERFD1	19	3	0.157895	0.5328
222161	20477	DKFZP586I1420	14	2	0.142857	0.5428
10123	8125	ARL4C	14	2	0.142857	0.5428
10105	8110	PPIF	14	2	0.142857	0.5428
2199	1798	FBLN2	14	2	0.142857	0.5428
64787	14607	EPS8L2	14	2	0.142857	0.5428
6038	4940	RNASE4	14	2	0.142857	0.5428
466	392	ATF1	14	2	0.142857	0.5428
112398	17292	EGLN2	14	2	0.142857	0.5428
7991	6484	TUSC3	14	2	0.142857	0.5428
9915	7949	ARNT2	14	2	0.142857	0.5428
56944	13670	OLFML3	14	2	0.142857	0.5428
2817	2332	GPC1	14	2	0.142857	0.5428
5089	4154	PBX2	14	2	0.142857	0.5428
4739	3881	NEDD9	14	2	0.142857	0.5428
83716	15978	CRISPLD2	14	2	0.142857	0.5428
51012	11721	SLMO2	14	2	0.142857	0.5428
10231	8222	RCAN2	9	1	0.111111	0.5579
132671	18353	SPATA18	9	1	0.111111	0.5579
79317	14932	OR4K5	9	1	0.111111	0.5579
728957	29360	ZNF705D	9	1	0.111111	0.5579
9066	7245	SYT7	9	1	0.111111	0.5579
2539	2099	G6PD	9	1	0.111111	0.5579
7851	6404	MALL	9	1	0.111111	0.5579
4629	3781	MYH11	9	1	0.111111	0.5579
163732	19685	CITED4	9	1	0.111111	0.5579
84940	16578	CORO6	9	1	0.111111	0.5579
64499	14532	TPSB2	35	6	0.171429	0.5618
4681	3828	NBL1	35	6	0.171429	0.5618
3514	2923	IGKC	30	5	0.166667	0.5662
8559	6862	PRPF18	30	5	0.166667	0.5662
10150	8150	MBNL2	30	5	0.166667	0.5662
375	318	ARF1	30	5	0.166667	0.5662
4940	4040	OAS3	30	5	0.166667	0.5662
4283	3539	CXCL9	30	5	0.166667	0.5662
10437	8396	IFI30	30	5	0.166667	0.5662
10439	8398	OLFM1	30	5	0.166667	0.5662
4246	3514	SCGB2A1	30	5	0.166667	0.5662
5880	4800	RAC2	30	5	0.166667	0.5662
5768	4722	QSOX1	30	5	0.166667	0.5662
23635	9800	SSBP2	30	5	0.166667	0.5662
4820	3940	NKTR	30	5	0.166667	0.5662
51237	11898	MZB1	30	5	0.166667	0.5662
5352	4382	PLOD2	30	5	0.166667	0.5662
7371	6098	UCK2	25	4	0.16	0.5728
9370	7484	ADIPOQ	25	4	0.16	0.5728
4931	4032	NVL	25	4	0.16	0.5728
2023	1656	ENO1	25	4	0.16	0.5728
28908	11288	IGKV4-1	25	4	0.16	0.5728
5771	4725	PTPN2	25	4	0.16	0.5728
288	245	ANK3	25	4	0.16	0.5728
7107	5865	GPR137B	25	4	0.16	0.5728
4501	3680	MT1X	25	4	0.16	0.5728
55603	13167	FAM46A	25	4	0.16	0.5728
23641	9805	LDOC1	25	4	0.16	0.5728
3249	2717	HPN	25	4	0.16	0.5728
9976	8003	CLEC2B	25	4	0.16	0.5728
9736	7790	USP34	25	4	0.16	0.5728
2690	2221	GHR	20	3	0.15	0.577
4085	3380	MAD2L1	20	3	0.15	0.577
2697	2228	GJA1	20	3	0.15	0.577
7163	5917	TPD52	20	3	0.15	0.577
90993	16937	CREB3L1	20	3	0.15	0.577
7803	6380	PTP4A1	20	3	0.15	0.577
874	723	CBR3	20	3	0.15	0.577
11030	8890	RBPMS	20	3	0.15	0.577
8935	7168	SKAP2	41	7	0.170732	0.591
642	529	BLMH	15	2	0.133333	0.5964
10262	8251	SF3B4	15	2	0.133333	0.5964
64746	14574	ACBD3	15	2	0.133333	0.5964
5577	4558	PRKAR2B	15	2	0.133333	0.5964
9289	7418	GPR56	15	2	0.133333	0.5964
10486	8441	CAP2	15	2	0.133333	0.5964
9097	7271	USP14	15	2	0.133333	0.5964
4240	3510	MFGE8	15	2	0.133333	0.5964
8642	6927	DCHS1	15	2	0.133333	0.5964
80162	15418	ATHL1	15	2	0.133333	0.5964
6182	5054	MRPL12	15	2	0.133333	0.5964
55630	13192	SLC39A4	15	2	0.133333	0.5964
8821	7074	INPP4B	15	2	0.133333	0.5964
1003	835	CDH5	15	2	0.133333	0.5964
6827	5611	SUPT4H1	15	2	0.133333	0.5964
1556	1292	CYP2B7P1	15	2	0.133333	0.5964
10884	8763	MRPS30	15	2	0.133333	0.5964
57535	13971	KIAA1324	15	2	0.133333	0.5964
51691	12177	NAA38	15	2	0.133333	0.5964
1385	1144	CREB1	15	2	0.133333	0.5964
9917	7950	FAM20B	36	6	0.166667	0.5983
1043	871	CD52	36	6	0.166667	0.5983
10221	8213	TRIB1	31	5	0.16129	0.6018
6515	5338	SLC2A3	31	5	0.16129	0.6018
11083	8936	DIDO1	31	5	0.16129	0.6018
2729	2252	GCLC	31	5	0.16129	0.6018
133619	18386	PRRC1	31	5	0.16129	0.6018
4173	3460	MCM4	31	5	0.16129	0.6018
23169	9425	SLC35D1	31	5	0.16129	0.6018
22885	9209	ABLIM3	31	5	0.16129	0.6018
30008	11559	EFEMP2	31	5	0.16129	0.6018
29990	11548	PILRB	31	5	0.16129	0.6018
64116	14426	SLC39A8	31	5	0.16129	0.6018
9975	8002	NR1D2	31	5	0.16129	0.6018
6717	5520	SRI	31	5	0.16129	0.6018
6648	5458	SOD2	31	5	0.16129	0.6018
25941	10045	TPGS2	26	4	0.153846	0.6103
11057	8912	ABHD2	26	4	0.153846	0.6103
8500	6805	PPFIA1	26	4	0.153846	0.6103
27347	10724	STK39	26	4	0.153846	0.6103
5984	4892	RFC4	26	4	0.153846	0.6103
10390	8355	CEPT1	26	4	0.153846	0.6103
1890	1557	TYMP	26	4	0.153846	0.6103
8611	6902	PPAP2A	26	4	0.153846	0.6103
7138	5894	TNNT1	26	4	0.153846	0.6103
10618	8552	TGOLN2	26	4	0.153846	0.6103
51741	12204	WWOX	26	4	0.153846	0.6103
5366	4394	PMAIP1	26	4	0.153846	0.6103
9604	7675	RNF14	26	4	0.153846	0.6103
2327	1913	FMO2	26	4	0.153846	0.6103
1999	1634	ELF3	21	3	0.142857	0.6158
5770	4724	PTPN1	21	3	0.142857	0.6158
3572	2969	IL6ST	10	1	0.1	0.6192
23462	9663	HEY1	10	1	0.1	0.6192
57689	14090	LRRC4C	10	1	0.1	0.6192
153572	19363	IRX2	10	1	0.1	0.6192
29775	11447	CARD10	10	1	0.1	0.6192
10418	8380	SPON1	10	1	0.1	0.6192
4591	3747	TRIM37	10	1	0.1	0.6192
1672	1389	DEFB1	10	1	0.1	0.6192
126259	18022	TMIGD2	10	1	0.1	0.6192
163	141	AP2B1	10	1	0.1	0.6192
8125	6553	ANP32A	10	1	0.1	0.6192
1264	1041	CNN1	10	1	0.1	0.6192
10265	8253	IRX5	42	7	0.166667	0.6255
23328	9557	SASH1	37	6	0.162162	0.6279
10245	8236	TIMM17B	32	5	0.15625	0.6368
8407	6734	TAGLN2	32	5	0.15625	0.6368
587	485	BCAT2	32	5	0.15625	0.6368
23327	9556	NEDD4L	32	5	0.15625	0.6368
1164	975	CKS2	32	5	0.15625	0.6368
857	708	CAV1	32	5	0.15625	0.6368
3790	3155	KCNS3	32	5	0.15625	0.6368
3158	2635	HMGCS2	32	5	0.15625	0.6368
5346	4376	PLIN1	32	5	0.15625	0.6368
5696	4660	PSMB8	16	2	0.125	0.6372
81533	15761	ITFG1	16	2	0.125	0.6372
8480	6788	RAE1	16	2	0.125	0.6372
6275	5130	S100A4	16	2	0.125	0.6372
4192	3474	MDK	16	2	0.125	0.6372
7373	6100	COL14A1	16	2	0.125	0.6372
10580	8520	SORBS1	16	2	0.125	0.6372
7837	6394	PXDN	16	2	0.125	0.6372
6856	5633	SYPL1	16	2	0.125	0.6372
5021	4101	OXTR	16	2	0.125	0.6372
960	798	CD44	16	2	0.125	0.6372
948	786	CD36	16	2	0.125	0.6372
26118	10167	WSB1	16	2	0.125	0.6372
3949	3278	LDLR	27	4	0.148148	0.6448
5688	4652	PSMA7	27	4	0.148148	0.6448
6578	5395	SLCO2A1	27	4	0.148148	0.6448
23254	9500	KAZN	27	4	0.148148	0.6448
6286	5141	S100P	27	4	0.148148	0.6448
10682	8608	EBP	27	4	0.148148	0.6448
3673	3052	ITGA2	27	4	0.148148	0.6448
11332	9119	ACOT7	27	4	0.148148	0.6448
51729	12199	WBP11	27	4	0.148148	0.6448
1360	1123	CPB1	27	4	0.148148	0.6448
9232	7380	PTTG1	38	6	0.157895	0.6578
55062	12816	WIPI1	22	3	0.136364	0.6639
5889	4808	RAD51C	22	3	0.136364	0.6639
22836	9167	RHOBTB3	22	3	0.136364	0.6639
1436	1190	CSF1R	22	3	0.136364	0.6639
9581	7658	PREPL	22	3	0.136364	0.6639
2161	1767	F12	33	5	0.151515	0.6647
1983	1621	EIF5	33	5	0.151515	0.6647
5932	4849	RBBP8	33	5	0.151515	0.6647
7412	6130	VCAM1	33	5	0.151515	0.6647
178	155	AGL	33	5	0.151515	0.6647
10873	8753	ME3	33	5	0.151515	0.6647
6523	5345	SLC5A1	5	0	0	0.6684
3892	3236	KRT86	5	0	0	0.6684
2205	1804	FCER1A	5	0	0	0.6684
7286	6024	TUFT1	5	0	0	0.6684
7288	6026	TULP2	5	0	0	0.6684
401236	24682	FLJ23152	5	0	0	0.6684
137362	18483	GOT1L1	5	0	0	0.6684
4070	3369	TACSTD2	5	0	0	0.6684
653240	28393	KRTAP4-11	5	0	0	0.6684
590	486	BCHE	5	0	0	0.6684
4194	3476	MDM4	5	0	0	0.6684
146330	18916	FBXL16	5	0	0	0.6684
7494	6202	XBP1	5	0	0	0.6684
497190	26308	CLEC18B	5	0	0	0.6684
79007	14780	DBNDD1	5	0	0	0.6684
2487	2054	FRZB	5	0	0	0.6684
1893	1560	ECM1	5	0	0	0.6684
654346	28520	LGALS9C	5	0	0	0.6684
100033417	30035	SNORD116-5	5	0	0	0.6684
100033805	30083	SNORD115-31	5	0	0	0.6684
7122	5880	CLDN5	5	0	0	0.6684
3012	2511	HIST1H2AE	5	0	0	0.6684
376412	23101	RNF126P1	5	0	0	0.6684
5217	4264	PFN2	5	0	0	0.6684
50848	11669	F11R	5	0	0	0.6684
10644	8576	IGF2BP2	5	0	0	0.6684
8749	7016	ADAM18	5	0	0	0.6684
10673	8602	TNFSF13B	5	0	0	0.6684
8912	7151	CACNA1H	5	0	0	0.6684
388125	23401	C2CD4B	5	0	0	0.6684
63947	14371	DMRTC1	5	0	0	0.6684
25803	9942	SPDEF	5	0	0	0.6684
1308	1081	COL17A1	5	0	0	0.6684
5287	4321	PIK3C2B	5	0	0	0.6684
1281	1055	COL3A1	5	0	0	0.6684
2624	2165	GATA2	11	1	0.0909091	0.6774
3488	2900	IGFBP5	11	1	0.0909091	0.6774
4052	3351	LTBP1	11	1	0.0909091	0.6774
23400	9614	ATP13A2	11	1	0.0909091	0.6774
79269	14906	DCAF10	11	1	0.0909091	0.6774
1847	1524	DUSP5	11	1	0.0909091	0.6774
10417	8379	SPON2	11	1	0.0909091	0.6774
79144	14862	PPDPF	11	1	0.0909091	0.6774
8818	7071	DPM2	11	1	0.0909091	0.6774
50838	11665	TAS2R13	11	1	0.0909091	0.6774
963	801	CD53	11	1	0.0909091	0.6774
57758	14127	SCUBE2	11	1	0.0909091	0.6774
22919	9238	MAPRE1	11	1	0.0909091	0.6774
9830	7873	TRIM14	11	1	0.0909091	0.6774
51053	11747	GMNN	11	1	0.0909091	0.6774
140597	18619	TCEAL2	11	1	0.0909091	0.6774
638	525	BIK	28	4	0.142857	0.6779
6509	5332	SLC1A4	28	4	0.142857	0.6779
3861	3217	KRT14	28	4	0.142857	0.6779
90338	16856	ZNF160	28	4	0.142857	0.6779
26053	10123	AUTS2	28	4	0.142857	0.6779
2745	2268	GLRX	28	4	0.142857	0.6779
131578	18315	LRRC15	28	4	0.142857	0.6779
6347	5194	CCL2	28	4	0.142857	0.6779
27250	10667	PDCD4	28	4	0.142857	0.6779
23224	9474	SYNE2	28	4	0.142857	0.6779
7020	5783	TFAP2A	28	4	0.142857	0.6779
3217	2688	HOXB7	28	4	0.142857	0.6779
9518	7606	GDF15	28	4	0.142857	0.6779
1209	1007	CLPTM1	28	4	0.142857	0.6779
2260	1853	FGFR1	39	6	0.153846	0.6858
5652	4626	PRSS8	39	6	0.153846	0.6858
10964	8835	IFI44L	39	6	0.153846	0.6858
25994	10079	HIGD1A	17	2	0.117647	0.6872
25976	10067	TIPARP	17	2	0.117647	0.6872
10267	8255	RAMP1	17	2	0.117647	0.6872
10186	8180	LHFP	17	2	0.117647	0.6872
5552	4538	SRGN	17	2	0.117647	0.6872
253190	20634	SERHL2	17	2	0.117647	0.6872
7105	5863	TSPAN6	17	2	0.117647	0.6872
5168	4221	ENPP2	17	2	0.117647	0.6872
30846	11587	EHD2	17	2	0.117647	0.6872
3693	3071	ITGB5	17	2	0.117647	0.6872
8204	6594	NRIP1	17	2	0.117647	0.6872
8082	6525	SSPN	17	2	0.117647	0.6872
7328	6063	UBE2H	34	5	0.147059	0.6962
1846	1523	DUSP4	34	5	0.147059	0.6962
55638	13199	SYBU	34	5	0.147059	0.6962
4493	3673	MT1E	34	5	0.147059	0.6962
26999	10524	CYFIP2	34	5	0.147059	0.6962
11051	8907	NUDT21	23	3	0.130435	0.7017
2192	1792	FBLN1	23	3	0.130435	0.7017
7177	5930	TPSAB1	23	3	0.130435	0.7017
9886	7922	RHOBTB1	23	3	0.130435	0.7017
6817	5603	SULT1A1	23	3	0.130435	0.7017
51735	12202	RAPGEF6	23	3	0.130435	0.7017
3226	2697	HOXC10	23	3	0.130435	0.7017
8175	6578	SF3A2	23	3	0.130435	0.7017
10234	8225	LRRC17	29	4	0.137931	0.7076
23596	9769	OPN3	29	4	0.137931	0.7076
81688	15820	C6orf62	29	4	0.137931	0.7076
6253	5113	RTN2	29	4	0.137931	0.7076
445	379	ASS1	29	4	0.137931	0.7076
267	224	AMFR	29	4	0.137931	0.7076
996	828	CDC27	29	4	0.137931	0.7076
64135	14436	IFIH1	29	4	0.137931	0.7076
5507	4496	PPP1R3C	29	4	0.137931	0.7076
4782	3910	NFIC	29	4	0.137931	0.7076
9536	7623	PTGES	29	4	0.137931	0.7076
6627	5439	SNRPA1	29	4	0.137931	0.7076
79686	15099	LINC00341	29	4	0.137931	0.7076
2946	2449	GSTM2	40	6	0.15	0.7123
11015	8876	KDELR3	35	5	0.142857	0.722
115207	17505	KCTD12	35	5	0.142857	0.722
64921	14654	CASD1	12	1	0.0833333	0.7251
2752	2275	GLUL	12	1	0.0833333	0.7251
124222	17912	PAQR4	12	1	0.0833333	0.7251
10579	8519	TACC2	12	1	0.0833333	0.7251
55526	13124	DHTKD1	12	1	0.0833333	0.7251
27122	10588	DKK3	12	1	0.0833333	0.7251
23768	9881	FLRT2	12	1	0.0833333	0.7251
3122	2603	HLA-DRA	12	1	0.0833333	0.7251
6480	5308	ST6GAL1	18	2	0.111111	0.7257
28755	11155	TRAC	18	2	0.111111	0.7257
390	330	RND3	18	2	0.111111	0.7257
6309	5162	SC5DL	18	2	0.111111	0.7257
9053	7235	MAP7	18	2	0.111111	0.7257
23089	9361	PEG10	18	2	0.111111	0.7257
8076	6520	MFAP5	18	2	0.111111	0.7257
664	550	BNIP3	24	3	0.125	0.7288
2643	2183	GCH1	24	3	0.125	0.7288
10098	8104	TSPAN5	24	3	0.125	0.7288
489	415	ATP2A3	24	3	0.125	0.7288
2762	2282	GMDS	24	3	0.125	0.7288
55771	13310	PRR11	24	3	0.125	0.7288
5783	4733	PTPN13	24	3	0.125	0.7288
6168	5044	RPL37A	24	3	0.125	0.7288
8763	7024	CD164	24	3	0.125	0.7288
51115	11804	FAM82B	24	3	0.125	0.7288
3952	3280	LEP	6	0	0	0.7358
7272	6014	TTK	6	0	0	0.7358
406911	25087	MIR125B1	6	0	0	0.7358
401428	24725	OR2A20P	6	0	0	0.7358
10205	8197	MPZL2	6	0	0	0.7358
4927	4029	NUP88	6	0	0	0.7358
129807	18242	NEU4	6	0	0	0.7358
130612	18276	TMEM198	6	0	0	0.7358
677799	28617	SNORA11	6	0	0	0.7358
6349	5196	CCL3L1	6	0	0	0.7358
147138	18968	TMC8	6	0	0	0.7358
127845	18130	GOLT1A	6	0	0	0.7358
79037	14802	PVRIG	6	0	0	0.7358
1027	859	CDKN1B	6	0	0	0.7358
8985	7187	PLOD3	6	0	0	0.7358
123	105	PLIN2	6	0	0	0.7358
200845	20097	KCTD6	6	0	0	0.7358
85363	16672	TRIM5	6	0	0	0.7358
3236	2707	HOXD10	6	0	0	0.7358
388228	23413	SBK1	6	0	0	0.7358
51703	12185	ACSL5	6	0	0	0.7358
11013	8874	TMSB15A	6	0	0	0.7358
3806	3169	KIR2DS1	6	0	0	0.7358
162073	19624	ITPRIPL2	6	0	0	0.7358
3105	2587	HLA-A	6	0	0	0.7358
81858	15857	SHARPIN	6	0	0	0.7358
6663	5473	SOX10	6	0	0	0.7358
57088	13751	PLSCR4	41	6	0.146341	0.7365
8566	6868	PDXK	30	4	0.133333	0.7445
7298	6036	TYMS	30	4	0.133333	0.7445
65125	14711	WNK1	30	4	0.133333	0.7445
3418	2846	IDH2	30	4	0.133333	0.7445
2717	2242	GLA	30	4	0.133333	0.7445
7171	5925	TPM4	30	4	0.133333	0.7445
8614	6905	STC2	30	4	0.133333	0.7445
7058	5819	THBS2	30	4	0.133333	0.7445
23063	9342	WAPAL	30	4	0.133333	0.7445
2922	2430	GRP	30	4	0.133333	0.7445
10611	8545	PDLIM5	30	4	0.133333	0.7445
9743	7796	ARHGAP32	30	4	0.133333	0.7445
8321	6657	FZD1	30	4	0.133333	0.7445
1290	1064	COL5A2	30	4	0.133333	0.7445
5698	4662	PSMB9	36	5	0.138889	0.75
23526	9710	HMHA1	36	5	0.138889	0.75
79053	14812	ALG8	19	2	0.105263	0.7556
7057	5818	THBS1	19	2	0.105263	0.7556
64065	14392	PERP	19	2	0.105263	0.7556
3936	3270	LCP1	25	3	0.12	0.7577
2263	1856	FGFR2	25	3	0.12	0.7577
7291	6029	TWIST1	25	3	0.12	0.7577
55252	12977	ASXL2	25	3	0.12	0.7577
4250	3518	SCGB2A2	25	3	0.12	0.7577
58517	14213	RBM25	25	3	0.12	0.7577
50865	11680	HEBP1	25	3	0.12	0.7577
22876	9200	INPP5F	25	3	0.12	0.7577
79867	15244	TCTN2	25	3	0.12	0.7577
204851	20221	HIPK1	25	3	0.12	0.7577
8289	6638	ARID1A	25	3	0.12	0.7577
3730	3101	KAL1	25	3	0.12	0.7577
11098	8946	PRSS23	13	1	0.0769231	0.7599
52	44	ACP1	13	1	0.0769231	0.7599
28959	11336	TMEM176B	13	1	0.0769231	0.7599
1717	1413	DHCR7	13	1	0.0769231	0.7599
2947	2450	GSTM3	13	1	0.0769231	0.7599
7857	6407	SCG2	13	1	0.0769231	0.7599
9878	7914	TOX4	13	1	0.0769231	0.7599
55422	13090	ZNF331	13	1	0.0769231	0.7599
57122	13780	NUP107	13	1	0.0769231	0.7599
24139	9899	EML2	13	1	0.0769231	0.7599
2353	1929	FOS	13	1	0.0769231	0.7599
8073	6517	PTP4A2	13	1	0.0769231	0.7599
47	39	ACLY	31	4	0.129032	0.7642
1984	1622	EIF5A	31	4	0.129032	0.7642
23185	9439	LARP4B	31	4	0.129032	0.7642
7077	5836	TIMP2	31	4	0.129032	0.7642
80227	15456	PAAF1	31	4	0.129032	0.7642
56987	13703	BBX	31	4	0.129032	0.7642
1152	964	CKB	31	4	0.129032	0.7642
50486	11603	G0S2	31	4	0.129032	0.7642
23643	9807	LY96	31	4	0.129032	0.7642
54680	12542	ZNHIT6	31	4	0.129032	0.7642
79629	15049	OCEL1	31	4	0.129032	0.7642
56833	13610	SLAMF8	26	3	0.115385	0.7857
26043	10114	UBXN7	26	3	0.115385	0.7857
55764	13304	IFT122	26	3	0.115385	0.7857
28996	11365	HIPK2	26	3	0.115385	0.7857
93210	17156	PGAP3	26	3	0.115385	0.7857
10434	8393	LYPLA1	26	3	0.115385	0.7857
7419	6137	VDAC3	26	3	0.115385	0.7857
1783	1464	DYNC1LI2	26	3	0.115385	0.7857
6934	5704	TCF7L2	26	3	0.115385	0.7857
1047	875	CLGN	26	3	0.115385	0.7857
84981	16609	MIR22HG	26	3	0.115385	0.7857
3626	3014	INHBC	26	3	0.115385	0.7857
6812	5599	STXBP1	26	3	0.115385	0.7857
1728	1420	NQO1	20	2	0.1	0.7883
3752	3120	KCND3	20	2	0.1	0.7883
9537	7624	TP53I11	20	2	0.1	0.7883
149428	19115	BNIPL	7	0	0	0.7884
10112	8117	KIF20A	7	0	0	0.7884
391191	24065	OR2AK2	7	0	0	0.7884
25890	10006	ABI3BP	7	0	0	0.7884
6422	5259	SFRP1	7	0	0	0.7884
55165	12899	CEP55	7	0	0	0.7884
23190	9443	UBXN4	7	0	0	0.7884
124044	17903	SPATA2L	7	0	0	0.7884
6183	5055	MRPS12	7	0	0	0.7884
2967	2469	GTF2H3	7	0	0	0.7884
58473	14177	PLEKHB1	7	0	0	0.7884
972	809	CD74	7	0	0	0.7884
230	197	ALDOC	7	0	0	0.7884
2906	2414	GRIN2D	7	0	0	0.7884
3233	2704	HOXD4	7	0	0	0.7884
4839	3956	NOP2	7	0	0	0.7884
3224	2695	HOXC8	7	0	0	0.7884
8320	6656	EOMES	7	0	0	0.7884
23613	9783	ZMYND8	32	4	0.125	0.7929
3437	2861	IFIT3	32	4	0.125	0.7929
7474	6183	WNT5A	32	4	0.125	0.7929
8743	7011	TNFSF10	32	4	0.125	0.7929
1580	1309	CYP4B1	32	4	0.125	0.7929
9774	7823	BCLAF1	32	4	0.125	0.7929
53827	12270	FXYD5	32	4	0.125	0.7929
8140	6563	SLC7A5	32	4	0.125	0.7929
5174	4227	PDZK1	38	5	0.131579	0.8004
4692	3838	NDN	38	5	0.131579	0.8004
3855	3211	KRT7	14	1	0.0714286	0.801
8507	6812	ENC1	14	1	0.0714286	0.801
2273	1865	FHL1	14	1	0.0714286	0.801
8543	6846	LMO4	14	1	0.0714286	0.801
2194	1794	FASN	14	1	0.0714286	0.801
64778	14598	FNDC3B	14	1	0.0714286	0.801
10512	8459	SEMA3C	14	1	0.0714286	0.801
55156	12892	ARMC1	14	1	0.0714286	0.801
7078	5837	TIMP3	14	1	0.0714286	0.801
80310	15487	PDGFD	14	1	0.0714286	0.801
353	299	APRT	14	1	0.0714286	0.801
7041	5802	TGFB1I1	14	1	0.0714286	0.801
5230	4273	PGK1	14	1	0.0714286	0.801
9833	7876	MELK	14	1	0.0714286	0.801
63941	14366	NECAB3	14	1	0.0714286	0.801
60598	14305	KCNK15	14	1	0.0714286	0.801
3059	2551	HCLS1	14	1	0.0714286	0.801
1513	1257	CTSK	21	2	0.0952381	0.8121
22809	9146	ATF5	21	2	0.0952381	0.8121
645	532	BLVRB	27	3	0.111111	0.8131
3507	2918	IGHM	27	3	0.111111	0.8131
11130	8970	ZWINT	27	3	0.111111	0.8131
8490	6796	RGS5	27	3	0.111111	0.8131
57613	14037	KIAA1467	27	3	0.111111	0.8131
80267	15472	EDEM3	27	3	0.111111	0.8131
80014	15352	WWC2	27	3	0.111111	0.8131
1101	919	CHAD	27	3	0.111111	0.8131
10565	8506	ARFGEF1	27	3	0.111111	0.8131
5226	4270	PGD	27	3	0.111111	0.8131
7022	5785	TFAP2C	27	3	0.111111	0.8131
83468	15906	GLT8D2	27	3	0.111111	0.8131
9535	7622	GMFG	27	3	0.111111	0.8131
79848	15228	CSPP1	33	4	0.121212	0.8162
6623	5435	SNCG	33	4	0.121212	0.8162
3945	3275	LDHB	15	1	0.0666667	0.8289
2582	2138	GALE	15	1	0.0666667	0.8289
490	416	ATP2B1	15	1	0.0666667	0.8289
10513	8460	APPBP2	15	1	0.0666667	0.8289
55061	12815	SUSD4	15	1	0.0666667	0.8289
8660	6942	IRS2	15	1	0.0666667	0.8289
6204	5074	RPS10	15	1	0.0666667	0.8289
1048	876	CEACAM5	15	1	0.0666667	0.8289
79731	15136	NARS2	15	1	0.0666667	0.8289
81929	15878	SEH1L	15	1	0.0666667	0.8289
7334	6067	UBE2N	8	0	0	0.8295
4077	3374	NBR1	8	0	0	0.8295
55890	13397	GPRC5C	8	0	0	0.8295
51192	11866	CKLF	8	0	0	0.8295
54209	12380	TREM2	8	0	0	0.8295
5325	4356	PLAGL1	8	0	0	0.8295
55379	13079	LRRC59	34	4	0.117647	0.8305
79754	15155	ASB13	34	4	0.117647	0.8305
10962	8833	MLLT11	34	4	0.117647	0.8305
2348	1926	FOLR1	34	4	0.117647	0.8305
2764	2284	GMFB	28	3	0.107143	0.8341
29088	11398	MRPL15	28	3	0.107143	0.8341
28998	11367	MRPL13	28	3	0.107143	0.8341
57187	13829	THOC2	28	3	0.107143	0.8341
2907	2415	GRINA	28	3	0.107143	0.8341
8992	7193	ATP6V0E1	28	3	0.107143	0.8341
8364	6700	HIST1H4C	22	2	0.0909091	0.8431
23471	9670	TRAM1	22	2	0.0909091	0.8431
285231	21539	FBXW12	22	2	0.0909091	0.8431
55556	13140	ENOSF1	22	2	0.0909091	0.8431
24138	9898	IFIT5	22	2	0.0909091	0.8431
1287	1061	COL4A5	22	2	0.0909091	0.8431
29887	11475	SNX10	35	4	0.114286	0.8525
91353	16967	IGLL3P	35	4	0.114286	0.8525
6558	5377	SLC12A2	29	3	0.103448	0.8556
3925	3261	STMN1	29	3	0.103448	0.8556
2006	1641	ELN	29	3	0.103448	0.8556
27242	10659	TNFRSF21	29	3	0.103448	0.8556
1660	1378	DHX9	29	3	0.103448	0.8556
57730	14123	ANKRD36B	29	3	0.103448	0.8556
4886	3994	NPY1R	29	3	0.103448	0.8556
51015	11724	ISOC1	29	3	0.103448	0.8556
11039	8897	SMA4	29	3	0.103448	0.8556
10238	8229	DCAF7	16	1	0.0625	0.8582
3856	3212	KRT8	16	1	0.0625	0.8582
7262	6005	PHLDA2	16	1	0.0625	0.8582
595	489	CCND1	16	1	0.0625	0.8582
643641	27210	ZNF862	16	1	0.0625	0.8582
23303	9536	KIF13B	16	1	0.0625	0.8582
7150	5905	TOP1	16	1	0.0625	0.8582
23194	9447	FBXL7	16	1	0.0625	0.8582
55194	12925	FAM176B	16	1	0.0625	0.8582
23180	9436	RFTN1	16	1	0.0625	0.8582
4318	3568	MMP9	16	1	0.0625	0.8582
7128	5886	TNFAIP3	16	1	0.0625	0.8582
10561	8502	IFI44	16	1	0.0625	0.8582
54898	12680	ELOVL2	16	1	0.0625	0.8582
133	114	ADM	16	1	0.0625	0.8582
84525	16343	HOPX	16	1	0.0625	0.8582
169611	19789	OLFML2A	16	1	0.0625	0.8582
1266	1043	CNN3	16	1	0.0625	0.8582
57226	13851	LYRM2	23	2	0.0869565	0.8642
79901	15273	CYBRD1	23	2	0.0869565	0.8642
1534	1274	CYB561	23	2	0.0869565	0.8642
10053	8065	AP1M2	23	2	0.0869565	0.8642
10927	8802	SPIN1	23	2	0.0869565	0.8642
79682	15095	MLF1IP	23	2	0.0869565	0.8642
720	596	C4A	9	0	0	0.869
27005	10528	USP21	9	0	0	0.869
54480	12437	CHPF2	9	0	0	0.869
1300	1074	COL10A1	36	4	0.111111	0.8717
3909	3248	LAMA3	30	3	0.1	0.8757
481	407	ATP1B1	30	3	0.1	0.8757
2200	1799	FBN1	30	3	0.1	0.8757
1848	1525	DUSP6	30	3	0.1	0.8757
57826	14155	RAP2C	30	3	0.1	0.8757
64231	14467	MS4A6A	30	3	0.1	0.8757
4837	3954	NNMT	30	3	0.1	0.8757
7351	6081	UCP2	17	1	0.0588235	0.8815
2274	1866	FHL2	17	1	0.0588235	0.8815
51303	11953	FKBP11	17	1	0.0588235	0.8815
360	306	AQP3	17	1	0.0588235	0.8815
1634	1355	DCN	17	1	0.0588235	0.8815
5104	4167	SERPINA5	17	1	0.0588235	0.8815
51170	11850	HSD17B11	17	1	0.0588235	0.8815
5591	4572	PRKDC	24	2	0.0833333	0.8843
1948	1592	EFNB2	24	2	0.0833333	0.8843
84187	16169	TMEM164	24	2	0.0833333	0.8843
57333	13869	RCN3	24	2	0.0833333	0.8843
3306	2759	HSPA2	24	2	0.0833333	0.8843
114327	17407	EFHC1	24	2	0.0833333	0.8843
6319	5169	SCD	37	4	0.108108	0.8844
1207	1005	CLNS1A	37	4	0.108108	0.8844
79139	14858	DERL1	31	3	0.0967742	0.8872
29995	11553	LMCD1	31	3	0.0967742	0.8872
5764	4719	PTN	10	0	0	0.8915
9413	7521	FAM189A2	10	0	0	0.8915
79971	15323	WLS	10	0	0	0.8915
22875	9199	ENPP4	10	0	0	0.8915
10769	8666	PLK2	10	0	0	0.8915
3615	3005	IMPDH2	10	0	0	0.8915
51642	12150	MRPL48	10	0	0	0.8915
762	628	CA4	10	0	0	0.8915
9263	7402	STK17A	25	2	0.08	0.8974
8767	7027	RIPK2	25	2	0.08	0.8974
10000	8020	AKT3	25	2	0.08	0.8974
3164	2641	NR4A1	25	2	0.08	0.8974
9526	7613	MPDU1	25	2	0.08	0.8974
348	296	APOE	18	1	0.0555556	0.904
55540	13133	IL17RB	18	1	0.0555556	0.904
81618	15806	ITM2C	32	3	0.09375	0.9049
4151	3440	MB	32	3	0.09375	0.9049
51659	12162	GINS2	32	3	0.09375	0.9049
7345	6076	UCHL1	11	0	0	0.9135
2296	1884	FOXC1	11	0	0	0.9135
9338	7458	TCEAL1	11	0	0	0.9135
8943	7175	AP3D1	11	0	0	0.9135
7100	5858	TLR5	26	2	0.0769231	0.915
60489	14284	APOBEC3G	26	2	0.0769231	0.915
50810	11651	HDGFRP3	26	2	0.0769231	0.915
54979	12751	HRASLS2	26	2	0.0769231	0.915
91316	16964	GUSBP11	33	3	0.0909091	0.9163
11326	9114	VSIG4	33	3	0.0909091	0.9163
4781	3909	NFIB	33	3	0.0909091	0.9163
713	589	C1QB	19	1	0.0526316	0.9179
4495	3675	MT1G	19	1	0.0526316	0.9179
2237	1832	FEN1	27	2	0.0740741	0.9264
3609	3000	ILF3	27	2	0.0740741	0.9264
3675	3054	ITGA3	27	2	0.0740741	0.9264
3156	2633	HMGCR	27	2	0.0740741	0.9264
2331	1917	FMOD	27	2	0.0740741	0.9264
474344	26230	GIMAP6	12	0	0	0.9281
23030	9315	KDM4B	12	0	0	0.9281
10061	8073	ABCF2	12	0	0	0.9281
4036	3338	LRP2	34	3	0.0882353	0.9295
2207	1806	FCER1G	20	1	0.05	0.9311
23158	9415	TBC1D9	20	1	0.05	0.9311
65055	14686	REEP1	35	3	0.0857143	0.9371
5723	4686	PSPH	35	3	0.0857143	0.9371
51373	12005	MRPS17	35	3	0.0857143	0.9371
1359	1122	CPA3	35	3	0.0857143	0.9371
8473	6784	OGT	28	2	0.0714286	0.9379
10097	8103	ACTR2	28	2	0.0714286	0.9379
8667	6949	EIF3H	28	2	0.0714286	0.9379
79868	15245	ALG13	28	2	0.0714286	0.9379
36	31	ACADSB	21	1	0.0476191	0.9385
1520	1263	CTSS	21	1	0.0476191	0.9385
5725	4688	PTBP1	13	0	0	0.9431
6227	5089	RPS21	13	0	0	0.9431
677	562	ZFP36L1	29	2	0.0689655	0.9446
3479	2891	IGF1	29	2	0.0689655	0.9446
563	465	AZGP1	29	2	0.0689655	0.9446
10144	8145	FAM13A	29	2	0.0689655	0.9446
7108	5866	TM7SF2	29	2	0.0689655	0.9446
80097	15385	MZT2B	29	2	0.0689655	0.9446
5143	4196	PDE4C	29	2	0.0689655	0.9446
10051	8063	SMC4	29	2	0.0689655	0.9446
1981	1619	EIF4G1	22	1	0.0454545	0.9508
399	339	RHOH	14	0	0	0.953
1968	1610	EIF2S3	14	0	0	0.953
4237	3507	MFAP2	14	0	0	0.953
6157	5034	RPL27A	14	0	0	0.953
1191	994	CLU	14	0	0	0.953
23524	9709	SRRM2	31	2	0.0645161	0.9619
4129	3421	MAOB	31	2	0.0645161	0.9619
59349	14256	KLHL12	31	2	0.0645161	0.9619
51514	12079	DTL	31	2	0.0645161	0.9619
79789	15178	CLMN	31	2	0.0645161	0.9619
11151	8988	CORO1A	32	2	0.0625	0.9654
79884	15258	MAP9	32	2	0.0625	0.9654
10767	8664	HBS1L	32	2	0.0625	0.9654
3485	2897	IGFBP2	15	0	0	0.9661
6421	5258	SFPQ	15	0	0	0.9661
4320	3570	MMP11	15	0	0	0.9661
9749	7802	PHACTR2	15	0	0	0.9661
873	722	CBR1	15	0	0	0.9661
5329	4360	PLAUR	15	0	0	0.9661
10436	8395	EMG1	24	1	0.0416667	0.9667
7381	6107	UQCRB	24	1	0.0416667	0.9667
25984	10074	KRT23	25	1	0.04	0.9697
5573	4554	PRKAR1A	25	1	0.04	0.9697
55197	12928	RPRD1A	25	1	0.04	0.9697
2483	2053	FRG1	25	1	0.04	0.9697
23376	9594	UFL1	16	0	0	0.9713
1917	1576	EEF1A2	16	0	0	0.9713
3866	3218	KRT15	33	2	0.0606061	0.9727
11160	8997	ERLIN2	33	2	0.0606061	0.9727
8560	6863	DEGS1	26	1	0.0384615	0.9778
56920	13651	SEMA3G	26	1	0.0384615	0.9778
23170	9426	TTLL12	17	0	0	0.9778
57509	13950	MTUS1	17	0	0	0.9778
3689	3067	ITGB2	17	0	0	0.9778
3838	3195	KPNA2	35	2	0.0571429	0.9799
157680	19460	VPS13B	27	1	0.037037	0.9808
10202	8194	DHRS2	28	1	0.0357143	0.9845
55093	12841	WDYHV1	28	1	0.0357143	0.9845
54961	12735	SSH3	28	1	0.0357143	0.9845
22837	9168	COBLL1	28	1	0.0357143	0.9845
26039	10112	SS18L1	29	1	0.0344828	0.9851
6391	5231	SDHC	29	1	0.0344828	0.9851
28567	10968	TRBV20-1	31	1	0.0322581	0.9932
9788	7837	MTSS1	23	0	0	0.9955
64084	14403	CLSTN2	29	0	0	0.9982

## Sheet: cancerknowledge
entrez_id	local_id	symbol	views	votes	frequency	SimP
3727	3098	JUND	6	6	1	0
3553	2953	IL1B	7	6	0.857143	0
596	490	BCL2	7	6	0.857143	0
9080	7256	CLDN9	7	6	0.857143	0
3569	2967	IL6	10	8	0.8	0
1017	849	CDK2	10	8	0.8	0
5764	4719	PTN	9	7	0.777778	0
3586	2979	IL10	8	6	0.75	0
4314	3565	MMP3	16	12	0.75	0
3216	2687	HOXB6	8	6	0.75	0
6664	5474	SOX11	15	11	0.733333	0
1028	860	CDKN1C	10	7	0.7	0
960	798	CD44	13	9	0.692308	0
22943	9256	DKK1	15	10	0.666667	0
3726	3097	JUNB	18	12	0.666667	0
2296	1884	FOXC1	17	11	0.647059	0
3223	2694	HOXC6	17	11	0.647059	0
1027	859	CDKN1B	14	9	0.642857	0
2064	1694	ERBB2	39	25	0.641026	0
834	693	CASP1	21	13	0.619048	0
6382	5223	SDC1	15	9	0.6	0
5606	4587	MAP2K3	17	10	0.588235	0
4283	3539	CXCL9	31	18	0.580645	0
2263	1856	FGFR2	21	12	0.571429	0
7852	6405	CXCR4	27	15	0.555556	0
6772	5569	STAT1	26	14	0.538462	0
2261	1854	FGFR3	30	15	0.5	0
3205	2676	HOXA9	10	7	0.7	0.0001
3212	2683	HOXB2	16	10	0.625	0.0001
6659	5469	SOX4	18	11	0.611111	0.0001
2065	1695	ERBB3	15	9	0.6	0.0001
3169	2644	FOXA1	17	10	0.588235	0.0001
1958	1602	EGR1	25	14	0.56	0.0001
9618	7685	TRAF4	22	12	0.545455	0.0001
595	489	CCND1	24	12	0.5	0.0001
7049	5810	TGFBR3	29	14	0.482759	0.0001
3480	2892	IGF1R	30	14	0.466667	0.0001
64919	14653	BCL11B	5	4	0.8	0.0002
225689	20519	MAPK15	5	4	0.8	0.0002
26149	10187	ZNF658	9	6	0.666667	0.0002
5979	4887	RET	15	9	0.6	0.0002
129807	18242	NEU4	12	7	0.583333	0.0002
10000	8020	AKT3	18	10	0.555556	0.0002
7474	6183	WNT5A	26	12	0.461538	0.0002
55502	13110	HES6	7	5	0.714286	0.0003
4602	3756	MYB	11	7	0.636364	0.0003
3236	2707	HOXD10	11	7	0.636364	0.0003
1112	930	FOXN3	17	9	0.529412	0.0003
4214	3491	MAP3K1	5	4	0.8	0.0004
406911	25087	MIR125B1	9	6	0.666667	0.0004
30812	11568	SOX8	12	7	0.583333	0.0004
3229	2700	HOXC13	12	7	0.583333	0.0004
64065	14392	PERP	23	11	0.478261	0.0004
51547	12099	SIRT7	8	6	0.75	0.0005
134728	18427	IRAK1BP1	7	5	0.714286	0.0005
200958	20107	MUC20	10	6	0.6	0.0005
100124700	30246	HOTAIR	12	7	0.583333	0.0005
8749	7016	ADAM18	14	8	0.571429	0.0005
1843	1520	DUSP1	32	14	0.4375	0.0005
2249	1842	FGF4	18	9	0.5	0.0006
3217	2688	HOXB7	43	17	0.395349	0.0006
1870	1542	E2F2	17	9	0.529412	0.0007
53335	12233	BCL11A	6	4	0.666667	0.0008
5600	4581	MAPK11	11	6	0.545455	0.0008
9332	7454	CD163	25	12	0.48	0.0008
6424	5261	SFRP4	31	13	0.419355	0.0008
5174	4227	PDZK1	35	14	0.4	0.0009
3233	2704	HOXD4	8	5	0.625	0.001
9448	7550	MAP4K4	18	9	0.5	0.001
148327	19058	CREB3L4	19	9	0.473684	0.001
837	696	CASP4	21	10	0.47619	0.0011
3234	2705	HOXD8	6	4	0.666667	0.0012
864	715	RUNX3	15	8	0.533333	0.0012
10252	8243	SPRY1	22	10	0.454545	0.0012
7204	5954	TRIO	22	10	0.454545	0.0012
728642	29256	CDK11A	8	5	0.625	0.0013
10673	8602	TNFSF13B	19	9	0.473684	0.0013
2264	1857	FGFR4	8	5	0.625	0.0014
4286	3542	MITF	8	5	0.625	0.0014
9582	7659	APOBEC3B	8	5	0.625	0.0014
999	831	CDH1	25	11	0.44	0.0014
4953	4050	ODC1	6	4	0.666667	0.0015
7503	6210	XIST	22	10	0.454545	0.0015
10521	8467	DDX17	27	12	0.444444	0.0015
998	830	CDC42	16	8	0.5	0.0016
2066	1696	ERBB4	18	9	0.5	0.0017
9261	7400	MAPKAPK2	16	8	0.5	0.0017
4016	3326	LOXL1	8	5	0.625	0.0018
64332	14486	NFKBIZ	11	6	0.545455	0.0018
3479	2891	IGF1	19	9	0.473684	0.0018
2621	2162	GAS6	32	13	0.40625	0.0018
3486	2898	IGFBP3	32	13	0.40625	0.0018
83439	15889	TCF7L1	9	5	0.555556	0.0019
23387	9604	SIK3	11	6	0.545455	0.0019
7280	6021	TUBB2A	6	4	0.666667	0.002
996	828	CDC27	23	10	0.434783	0.002
8575	6876	PRKRA	6	4	0.666667	0.0021
7175	5929	TPR	6	4	0.666667	0.0022
5156	4209	PDGFRA	25	11	0.44	0.0023
2619	2160	GAS1	23	10	0.434783	0.0023
286	243	ANK1	6	4	0.666667	0.0024
8839	7091	WISP2	27	11	0.407407	0.0024
3575	2972	IL7R	14	7	0.5	0.0025
4316	3566	MMP7	17	8	0.470588	0.0025
336	285	APOA2	6	4	0.666667	0.0026
7150	5905	TOP1	14	7	0.5	0.0026
7458	6170	EIF4H	9	5	0.555556	0.0027
638	525	BIK	23	10	0.434783	0.0027
6422	5259	SFRP1	23	10	0.434783	0.0027
3725	3096	JUN	17	8	0.470588	0.0031
2354	1930	FOSB	27	11	0.407407	0.0031
5054	4128	SERPINE1	9	5	0.555556	0.0032
4609	3763	MYC	12	6	0.5	0.0032
2534	2095	FYN	20	9	0.45	0.0033
5889	4808	RAD51C	15	7	0.466667	0.0034
3418	2846	IDH2	33	13	0.393939	0.0034
9133	7301	CCNB2	9	5	0.555556	0.0035
7132	5888	TNFRSF1A	9	5	0.555556	0.0035
8542	6845	APOL1	24	10	0.416667	0.0036
100033425	30043	SNORD116-13	9	5	0.555556	0.0037
6663	5473	SOX10	17	8	0.470588	0.0039
5268	4302	SERPINB5	7	4	0.571429	0.0041
51127	11815	TRIM17	12	6	0.5	0.0041
55388	13083	MCM10	7	4	0.571429	0.0042
5788	4737	PTPRC	7	4	0.571429	0.0043
692201	28715	SNORD86	7	4	0.571429	0.0044
22976	9272	PAXIP1	18	8	0.444444	0.0044
5747	4709	PTK2	7	4	0.571429	0.0046
7130	5887	TNFAIP6	15	7	0.466667	0.0047
5366	4394	PMAIP1	18	8	0.444444	0.0047
10563	8504	CXCL13	38	14	0.368421	0.0047
3853	3209	KRT6A	15	7	0.466667	0.0048
898	740	CCNE1	7	4	0.571429	0.0049
5932	4849	RBBP8	35	13	0.371429	0.0049
574436	26646	MIR485	7	4	0.571429	0.005
1308	1081	COL17A1	15	7	0.466667	0.005
3815	3177	KIT	25	10	0.4	0.005
79169	14882	C1orf35	7	4	0.571429	0.0051
4604	3758	MYBPC1	7	4	0.571429	0.0051
355	301	FAS	18	8	0.444444	0.0051
128312	18148	HIST3H2BB	7	4	0.571429	0.0052
7043	5804	TGFB3	29	11	0.37931	0.0052
5270	4304	SERPINE2	35	13	0.371429	0.0053
3912	3251	LAMB1	21	9	0.428571	0.0054
6278	5133	S100A7	5	3	0.6	0.0055
388	328	RHOB	7	4	0.571429	0.0055
467	393	ATF3	24	10	0.416667	0.0055
3127	2608	HLA-DRB5	5	3	0.6	0.0056
1345	1109	COX6C	5	3	0.6	0.0057
27242	10659	TNFRSF21	25	10	0.4	0.0057
55321	13033	TMEM74B	5	3	0.6	0.0059
89780	16764	WNT3A	7	4	0.571429	0.0059
84675	16415	TRIM55	5	3	0.6	0.006
2995	2495	GYPC	5	3	0.6	0.0061
8743	7011	TNFSF10	32	12	0.375	0.0061
55074	12827	OXR1	13	6	0.461538	0.0063
341567	22397	H1FNT	5	3	0.6	0.0064
4616	3769	GADD45B	19	8	0.421053	0.0064
1329	1096	COX5B	13	6	0.461538	0.0065
84985	16612	FAM83A	5	3	0.6	0.0066
4319	3569	MMP10	5	3	0.6	0.0067
7078	5837	TIMP3	13	6	0.461538	0.0067
4085	3380	MAD2L1	22	9	0.409091	0.0067
1875	1546	E2F5	5	3	0.6	0.0069
157848	19474	NKX6-3	13	6	0.461538	0.0069
1298	1072	COL9A2	16	7	0.4375	0.0071
2237	1832	FEN1	19	8	0.421053	0.0071
65005	14679	MRPL9	5	3	0.6	0.0072
29967	11534	LRP12	5	3	0.6	0.0072
22800	9139	RRAS2	10	5	0.5	0.0074
11143	8981	KAT7	5	3	0.6	0.0075
55145	12882	THAP1	5	3	0.6	0.0075
114907	17483	FBXO32	5	3	0.6	0.0075
5918	4835	RARRES1	5	3	0.6	0.0077
29949	11520	IL19	5	3	0.6	0.0077
65125	14711	WNK1	25	10	0.4	0.0077
771	636	CA12	26	10	0.384615	0.0077
573	472	BAG1	19	8	0.421053	0.0079
54739	12561	XAF1	19	8	0.421053	0.0079
2006	1641	ELN	26	10	0.384615	0.008
10468	8423	FST	33	12	0.363636	0.008
84886	16531	C1orf198	5	3	0.6	0.0081
10395	8360	DLC1	26	10	0.384615	0.0081
983	818	CDK1	30	11	0.366667	0.0081
80223	15454	RAB11FIP1	14	6	0.428571	0.0086
767577	29854	SNORD114-1	8	4	0.5	0.0087
972	809	CD74	14	6	0.428571	0.0087
5885	4804	RAD21	26	10	0.384615	0.009
5420	4423	PODXL	20	8	0.4	0.0092
10612	8546	TRIM3	8	4	0.5	0.0094
6662	5472	SOX9	27	10	0.37037	0.0094
1302	1076	COL11A2	8	4	0.5	0.0095
4082	3377	MARCKS	20	8	0.4	0.0097
767581	29858	SNORD114-5	8	4	0.5	0.0098
6595	5408	SMARCA2	17	7	0.411765	0.0098
79987	15333	SVEP1	11	5	0.454545	0.0099
923	762	CD6	20	8	0.4	0.0099
5304	4336	PIP	14	6	0.428571	0.0102
6277	5132	S100A6	17	7	0.411765	0.0104
25816	9951	TNFAIP8	20	8	0.4	0.0104
3329	2776	HSPD1	11	5	0.454545	0.0105
11059	8913	WWP1	34	12	0.352941	0.0105
11047	8905	ADRM1	14	6	0.428571	0.0108
9749	7802	PHACTR2	11	5	0.454545	0.0109
7940	6454	LST1	11	5	0.454545	0.011
256394	20807	SERPINA11	14	6	0.428571	0.0112
4502	3681	MT2A	14	6	0.428571	0.0113
8322	6658	FZD4	8	4	0.5	0.0114
55540	13133	IL17RB	17	7	0.411765	0.0114
1847	1524	DUSP5	14	6	0.428571	0.0115
813	672	CALU	11	5	0.454545	0.0117
7127	5885	TNFAIP2	11	5	0.454545	0.0118
255926	20779	ADAM5	11	5	0.454545	0.0119
6820	5606	SULT2B1	14	6	0.428571	0.0122
7298	6036	TYMS	27	10	0.37037	0.0122
4820	3940	NKTR	21	8	0.380952	0.0129
1846	1523	DUSP4	31	11	0.354839	0.013
608	502	TNFRSF17	6	3	0.5	0.0132
4860	3972	PNP	21	8	0.380952	0.0135
4313	3564	MMP2	21	8	0.380952	0.0136
367	312	AR	24	9	0.375	0.014
6648	5458	SOD2	35	12	0.342857	0.0141
22809	9146	ATF5	18	7	0.388889	0.0142
10884	8763	MRPS30	21	8	0.380952	0.0143
5241	4280	PGR	11	5	0.454545	0.0144
6210	5080	RPS15A	6	3	0.5	0.0146
6387	5227	CXCL12	18	7	0.388889	0.0147
8660	6942	IRS2	21	8	0.380952	0.0147
7178	5931	TPT1	6	3	0.5	0.0148
5734	4697	PTGER4	21	8	0.380952	0.0149
4170	3457	MCL1	6	3	0.5	0.015
3434	2860	IFIT1	18	7	0.388889	0.015
94241	17271	TP53INP1	6	3	0.5	0.0153
472	398	ATM	24	9	0.375	0.0154
6351	5197	CCL4	18	7	0.388889	0.0155
284114	21315	TMEM102	18	7	0.388889	0.0155
27006	10529	FGF22	6	3	0.5	0.0158
408050	25237	NOMO3	6	3	0.5	0.0159
3225	2696	HOXC9	15	6	0.4	0.016
56547	13565	MMP26	6	3	0.5	0.0162
7071	5830	KLF10	6	3	0.5	0.0162
407030	25205	MIR30B	6	3	0.5	0.0162
3489	2901	IGFBP6	18	7	0.388889	0.0162
7483	6192	WNT9A	6	3	0.5	0.0166
80728	15539	ARHGAP39	6	3	0.5	0.0167
91156	16952	IGFN1	6	3	0.5	0.0167
6446	5279	SGK1	25	9	0.36	0.0167
643719	27229	SCGB1B2P	6	3	0.5	0.0168
404266	25017	HOXB-AS3	12	5	0.416667	0.0168
2194	1794	FASN	18	7	0.388889	0.0168
149563	19124	C1orf64	15	6	0.4	0.0169
1794	1473	DOCK2	15	6	0.4	0.0169
8835	7087	SOCS2	18	7	0.388889	0.0169
7291	6029	TWIST1	18	7	0.388889	0.017
5209	4257	PFKFB3	32	11	0.34375	0.017
4855	3968	NOTCH4	6	3	0.5	0.0171
767611	29883	SNORD114-30	6	3	0.5	0.0172
10644	8576	IGF2BP2	15	6	0.4	0.0174
8038	6505	ADAM12	25	9	0.36	0.0174
2487	2054	FRZB	6	3	0.5	0.0175
64926	14658	RASAL3	6	3	0.5	0.0177
84299	16254	MIEN1	6	3	0.5	0.0178
3111	2593	HLA-DOA	9	4	0.444444	0.0179
4194	3476	MDM4	6	3	0.5	0.018
1196	998	CLK2	6	3	0.5	0.0181
153572	19363	IRX2	15	6	0.4	0.0181
1288	1062	COL4A6	6	3	0.5	0.0184
3126	2607	HLA-DRB4	12	5	0.416667	0.0184
1545	1284	CYP1B1	22	8	0.363636	0.0184
9564	7645	BCAR1	9	4	0.444444	0.0185
5910	4827	RAP1GDS1	9	4	0.444444	0.0186
25837	9971	RAB26	12	5	0.416667	0.0186
9289	7418	GPR56	9	4	0.444444	0.0187
10103	8109	TSPAN1	15	6	0.4	0.0187
7267	6010	TTC3	12	5	0.416667	0.0188
7001	5765	PRDX2	9	4	0.444444	0.0189
1295	1069	COL8A1	9	4	0.444444	0.0189
84210	16180	ANKRD20A1	12	5	0.416667	0.019
4077	3374	NBR1	9	4	0.444444	0.0192
4857	3970	NOVA1	15	6	0.4	0.0194
3428	2855	IFI16	9	4	0.444444	0.0195
951	789	CD37	9	4	0.444444	0.0196
79884	15258	MAP9	22	8	0.363636	0.0196
5873	4793	RAB27A	9	4	0.444444	0.0197
3675	3054	ITGA3	22	8	0.363636	0.0197
871	721	SERPINH1	15	6	0.4	0.0198
27122	10588	DKK3	22	8	0.363636	0.0198
3908	3247	LAMA2	9	4	0.444444	0.02
22827	9160	PUF60	12	5	0.416667	0.02
100302185	35401	MIR1204	12	5	0.416667	0.0201
11218	9046	DDX20	9	4	0.444444	0.0202
728279	29103	KRTAP2-2	6	3	0.5	0.0203
5920	4837	RARRES3	29	10	0.344828	0.0203
340371	22316	NRBP2	9	4	0.444444	0.0204
23493	9683	HEY2	12	5	0.416667	0.0204
4237	3507	MFAP2	12	5	0.416667	0.0204
79412	14954	KREMEN2	9	4	0.444444	0.0209
6790	5586	AURKA	9	4	0.444444	0.021
4250	3518	SCGB2A2	22	8	0.363636	0.021
9619	7686	ABCG1	9	4	0.444444	0.0212
25930	10037	PTPN23	9	4	0.444444	0.0217
23194	9447	FBXL7	12	5	0.416667	0.0218
3226	2697	HOXC10	19	7	0.368421	0.0228
580	479	BARD1	19	7	0.368421	0.023
1984	1622	EIF5A	19	7	0.368421	0.023
9510	7599	ADAMTS1	19	7	0.368421	0.0231
5025	4104	P2RX4	22	8	0.363636	0.0232
5783	4733	PTPN13	22	8	0.363636	0.0235
3113	2595	HLA-DPA1	22	8	0.363636	0.0238
901	743	CCNG2	23	8	0.347826	0.024
4318	3568	MMP9	16	6	0.375	0.0241
11083	8936	DIDO1	19	7	0.368421	0.0243
23705	9843	CADM1	30	10	0.333333	0.0243
7112	5870	TMPO	19	7	0.368421	0.0263
1595	1324	CYP51A1	16	6	0.375	0.0271
1277	1051	COL1A1	34	11	0.323529	0.0271
2350	1927	FOLR2	16	6	0.375	0.0273
79686	15099	LINC00341	23	8	0.347826	0.0275
4781	3909	NFIB	23	8	0.347826	0.0284
2248	1841	FGF3	13	5	0.384615	0.0286
8396	6724	PIP4K2B	13	5	0.384615	0.0287
9052	7234	GPRC5A	23	8	0.347826	0.0297
8106	6544	PABPN1	10	4	0.4	0.0299
84634	16385	KISS1R	20	7	0.35	0.0301
6347	5194	CCL2	27	9	0.333333	0.0307
2810	2326	SFN	10	4	0.4	0.0308
1997	1632	ELF1	10	4	0.4	0.0309
57402	13883	S100A14	23	8	0.347826	0.0309
924	763	CD7	13	5	0.384615	0.031
10610	8544	ST6GALNAC2	13	5	0.384615	0.0311
3078	2568	CFHR1	10	4	0.4	0.0313
5307	4339	PITX1	13	5	0.384615	0.0316
2706	2235	GJB2	10	4	0.4	0.0317
1236	1021	CCR7	10	4	0.4	0.0317
5580	4561	PRKCD	10	4	0.4	0.0318
9134	7302	CCNE2	7	3	0.428571	0.0319
9056	7238	SLC7A7	7	3	0.428571	0.0319
6173	5049	RPL36A	10	4	0.4	0.0319
23555	9737	TSPAN15	10	4	0.4	0.032
339123	22151	JMJD8	7	3	0.428571	0.0323
962	800	CD48	20	7	0.35	0.0324
55850	13372	USE1	7	3	0.428571	0.0326
3135	2616	HLA-G	7	3	0.428571	0.0327
5778	4729	PTPN7	7	3	0.428571	0.0328
4174	3461	MCM5	10	4	0.4	0.0328
5295	4329	PIK3R1	10	4	0.4	0.0328
58516	14212	FAM60A	13	5	0.384615	0.0328
5157	4210	PDGFRL	7	3	0.428571	0.0329
947	785	CD34	10	4	0.4	0.0329
3215	2686	HOXB5	7	3	0.428571	0.0333
7083	5841	TK1	10	4	0.4	0.0335
56658	13583	TRIM39	7	3	0.428571	0.0337
85004	16624	RERG	7	3	0.428571	0.0337
25962	10059	KIAA1429	7	3	0.428571	0.0339
9641	7705	IKBKE	10	4	0.4	0.0339
7042	5803	TGFB2	7	3	0.428571	0.0341
6788	5584	STK3	7	3	0.428571	0.0344
10877	8757	CFHR4	10	4	0.4	0.0344
7145	5901	TNS1	20	7	0.35	0.0344
100272216	34519	LOC100272216	20	7	0.35	0.0346
7334	6067	UBE2N	7	3	0.428571	0.0349
1601	1327	DAB2	10	4	0.4	0.035
3430	2857	IFI35	24	8	0.333333	0.0351
27085	10564	MTBP	10	4	0.4	0.0354
5914	4831	RARA	7	3	0.428571	0.0356
6240	5102	RRM1	17	6	0.352941	0.0358
6133	5014	RPL9	10	4	0.4	0.036
5880	4800	RAC2	28	9	0.321429	0.036
915	755	CD3D	17	6	0.352941	0.0362
8934	7167	RAB7L1	24	8	0.333333	0.0363
64798	14614	DEPTOR	28	9	0.321429	0.0367
7305	6042	TYROBP	24	8	0.333333	0.0375
4069	3368	LYZ	28	9	0.321429	0.0382
7107	5865	GPR137B	17	6	0.352941	0.0391
8326	6662	FZD9	7	3	0.428571	0.0393
1848	1525	DUSP6	32	10	0.3125	0.0403
7412	6130	VCAM1	36	11	0.305556	0.0411
1052	879	CEBPD	40	12	0.3	0.0413
55351	13062	STK32B	14	5	0.357143	0.0418
9821	7865	RB1CC1	21	7	0.333333	0.0424
558	463	AXL	14	5	0.357143	0.043
3394	2825	IRF8	28	9	0.321429	0.0433
652	538	BMP4	21	7	0.333333	0.0435
51129	11817	ANGPTL4	21	7	0.333333	0.0439
948	786	CD36	25	8	0.32	0.0442
3164	2641	NR4A1	21	7	0.333333	0.0444
7122	5880	CLDN5	14	5	0.357143	0.0448
414062	25251	CCL3L3	14	5	0.357143	0.0448
929	768	CD14	14	5	0.357143	0.0449
83716	15978	CRISPLD2	14	5	0.357143	0.0451
65266	14726	WNK4	14	5	0.357143	0.0453
55766	13306	H2AFJ	14	5	0.357143	0.0457
222166	20478	C7orf41	14	5	0.357143	0.046
3691	3069	ITGB4	25	8	0.32	0.0467
4320	3570	MMP11	21	7	0.333333	0.0468
388228	23413	SBK1	18	6	0.333333	0.0473
7419	6137	VDAC3	25	8	0.32	0.048
406924	25100	MIR134	11	4	0.363636	0.0481
55194	12925	FAM176B	18	6	0.333333	0.0487
2162	1768	F13A1	18	6	0.333333	0.0492
6348	5195	CCL3	8	3	0.375	0.0493
9055	7237	PRC1	18	6	0.333333	0.0497
8470	6782	SORBS2	25	8	0.32	0.05
2191	1791	FAP	11	4	0.363636	0.0502
11184	9020	MAP4K1	11	4	0.363636	0.0502
1894	1561	ECT2	18	6	0.333333	0.0502
84525	16343	HOPX	29	9	0.310345	0.0506
9560	7642	CCL4L1	18	6	0.333333	0.0507
1580	1309	CYP4B1	33	10	0.30303	0.0507
767597	29872	SNORD114-19	11	4	0.363636	0.051
21	16	ABCA3	22	7	0.318182	0.0511
203328	20198	SUSD3	11	4	0.363636	0.0512
1968	1610	EIF2S3	11	4	0.363636	0.0514
400566	24498	C17orf97	11	4	0.363636	0.0514
3190	2662	HNRNPK	8	3	0.375	0.0517
29901	11484	SAC3D1	11	4	0.363636	0.0518
5321	4353	PLA2G4A	8	3	0.375	0.0519
3535	2936	IGL@	18	6	0.333333	0.052
90993	16937	CREB3L1	18	6	0.333333	0.0524
6536	5358	SLC6A9	11	4	0.363636	0.0525
23682	9831	RAB38	11	4	0.363636	0.0525
5720	4683	PSME1	8	3	0.375	0.0526
3805	3168	KIR2DL4	11	4	0.363636	0.0527
8329	6665	HIST1H2AI	18	6	0.333333	0.0527
1999	1634	ELF3	22	7	0.318182	0.0527
4659	3809	PPP1R12A	22	7	0.318182	0.0528
7991	6484	TUSC3	22	7	0.318182	0.0531
6235	5097	RPS29	5	2	0.4	0.0539
23046	9329	KIF21B	5	2	0.4	0.0541
3692	3070	EIF6	8	3	0.375	0.0541
4162	3451	MCAM	18	6	0.333333	0.0541
1293	1067	COL6A3	11	4	0.363636	0.0542
767578	29855	SNORD114-2	8	3	0.375	0.0543
3899	3241	AFF3	5	2	0.4	0.0544
23639	9803	LRRC6	5	2	0.4	0.0546
150275	19170	CCDC117	5	2	0.4	0.0547
64757	14582	2013-03-01	15	5	0.333333	0.0547
9547	7632	CXCL14	18	6	0.333333	0.0548
84875	16524	PARP10	5	2	0.4	0.0549
374	317	AREG	18	6	0.333333	0.0549
128061	18134	C1orf131	5	2	0.4	0.055
1114	932	CHGB	5	2	0.4	0.055
5376	4403	PMP22	5	2	0.4	0.0551
8290	6639	HIST3H3	8	3	0.375	0.0551
1026	858	CDKN1A	8	3	0.375	0.0553
51305	11955	KCNK9	5	2	0.4	0.0554
7038	5799	TG	8	3	0.375	0.0554
83482	15913	SCRT1	8	3	0.375	0.0554
253461	20640	ZBTB38	22	7	0.318182	0.0554
4137	3427	MAPT	30	9	0.3	0.0554
6142	5022	RPL18A	5	2	0.4	0.0556
64648	14553	SPANXD	5	2	0.4	0.0557
55504	13112	TNFRSF19	5	2	0.4	0.0558
114815	17455	SORCS1	5	2	0.4	0.0558
84321	16275	THOC3	8	3	0.375	0.0558
51059	11752	FAM135B	5	2	0.4	0.0559
3875	3221	KRT18	5	2	0.4	0.0561
84948	16585	TIGD5	5	2	0.4	0.0562
2173	1777	FABP7	8	3	0.375	0.0562
961	799	CD47	22	7	0.318182	0.0563
10935	8808	PRDX3	5	2	0.4	0.0564
8723	6993	SNX4	22	7	0.318182	0.0565
221061	20389	FAM171A1	5	2	0.4	0.0566
5919	4836	RARRES2	30	9	0.3	0.0567
29937	11510	NENF	5	2	0.4	0.0568
2515	2076	ADAM2	5	2	0.4	0.0569
24147	9906	FJX1	5	2	0.4	0.0571
84072	16102	HORMAD1	8	3	0.375	0.0571
7538	6236	ZFP36	26	8	0.307692	0.0571
9806	7851	SPOCK2	5	2	0.4	0.0572
22796	9136	COG2	5	2	0.4	0.0573
8480	6788	RAE1	8	3	0.375	0.0574
23224	9474	SYNE2	22	7	0.318182	0.0574
3551	2951	IKBKB	5	2	0.4	0.0575
2005	1640	ELK4	5	2	0.4	0.0575
54431	12400	DNAJC10	22	7	0.318182	0.0575
55432	13093	YOD1	8	3	0.375	0.0576
23632	9798	CA14	5	2	0.4	0.0579
342667	22433	STAC2	5	2	0.4	0.0579
1733	1425	DIO1	5	2	0.4	0.0579
84919	16559	PPP1R15B	5	2	0.4	0.058
4824	3942	NKX3-1	8	3	0.375	0.058
7644	6297	ZNF91	5	2	0.4	0.0581
116447	17593	TOP1MT	5	2	0.4	0.0582
55290	13010	BRF2	15	5	0.333333	0.0583
50512	11612	PODXL2	5	2	0.4	0.0585
2537	2097	IFI6	15	5	0.333333	0.0585
93099	17142	DMKN	5	2	0.4	0.0586
3855	3211	KRT7	15	5	0.333333	0.0586
375686	23086	SPATC1	5	2	0.4	0.0587
4603	3757	MYBL1	5	2	0.4	0.0588
6352	5198	CCL5	38	11	0.289474	0.0588
10720	8627	UGT2B11	5	2	0.4	0.0589
200186	20066	CRTC2	5	2	0.4	0.059
8928	7162	FOXH1	5	2	0.4	0.0591
25805	9944	BAMBI	5	2	0.4	0.0592
79544	15001	OR4K1	5	2	0.4	0.0594
5522	4509	PPP2R2C	5	2	0.4	0.0596
6373	5217	CXCL11	8	3	0.375	0.0596
54828	12619	BCAS3	8	3	0.375	0.0597
8840	7092	WISP1	5	2	0.4	0.0598
254428	20700	SLC41A1	5	2	0.4	0.0599
9635	7699	CLCA2	5	2	0.4	0.06
9496	7587	TBX4	5	2	0.4	0.0601
6775	5572	STAT4	5	2	0.4	0.0603
3174	2648	HNF4G	5	2	0.4	0.0603
6876	5650	TAGLN	5	2	0.4	0.0604
3547	2947	IGSF1	15	5	0.333333	0.0605
23213	9464	SULF1	30	9	0.3	0.0605
10381	8347	TUBB3	5	2	0.4	0.0609
1634	1355	DCN	15	5	0.333333	0.0609
4839	3956	NOP2	8	3	0.375	0.0611
2260	1853	FGFR1	42	12	0.285714	0.0611
56946	13672	C11orf30	5	2	0.4	0.0621
3224	2695	HOXC8	15	5	0.333333	0.0624
5176	4229	SERPINF1	15	5	0.333333	0.0625
6349	5196	CCL3L1	15	5	0.333333	0.0626
26232	10227	FBXO2	15	5	0.333333	0.0629
1173	979	AP2M1	5	2	0.4	0.0634
7430	6146	EZR	23	7	0.304348	0.0644
8404	6731	SPARCL1	5	2	0.4	0.0653
201895	20149	C4orf34	12	4	0.333333	0.0663
10200	8192	MPHOSPH6	19	6	0.315789	0.0666
23764	9877	MAFF	19	6	0.315789	0.0666
1452	1203	CSNK1A1	23	7	0.304348	0.0671
5493	4485	PPL	19	6	0.315789	0.0676
51107	11797	APH1A	23	7	0.304348	0.0679
399	339	RHOH	12	4	0.333333	0.0687
222	190	ALDH3B2	12	4	0.333333	0.069
55197	12928	RPRD1A	19	6	0.315789	0.0694
8772	7029	FADD	23	7	0.304348	0.0697
4608	3762	MYBPH	12	4	0.333333	0.07
23429	9637	RYBP	19	6	0.315789	0.0702
5569	4551	PKIA	12	4	0.333333	0.0703
51575	12117	ESF1	12	4	0.333333	0.0705
2543	2103	GAGE1	12	4	0.333333	0.0706
658	544	BMPR1B	12	4	0.333333	0.0711
51174	11853	TUBD1	12	4	0.333333	0.0713
53832	12274	IL20RA	12	4	0.333333	0.0713
51330	11977	TNFRSF12A	12	4	0.333333	0.0717
220	188	ALDH1A3	12	4	0.333333	0.072
3105	2587	HLA-A	12	4	0.333333	0.0727
6830	5613	SUPT6H	19	6	0.315789	0.0727
23513	9698	SCRIB	12	4	0.333333	0.0728
22941	9255	SHANK2	12	4	0.333333	0.073
54097	12352	FAM3B	12	4	0.333333	0.0737
2195	1795	FAT1	35	10	0.285714	0.0744
79473	14968	OR52N1	12	4	0.333333	0.0745
3106	2588	HLA-B	12	4	0.333333	0.0745
399694	24366	SHC4	12	4	0.333333	0.0746
7113	5871	TMPRSS2	16	5	0.3125	0.0747
10963	8834	STIP1	12	4	0.333333	0.0751
301	251	ANXA1	27	8	0.296296	0.0761
4736	3879	RPL10A	12	4	0.333333	0.0783
11057	8912	ABHD2	16	5	0.3125	0.0787
1050	877	CEBPA	16	5	0.3125	0.0799
150759	19210	LINC00342	16	5	0.3125	0.0801
466	392	ATF1	9	3	0.333333	0.0803
4585	3742	MUC4	9	3	0.333333	0.0809
79581	15016	SLC52A2	16	5	0.3125	0.081
10040	8053	TOM1L1	20	6	0.3	0.0811
54751	12566	FBLIM1	16	5	0.3125	0.0814
8943	7175	AP3D1	9	3	0.333333	0.082
6271	5126	S100A1	16	5	0.3125	0.0822
8888	7131	MCM3AP	20	6	0.3	0.0823
51053	11747	GMNN	9	3	0.333333	0.0831
5921	4838	RASA1	20	6	0.3	0.084
10766	8663	TOB2	20	6	0.3	0.0846
22929	9246	SEPHS1	9	3	0.333333	0.0847
84955	16591	NUDCD1	9	3	0.333333	0.0847
57798	14142	GATAD1	20	6	0.3	0.085
10927	8802	SPIN1	20	6	0.3	0.085
5021	4101	OXTR	9	3	0.333333	0.0851
100033448	30066	SNORD115-11	9	3	0.333333	0.0852
3137	2618	HLA-J	9	3	0.333333	0.0854
51465	12053	UBE2J1	9	3	0.333333	0.0855
83641	15949	FAM107B	9	3	0.333333	0.0857
723790	28867	HIST2H2AA4	16	5	0.3125	0.0858
2099	1718	ESR1	9	3	0.333333	0.0859
7086	5844	TKT	20	6	0.3	0.0865
23215	9466	PRRC2C	9	3	0.333333	0.0867
9788	7837	MTSS1	28	8	0.285714	0.0868
9886	7922	RHOBTB1	20	6	0.3	0.0871
1909	1569	EDNRA	9	3	0.333333	0.0872
9975	8002	NR1D2	20	6	0.3	0.0873
51706	12188	CYB5R1	9	3	0.333333	0.0874
4036	3338	LRP2	32	9	0.28125	0.0874
4173	3460	MCM4	24	7	0.291667	0.0876
3108	2590	HLA-DMA	36	10	0.277778	0.0877
57235	13856	KIAA0485	9	3	0.333333	0.0878
7184	5937	HSP90B1	20	6	0.3	0.088
55851	13373	PSENEN	9	3	0.333333	0.0881
7188	5941	TRAF5	20	6	0.3	0.0882
348	296	APOE	24	7	0.291667	0.0882
4646	3797	MYO6	9	3	0.333333	0.0887
10125	8127	RASGRP1	20	6	0.3	0.0887
183	159	AGT	32	9	0.28125	0.0892
3949	3278	LDLR	24	7	0.291667	0.0893
51081	11772	MRPS7	9	3	0.333333	0.0894
6594	5407	SMARCA1	28	8	0.285714	0.0896
9128	7296	PRPF4	9	3	0.333333	0.0897
1003	835	CDH5	9	3	0.333333	0.0901
51466	12054	EVL	20	6	0.3	0.0901
112398	17292	EGLN2	9	3	0.333333	0.0902
9263	7402	STK17A	20	6	0.3	0.0902
30851	11592	TAX1BP3	9	3	0.333333	0.0905
3625	3013	INHBB	24	7	0.291667	0.0914
575	474	BAI1	9	3	0.333333	0.0915
1303	1077	COL12A1	6	2	0.333333	0.0934
6286	5141	S100P	24	7	0.291667	0.0936
100033424	30042	SNORD116-12	6	2	0.333333	0.0938
388595	23487	TMEM82	6	2	0.333333	0.0939
83897	16046	KRTAP3-2	6	2	0.333333	0.0946
9743	7796	ARHGAP32	24	7	0.291667	0.0946
406903	25079	MIR10B	6	2	0.333333	0.0948
83902	16050	KRTAP17-1	6	2	0.333333	0.0948
100033446	30064	SNORD115-9	13	4	0.307692	0.0951
222962	20514	SLC29A4	6	2	0.333333	0.0953
740	612	MRPL49	6	2	0.333333	0.0954
10326	8306	SIRPB1	6	2	0.333333	0.0959
9447	7549	AIM2	13	4	0.307692	0.096
7367	6095	UGT2B17	6	2	0.333333	0.0961
4583	3740	MUC2	6	2	0.333333	0.0962
6440	5273	SFTPC	6	2	0.333333	0.0963
9862	7901	MED24	28	8	0.285714	0.0963
6156	5033	RPL30	6	2	0.333333	0.0965
10418	8380	SPON1	13	4	0.307692	0.0965
2040	1672	STOM	6	2	0.333333	0.0966
80342	15513	TRAF3IP3	6	2	0.333333	0.0966
5129	4183	CDK18	6	2	0.333333	0.0967
155465	19436	AGR3	6	2	0.333333	0.0967
3292	2747	HSD17B1	6	2	0.333333	0.0967
134548	18422	SOWAHA	6	2	0.333333	0.0971
1018	850	CDK3	6	2	0.333333	0.0971
8412	6739	BCAR3	13	4	0.307692	0.0971
9503	7594	XAGE1D	13	4	0.307692	0.0972
291	248	SLC25A4	6	2	0.333333	0.0973
7416	6134	VDAC1	6	2	0.333333	0.0974
4580	3737	MTX1	6	2	0.333333	0.0974
56997	13710	ADCK3	6	2	0.333333	0.0977
25823	9958	TPSG1	6	2	0.333333	0.0977
81706	15830	PPP1R14C	13	4	0.307692	0.0978
28755	11155	TRAC	6	2	0.333333	0.0981
3107	2589	HLA-C	6	2	0.333333	0.0982
858	709	CAV2	17	5	0.294118	0.0983
2686	2217	GGT7	6	2	0.333333	0.0984
3620	3008	IDO1	6	2	0.333333	0.0984
440712	25534	C1orf186	6	2	0.333333	0.0986
1379	1139	CR1L	6	2	0.333333	0.0986
59339	14247	PLEKHA2	13	4	0.307692	0.0986
23199	9452	KIAA0182	6	2	0.333333	0.0987
114788	17438	CSMD3	6	2	0.333333	0.0988
3822	3183	KLRC2	6	2	0.333333	0.0989
8334	6670	HIST1H2AC	37	10	0.27027	0.099
83604	15939	TMEM47	13	4	0.307692	0.0991
55997	13439	CFC1	6	2	0.333333	0.0992
494329	26284	MIR380	6	2	0.333333	0.0993
6873	5647	TAF2	6	2	0.333333	0.0994
284018	21288	C17orf58	6	2	0.333333	0.0994
2323	1910	FLT3LG	6	2	0.333333	0.0994
134	115	ADORA1	13	4	0.307692	0.0994
9578	7656	CDC42BPB	13	4	0.307692	0.0994
6900	5674	CNTN2	6	2	0.333333	0.0995
403314	24999	APOBEC4	6	2	0.333333	0.0995
6482	5309	ST3GAL1	6	2	0.333333	0.0996
10406	8370	WFDC2	13	4	0.307692	0.0997
286187	21752	PPP1R42	6	2	0.333333	0.0998
1937	1582	EEF1G	6	2	0.333333	0.1
2857	2368	GPR34	6	2	0.333333	0.1
4629	3781	MYH11	13	4	0.307692	0.1
217	185	ALDH2	6	2	0.333333	0.1001
22806	9143	IKZF3	13	4	0.307692	0.1001
10769	8666	PLK2	13	4	0.307692	0.1002
4715	3861	NDUFB9	13	4	0.307692	0.1004
4239	3509	MFAP4	6	2	0.333333	0.1008
92305	17077	TMEM129	6	2	0.333333	0.101
3037	2530	HAS2	6	2	0.333333	0.1013
574493	26699	MIR520H	6	2	0.333333	0.1013
729359	29501	PLIN4	13	4	0.307692	0.1013
9076	7253	CLDN1	6	2	0.333333	0.1014
762	628	CA4	17	5	0.294118	0.1014
55196	12927	KIAA1551	6	2	0.333333	0.1015
83593	15933	RASSF5	6	2	0.333333	0.1015
51337	11982	THEM6	6	2	0.333333	0.1017
54460	12419	MRPS21	6	2	0.333333	0.1018
429	364	ASCL1	6	2	0.333333	0.1019
27324	10705	TOX3	13	4	0.307692	0.1019
22834	9165	ZNF652	13	4	0.307692	0.1019
220594	20362	USP32P2	17	5	0.294118	0.102
3860	3216	KRT13	6	2	0.333333	0.1021
84669	16410	USP32	37	10	0.27027	0.1025
57175	13819	CORO1B	17	5	0.294118	0.1026
10265	8253	IRX5	33	9	0.272727	0.103
84419	16299	C15orf48	6	2	0.333333	0.1033
5743	4705	PTGS2	6	2	0.333333	0.1038
23414	9626	ZFPM2	6	2	0.333333	0.1039
114902	17480	C1QTNF5	17	5	0.294118	0.1039
9720	7774	CCDC144A	6	2	0.333333	0.1041
5414	4422	2013-09-04	6	2	0.333333	0.1041
27299	10691	ADAMDEC1	17	5	0.294118	0.1043
6934	5704	TCF7L2	17	5	0.294118	0.1045
56704	13601	JPH1	6	2	0.333333	0.1047
5265	4299	SERPINA1	29	8	0.275862	0.1047
857	708	CAV1	33	9	0.272727	0.105
9166	7327	EBAG9	17	5	0.294118	0.1051
199990	20050	C1orf86	6	2	0.333333	0.1053
6926	5699	TBX3	17	5	0.294118	0.1053
23185	9439	LARP4B	21	6	0.285714	0.1053
2212	1810	FCGR2A	21	6	0.285714	0.1054
7105	5863	TSPAN6	17	5	0.294118	0.1059
5328	4359	PLAU	41	11	0.268293	0.1063
7057	5818	THBS1	25	7	0.28	0.1064
6480	5308	ST6GAL1	33	9	0.272727	0.1064
5796	4745	PTPRK	29	8	0.275862	0.1067
56904	13637	SH3GLB2	21	6	0.285714	0.1072
2239	1833	GPC4	33	9	0.272727	0.1072
10437	8396	IFI30	25	7	0.28	0.1076
28992	11363	MACROD1	21	6	0.285714	0.1078
5792	4741	PTPRF	17	5	0.294118	0.1085
10631	8563	POSTN	17	5	0.294118	0.1085
3673	3052	ITGA2	21	6	0.285714	0.1086
1296	1070	COL8A2	25	7	0.28	0.1091
51582	12119	AZIN1	17	5	0.294118	0.1093
10097	8103	ACTR2	21	6	0.285714	0.1094
10276	8262	NET1	25	7	0.28	0.1094
6833	5615	ABCC8	21	6	0.285714	0.1101
216	184	ALDH1A1	17	5	0.294118	0.1104
4067	3366	LYN	21	6	0.285714	0.1115
28971	11345	C11orf67	21	6	0.285714	0.112
3667	3047	IRS1	25	7	0.28	0.1124
6035	4937	RNASE1	25	7	0.28	0.1142
2961	2463	GTF2E2	10	3	0.3	0.1152
57558	13990	USP35	10	3	0.3	0.1165
553	461	AVPR1B	10	3	0.3	0.1168
9878	7914	TOX4	10	3	0.3	0.1173
9232	7380	PTTG1	38	10	0.263158	0.1173
130612	18276	TMEM198	10	3	0.3	0.1175
79977	15326	GRHL2	10	3	0.3	0.1185
58191	14175	CXCL16	10	3	0.3	0.1186
10579	8519	TACC2	10	3	0.3	0.1187
10016	8035	PDCD6	10	3	0.3	0.1188
79144	14862	PPDPF	10	3	0.3	0.1191
100033805	30083	SNORD115-31	10	3	0.3	0.1197
6860	5635	SYT4	10	3	0.3	0.1202
9015	7204	TAF1A	10	3	0.3	0.1205
169200	19784	TMEM64	10	3	0.3	0.1221
9709	7765	HERPUD1	10	3	0.3	0.1222
8975	7185	USP13	10	3	0.3	0.1223
7048	5809	TGFBR2	10	3	0.3	0.1226
2886	2394	GRB7	10	3	0.3	0.1227
9028	7215	RHBDL1	10	3	0.3	0.123
5691	4655	PSMB3	10	3	0.3	0.1236
8476	6785	CDC42BPA	10	3	0.3	0.1239
9456	7557	HOMER1	10	3	0.3	0.1242
8045	6508	RASSF7	10	3	0.3	0.1242
84513	16333	PPAPDC1B	14	4	0.285714	0.1242
634	521	CEACAM1	10	3	0.3	0.1244
256764	20819	WDR72	10	3	0.3	0.1244
4927	4029	NUP88	10	3	0.3	0.125
9091	7265	PIGQ	14	4	0.285714	0.1254
79075	14827	DSCC1	10	3	0.3	0.1258
8204	6594	NRIP1	10	3	0.3	0.1262
57556	13989	SEMA6A	14	4	0.285714	0.1266
4751	3888	NEK2	22	6	0.272727	0.1267
1382	1142	CRABP2	30	8	0.266667	0.1267
55156	12892	ARMC1	10	3	0.3	0.1269
7405	6124	UVRAG	18	5	0.277778	0.1279
7077	5836	TIMP2	18	5	0.277778	0.1281
4430	3647	MYO1B	18	5	0.277778	0.1283
8424	6746	BBOX1	14	4	0.285714	0.1288
6182	5054	MRPL12	14	4	0.285714	0.1292
816	675	CAMK2B	18	5	0.277778	0.1294
2353	1929	FOS	14	4	0.285714	0.1305
57007	13719	CXCR7	14	4	0.285714	0.1308
84733	16449	CBX2	14	4	0.285714	0.1308
66004	14754	LYNX1	14	4	0.285714	0.1309
219654	20280	ZCCHC24	18	5	0.277778	0.131
10237	8228	SLC35B1	14	4	0.285714	0.1312
58473	14177	PLEKHB1	14	4	0.285714	0.1314
28951	11329	TRIB2	22	6	0.272727	0.1315
50810	11651	HDGFRP3	18	5	0.277778	0.1318
6597	5410	SMARCA4	14	4	0.285714	0.1319
3059	2551	HCLS1	14	4	0.285714	0.132
11214	9042	AKAP13	18	5	0.277778	0.132
2202	1801	EFEMP1	26	7	0.269231	0.1321
51495	12067	PTPLAD1	18	5	0.277778	0.1323
4179	3465	CD46	22	6	0.272727	0.1325
991	824	CDC20	18	5	0.277778	0.1327
25800	9939	SLC39A6	18	5	0.277778	0.133
230	197	ALDOC	14	4	0.285714	0.1332
9896	7930	FIG4	18	5	0.277778	0.1339
54916	12694	C14orf101	18	5	0.277778	0.1339
8557	6860	TCAP	7	2	0.285714	0.1346
51176	11855	LEF1	26	7	0.269231	0.1346
5770	4724	PTPN1	22	6	0.272727	0.1351
214	182	ALCAM	26	7	0.269231	0.1351
8500	6805	PPFIA1	26	7	0.269231	0.1361
332	281	BIRC5	18	5	0.277778	0.1365
494188	26276	FBXO47	18	5	0.277778	0.1368
51747	12207	LUC7L3	26	7	0.269231	0.1376
57613	14037	KIAA1467	22	6	0.272727	0.1377
3800	3163	KIF5C	35	9	0.257143	0.1394
2192	1792	FBLN1	26	7	0.269231	0.1396
9070	7248	ASH2L	35	9	0.257143	0.1412
79805	15191	VASH2	7	2	0.285714	0.142
23452	9657	ANGPTL2	35	9	0.257143	0.1429
6283	5138	S100A12	7	2	0.285714	0.143
8689	6967	KRT36	7	2	0.285714	0.1432
54996	12765	2013-03-02	7	2	0.285714	0.1438
693146	28776	MIR561	7	2	0.285714	0.1447
4302	3557	MLLT6	7	2	0.285714	0.1455
574409	26635	MIR329-2	7	2	0.285714	0.1457
22977	9273	AKR7A3	7	2	0.285714	0.1462
51249	11905	TMEM69	7	2	0.285714	0.1465
54509	12456	RHOF	7	2	0.285714	0.1465
161291	19603	TMEM30B	7	2	0.285714	0.1469
56660	13585	KCNK12	7	2	0.285714	0.1472
64116	14426	SLC39A8	35	9	0.257143	0.1472
94025	17224	MUC16	7	2	0.285714	0.1477
9145	7312	SYNGR1	7	2	0.285714	0.1481
90990	16936	KIFC2	7	2	0.285714	0.1482
347051	22601	SLC10A5	7	2	0.285714	0.1482
83733	15983	SLC25A18	7	2	0.285714	0.1485
114897	17476	C1QTNF1	7	2	0.285714	0.149
115265	17507	DDIT4L	7	2	0.285714	0.1493
3554	2954	IL1R1	7	2	0.285714	0.1495
56882	13618	CDC42SE1	7	2	0.285714	0.1498
23263	9507	MCF2L	7	2	0.285714	0.1498
6139	5020	RPL17	7	2	0.285714	0.1499
100132476	32325	KRTAP4-7	7	2	0.285714	0.15
341	289	APOC1	7	2	0.285714	0.1501
3371	2809	TNC	35	9	0.257143	0.1511
2843	2355	GPR20	7	2	0.285714	0.1517
84624	16377	FNDC1	7	2	0.285714	0.152
2967	2469	GTF2H3	7	2	0.285714	0.1521
3959	3287	LGALS3BP	7	2	0.285714	0.1523
204851	20221	HIPK1	23	6	0.26087	0.1523
51083	11774	GAL	7	2	0.285714	0.1524
55711	13256	FAR2	7	2	0.285714	0.1527
5790	4739	PTPRCAP	7	2	0.285714	0.1529
26246	10236	OR2L2	7	2	0.285714	0.1529
26040	10113	SETBP1	23	6	0.26087	0.1535
5641	4617	LGMN	7	2	0.285714	0.1538
22906	9227	TRAK1	11	3	0.272727	0.1539
83479	15910	DDX59	7	2	0.285714	0.154
4641	3792	MYO1C	19	5	0.263158	0.1543
1820	1498	ARID3A	7	2	0.285714	0.1547
7431	6147	VIM	11	3	0.272727	0.1553
2634	2175	GBP2	19	5	0.263158	0.1561
800	662	CALD1	23	6	0.26087	0.1573
1959	1603	EGR2	11	3	0.272727	0.1574
7272	6014	TTK	11	3	0.272727	0.1577
1318	1090	SLC31A2	23	6	0.26087	0.1579
7249	5993	TSC2	23	6	0.26087	0.158
58489	14189	FAM108C1	11	3	0.272727	0.1584
8547	6850	FCN3	11	3	0.272727	0.1585
51435	12037	SCARA3	23	6	0.26087	0.1585
3627	3015	CXCL10	27	7	0.259259	0.1585
574484	26690	MIR520G	11	3	0.272727	0.1586
5763	4718	PTMS	7	2	0.285714	0.1588
56944	13670	OLFML3	11	3	0.272727	0.159
440	375	ASNS	11	3	0.272727	0.1591
5329	4360	PLAUR	11	3	0.272727	0.1591
7026	5789	NR2F2	15	4	0.266667	0.1599
5142	4195	PDE4B	27	7	0.259259	0.1601
2719	2244	GPC3	11	3	0.272727	0.1603
1154	966	CISH	19	5	0.263158	0.1603
219432	20254	OR4C6	11	3	0.272727	0.1605
5348	4378	FXYD1	11	3	0.272727	0.1605
5699	4663	PSMB10	11	3	0.272727	0.1607
10950	8822	BTG3	15	4	0.266667	0.1607
3437	2861	IFIT3	27	7	0.259259	0.1608
283120	21068	H19	15	4	0.266667	0.1609
4818	3938	NKG7	11	3	0.272727	0.161
9252	7393	RPS6KA5	11	3	0.272727	0.1612
316	265	AOX1	15	4	0.266667	0.1612
10268	8256	RAMP3	11	3	0.272727	0.1613
8754	7018	ADAM9	15	4	0.266667	0.1614
10767	8664	HBS1L	19	5	0.263158	0.1614
8992	7193	ATP6V0E1	15	4	0.266667	0.1615
11031	8891	RAB31	23	6	0.26087	0.1615
3012	2511	HIST1H2AE	11	3	0.272727	0.1617
3597	2990	IL13RA1	11	3	0.272727	0.1618
6542	5363	SLC7A2	15	4	0.266667	0.1618
5074	4141	PAWR	19	5	0.263158	0.1618
4291	3546	MLF1	19	5	0.263158	0.162
4057	3356	LTF	23	6	0.26087	0.1624
23683	9832	PRKD3	23	6	0.26087	0.1627
55250	12975	ELP2	11	3	0.272727	0.1628
112616	17305	CMTM7	11	3	0.272727	0.1628
1475	1224	CSTA	19	5	0.263158	0.1628
11333	9120	PDAP1	19	5	0.263158	0.163
3693	3071	ITGB5	11	3	0.272727	0.1631
84964	16598	ALKBH6	15	4	0.266667	0.1634
54961	12735	SSH3	19	5	0.263158	0.1634
64499	14532	TPSB2	36	9	0.25	0.1634
57502	13944	NLGN4X	15	4	0.266667	0.1637
90249	16842	UNC5A	15	4	0.266667	0.164
23643	9807	LY96	23	6	0.26087	0.1643
3156	2633	HMGCR	19	5	0.263158	0.1644
1294	1068	COL7A1	15	4	0.266667	0.1646
23462	9663	HEY1	15	4	0.266667	0.1647
85409	16694	NKD2	15	4	0.266667	0.1647
81539	15763	SLC38A1	11	3	0.272727	0.1649
1398	1157	CRK	19	5	0.263158	0.1649
10407	8371	SPAG11B	11	3	0.272727	0.165
399753	24377	LOC399753	11	3	0.272727	0.165
1365	1128	CLDN3	23	6	0.26087	0.165
26043	10114	UBXN7	19	5	0.263158	0.1651
2624	2165	GATA2	11	3	0.272727	0.1652
5740	4702	PTGIS	23	6	0.26087	0.1652
8324	6660	FZD7	36	9	0.25	0.1652
54682	12544	MANSC1	11	3	0.272727	0.1653
2280	1871	FKBP1A	19	5	0.263158	0.1655
63895	14336	PIEZO2	11	3	0.272727	0.1656
25855	9986	BRMS1	11	3	0.272727	0.1659
51195	11869	RAPGEFL1	15	4	0.266667	0.1661
7366	6094	UGT2B15	15	4	0.266667	0.1663
642446	26950	TRIM64B	15	4	0.266667	0.1679
11221	9048	DUSP10	15	4	0.266667	0.1682
50838	11665	TAS2R13	11	3	0.272727	0.1704
10561	8502	IFI44	15	4	0.266667	0.171
6695	5498	SPOCK1	32	8	0.25	0.1741
9201	7354	DCLK1	32	8	0.25	0.1769
51741	12204	WWOX	24	6	0.25	0.1836
4940	4040	OAS3	24	6	0.25	0.1865
718	594	C3	37	9	0.243243	0.1879
9774	7823	BCLAF1	24	6	0.25	0.19
3689	3067	ITGB2	20	5	0.25	0.1905
23162	9418	MAPK8IP3	20	5	0.25	0.1906
55731	13272	FAM222B	20	5	0.25	0.1912
130497	18265	OSR1	20	5	0.25	0.1917
7031	5793	TFF1	24	6	0.25	0.1918
1152	964	CKB	37	9	0.243243	0.1921
80144	15406	FRAS1	8	2	0.25	0.1927
579	478	NKX3-2	8	2	0.25	0.193
5567	4549	PRKACB	24	6	0.25	0.1932
5359	4388	PLSCR1	20	5	0.25	0.1932
440585	25515	FAM183A	8	2	0.25	0.1934
6176	5052	RPLP1	20	5	0.25	0.1943
79072	14824	FASTKD3	20	5	0.25	0.1944
4582	3739	MUC1	20	5	0.25	0.1946
57689	14090	LRRC4C	20	5	0.25	0.1949
2289	1880	FKBP5	8	2	0.25	0.195
96610	17285	LOC96610	20	5	0.25	0.195
11051	8907	NUDT21	20	5	0.25	0.1958
7516	6219	XRCC2	8	2	0.25	0.1959
168975	19780	CNBD1	8	2	0.25	0.1967
541578	26380	CXorf40B	16	4	0.25	0.1969
642475	26957	C8orf73	8	2	0.25	0.1978
1893	1560	ECM1	16	4	0.25	0.198
4761	3895	NEUROD2	16	4	0.25	0.1981
1385	1144	CREB1	12	3	0.25	0.1985
6046	4946	BRD2	8	2	0.25	0.1988
2199	1798	FBLN2	20	5	0.25	0.1992
10512	8459	SEMA3C	12	3	0.25	0.1992
26047	10117	CNTNAP2	12	3	0.25	0.1999
1833	1511	EPYC	12	3	0.25	0.2
4796	3919	TONSL	8	2	0.25	0.2
7373	6100	COL14A1	16	4	0.25	0.2001
347902	22680	AMIGO2	8	2	0.25	0.2001
79168	14881	LILRA6	8	2	0.25	0.2002
203102	20186	ADAM32	16	4	0.25	0.2006
55083	12834	KIF26B	8	2	0.25	0.201
24141	9901	LAMP5	12	3	0.25	0.2011
29956	11526	CERS2	8	2	0.25	0.2015
23428	9636	SLC7A8	33	8	0.242424	0.2015
474344	26230	GIMAP6	8	2	0.25	0.2019
51655	12160	RASD1	12	3	0.25	0.2019
64215	14456	DNAJC1	16	4	0.25	0.2022
54923	12700	LIME1	8	2	0.25	0.2023
93035	17138	PKHD1L1	8	2	0.25	0.2024
10124	8126	ARL4A	16	4	0.25	0.2026
4111	3405	MAGEA12	8	2	0.25	0.2026
402317	24897	OR2A42	12	3	0.25	0.2028
6882	5656	TAF11	12	3	0.25	0.2029
3397	2827	ID1	12	3	0.25	0.2031
1490	1239	CTGF	12	3	0.25	0.2032
5058	4130	PAK1	12	3	0.25	0.2033
7070	5829	THY1	16	4	0.25	0.2034
6132	5013	RPL8	16	4	0.25	0.2037
973	810	CD79A	8	2	0.25	0.2037
157285	19440	SGK223	12	3	0.25	0.2037
6720	5523	SREBF1	12	3	0.25	0.2037
6288	5143	SAA1	16	4	0.25	0.2038
474170	26090	LRRC37A2	8	2	0.25	0.2039
728641	29255	FABP5P7	12	3	0.25	0.2042
7041	5802	TGFB1I1	8	2	0.25	0.2042
22882	9206	ZHX2	8	2	0.25	0.2043
5909	4826	RAP1GAP	12	3	0.25	0.2045
10857	8740	PGRMC1	8	2	0.25	0.2045
390431	23881	OR4K2	12	3	0.25	0.2046
6310	5163	ATXN1	12	3	0.25	0.2046
9212	7365	AURKB	8	2	0.25	0.2047
6138	5019	RPL15	8	2	0.25	0.2047
81567	15782	TXNDC5	12	3	0.25	0.2048
6198	5068	RPS6KB1	8	2	0.25	0.2048
80000	15341	GREB1L	8	2	0.25	0.2048
5644	4619	PRSS1	12	3	0.25	0.205
406946	25122	MIR154	8	2	0.25	0.205
55503	13111	TRPV6	8	2	0.25	0.2051
125170	17974	SMCR7	8	2	0.25	0.2054
51710	12189	ZNF44	8	2	0.25	0.2054
722	598	C4BPA	8	2	0.25	0.2055
51192	11866	CKLF	12	3	0.25	0.2056
3916	3255	LAMP1	8	2	0.25	0.206
91319	16965	DERL3	12	3	0.25	0.206
6157	5034	RPL27A	12	3	0.25	0.206
4059	3358	BCAM	8	2	0.25	0.2061
55466	13103	DNAJA4	12	3	0.25	0.2062
347735	22669	SERINC2	8	2	0.25	0.2062
85414	16696	SLC45A3	8	2	0.25	0.2063
3099	2584	HK2	12	3	0.25	0.2066
4683	3830	NBN	8	2	0.25	0.2068
4118	3412	MAL	12	3	0.25	0.2069
6907	5681	TBL1X	12	3	0.25	0.2071
150696	19206	PROM2	8	2	0.25	0.2072
8082	6525	SSPN	8	2	0.25	0.2072
9837	7879	GINS1	16	4	0.25	0.2075
51094	11784	ADIPOR1	8	2	0.25	0.2075
5672	4639	PSG4	8	2	0.25	0.2076
6355	5200	CCL8	12	3	0.25	0.2077
9830	7873	TRIM14	8	2	0.25	0.2079
4853	3966	NOTCH2	20	5	0.25	0.2083
8821	7074	INPP4B	16	4	0.25	0.2084
5828	4769	PEX2	8	2	0.25	0.2087
164656	19707	TMPRSS6	12	3	0.25	0.2088
3134	2615	HLA-F	8	2	0.25	0.2089
2948	2451	GSTM4	8	2	0.25	0.2092
64089	14405	SNX16	8	2	0.25	0.2093
64847	14630	SPATA20	25	6	0.24	0.2098
391191	24065	OR2AK2	8	2	0.25	0.21
83657	15957	DYNLRB2	8	2	0.25	0.2103
2752	2275	GLUL	12	3	0.25	0.2105
9254	7395	CACNA2D2	8	2	0.25	0.2106
10123	8125	ARL4C	12	3	0.25	0.2108
629	517	CFB	12	3	0.25	0.2109
642460	26954	ANKRD30BP1	12	3	0.25	0.2109
5274	4308	SERPINI1	25	6	0.24	0.211
5579	4560	PRKCB	12	3	0.25	0.2118
2952	2455	GSTT1	33	8	0.242424	0.2138
2906	2414	GRIN2D	8	2	0.25	0.215
10580	8520	SORBS1	25	6	0.24	0.2167
7100	5858	TLR5	25	6	0.24	0.2186
7025	5788	NR2F1	25	6	0.24	0.219
5502	4493	PPP1R1A	25	6	0.24	0.2194
1537	1277	CYC1	25	6	0.24	0.2214
2922	2430	GRP	34	8	0.235294	0.223
26298	10276	EHF	25	6	0.24	0.2236
51735	12202	RAPGEF6	21	5	0.238095	0.2245
2697	2228	GJA1	25	6	0.24	0.2249
100133941	32629	CD24	25	6	0.24	0.2262
240	202	ALOX5	21	5	0.238095	0.2265
3006	2506	HIST1H1C	34	8	0.235294	0.2267
4494	3674	MT1F	21	5	0.238095	0.2283
23580	9753	CDC42EP4	21	5	0.238095	0.2286
10112	8117	KIF20A	21	5	0.238095	0.2293
55601	13165	DDX60	21	5	0.238095	0.2305
9317	7441	PTER	21	5	0.238095	0.2306
3176	2650	HNMT	21	5	0.238095	0.2309
55093	12841	WDYHV1	21	5	0.238095	0.231
23524	9709	SRRM2	21	5	0.238095	0.2314
4015	3325	LOX	21	5	0.238095	0.2341
687	570	KLF9	17	4	0.235294	0.2342
10439	8398	OLFM1	21	5	0.238095	0.2344
5650	4624	KLK7	17	4	0.235294	0.2344
6134	5015	RPL10	21	5	0.238095	0.235
4782	3910	NFIC	21	5	0.238095	0.2354
6844	5624	VAMP2	21	5	0.238095	0.2367
11065	8919	UBE2C	30	7	0.233333	0.2378
1289	1063	COL5A1	30	7	0.233333	0.238
26872	10502	STEAP1	17	4	0.235294	0.2382
4071	3370	TM4SF1	30	7	0.233333	0.2388
10560	8501	SLC19A2	17	4	0.235294	0.2414
693228	28856	MIR643	17	4	0.235294	0.2421
8870	7115	IER3	17	4	0.235294	0.2424
55240	12967	STEAP3	17	4	0.235294	0.2431
2017	1650	CTTN	30	7	0.233333	0.2433
57730	14123	ANKRD36B	26	6	0.230769	0.2442
1951	1595	CELSR3	17	4	0.235294	0.2443
306	256	ANXA3	17	4	0.235294	0.2445
5327	4358	PLAT	17	4	0.235294	0.2448
50848	11669	F11R	17	4	0.235294	0.2451
2200	1799	FBN1	17	4	0.235294	0.2454
1280	1054	COL2A1	13	3	0.230769	0.2465
4908	4011	NTF3	13	3	0.230769	0.2477
3112	2594	HLA-DOB	13	3	0.230769	0.2482
6363	5208	CCL19	13	3	0.230769	0.2483
2591	2146	GALNT3	13	3	0.230769	0.2487
2348	1926	FOLR1	26	6	0.230769	0.2489
6275	5130	S100A4	13	3	0.230769	0.2493
10630	8562	PDPN	13	3	0.230769	0.2495
128346	18152	C1orf162	13	3	0.230769	0.2496
5230	4273	PGK1	13	3	0.230769	0.2497
574466	26672	MIR519C	13	3	0.230769	0.2498
57333	13869	RCN3	17	4	0.235294	0.2499
79971	15323	WLS	13	3	0.230769	0.2499
8646	6931	CHRD	13	3	0.230769	0.2503
83881	16032	MIXL1	5	1	0.2	0.2508
283316	21115	CD163L1	17	4	0.235294	0.251
55034	12799	MOCOS	13	3	0.230769	0.2513
1509	1253	CTSD	13	3	0.230769	0.252
375	318	ARF1	26	6	0.230769	0.2524
3299	2753	HSF4	9	2	0.222222	0.2524
64746	14574	ACBD3	13	3	0.230769	0.2525
128821	18196	CST9L	13	3	0.230769	0.2525
26255	10243	PTTG3P	13	3	0.230769	0.2527
27067	10554	STAU2	17	4	0.235294	0.2533
667	553	DST	9	2	0.222222	0.2534
55165	12899	CEP55	13	3	0.230769	0.2539
2882	2391	GPX7	13	3	0.230769	0.2539
824	683	CAPN2	9	2	0.222222	0.2543
6518	5340	SLC2A5	13	3	0.230769	0.2544
51686	12175	OAZ3	5	1	0.2	0.2544
80303	15480	EFHD1	13	3	0.230769	0.2545
57619	14042	SHROOM3	5	1	0.2	0.2545
3123	2604	HLA-DRB1	9	2	0.222222	0.2551
255743	20770	NPNT	13	3	0.230769	0.2553
283767	21237	GOLGA6L1	5	1	0.2	0.2553
2877	2387	GPX2	9	2	0.222222	0.2554
54763	12576	ROPN1	5	1	0.2	0.2555
23376	9594	UFL1	9	2	0.222222	0.2561
4591	3747	TRIM37	9	2	0.222222	0.2564
27173	10623	SLC39A1	5	1	0.2	0.2565
201161	20112	CENPV	9	2	0.222222	0.257
952	790	CD38	5	1	0.2	0.257
400578	24502	KRT16P2	9	2	0.222222	0.2572
5339	4370	PLEC	5	1	0.2	0.2573
9791	7840	PTDSS1	5	1	0.2	0.2574
642658	27002	SCXB	5	1	0.2	0.2575
1591	1320	CYP24A1	5	1	0.2	0.2576
5947	4861	RBP1	35	8	0.228571	0.2579
100132888	43135	LOC100132888	5	1	0.2	0.258
3115	2596	HLA-DPB1	5	1	0.2	0.2581
169166	19783	SNX31	9	2	0.222222	0.2582
55894	13401	DEFB103B	5	1	0.2	0.2582
4321	3571	MMP12	5	1	0.2	0.2582
5362	4391	PLXNA2	9	2	0.222222	0.2583
3782	3148	KCNN3	5	1	0.2	0.2583
339168	22154	TMEM95	5	1	0.2	0.2585
23767	9880	FLRT3	5	1	0.2	0.2587
7201	5951	TRHR	5	1	0.2	0.2588
4301	3556	MLLT4	5	1	0.2	0.2588
55179	12912	FAIM	9	2	0.222222	0.2589
3543	2944	IGLL1	5	1	0.2	0.2589
220433	20360	RPS4XP16	5	1	0.2	0.2589
8444	6760	DYRK3	5	1	0.2	0.2592
7108	5866	TM7SF2	35	8	0.228571	0.2594
3159	2636	HMGA1	9	2	0.222222	0.2594
10742	8645	RAI2	22	5	0.227273	0.2596
4074	3372	M6PR	9	2	0.222222	0.2596
388407	23444	C17orf82	5	1	0.2	0.2596
767608	29880	SNORD114-27	9	2	0.222222	0.2597
23052	9334	ENDOD1	9	2	0.222222	0.2598
23114	9381	NFASC	9	2	0.222222	0.2598
353134	22797	LCE1D	5	1	0.2	0.2599
9902	7936	MRC2	5	1	0.2	0.26
866	717	SERPINA6	5	1	0.2	0.2601
126823	18066	KLHDC9	5	1	0.2	0.2602
30846	11587	EHD2	9	2	0.222222	0.2603
282679	21015	AQP11	5	1	0.2	0.2605
6999	5764	TDO2	5	1	0.2	0.2605
5664	4635	PSEN2	5	1	0.2	0.2606
401474	24738	SAMD12	5	1	0.2	0.2606
2803	2322	GOLGA4	9	2	0.222222	0.2607
79782	15172	LRRC31	5	1	0.2	0.2607
343990	22500	KIAA1211L	5	1	0.2	0.2608
1585	1314	CYP11B2	5	1	0.2	0.2608
79624	15044	C6orf211	22	5	0.227273	0.2609
340359	22315	KLHL38	5	1	0.2	0.2609
6129	5011	RPL7	5	1	0.2	0.261
23623	9791	RUSC1	5	1	0.2	0.2611
50807	11648	ASAP1	5	1	0.2	0.2611
760	626	CA2	26	6	0.230769	0.2612
2625	2166	GATA3	5	1	0.2	0.2612
6515	5338	SLC2A3	22	5	0.227273	0.2614
6201	5071	RPS7	5	1	0.2	0.2615
6988	5755	TCTA	5	1	0.2	0.2615
9572	7651	NR1D1	5	1	0.2	0.2615
59352	14259	LGR6	5	1	0.2	0.2616
7018	5781	TF	9	2	0.222222	0.2617
283989	21279	TSEN54	9	2	0.222222	0.2618
7164	5918	TPD52L1	22	5	0.227273	0.262
6651	5461	SON	9	2	0.222222	0.262
152189	19304	CMTM8	5	1	0.2	0.2621
5480	4476	PPIC	5	1	0.2	0.2621
54108	12361	CHRAC1	5	1	0.2	0.2624
2203	1802	FBP1	5	1	0.2	0.2625
6091	4984	ROBO1	9	2	0.222222	0.2626
693149	28779	MIR564	9	2	0.222222	0.2627
79751	15152	SLC25A22	9	2	0.222222	0.2627
80307	15484	FER1L4	5	1	0.2	0.2627
2848	2360	GPR25	5	1	0.2	0.2627
51018	11726	RRP15	9	2	0.222222	0.2628
11156	8993	PTP4A3	5	1	0.2	0.2629
441377	25682	RPS26P35	5	1	0.2	0.2629
8493	6799	PPM1D	5	1	0.2	0.2629
1380	1140	CR2	5	1	0.2	0.2629
5771	4725	PTPN2	22	5	0.227273	0.263
2947	2450	GSTM3	9	2	0.222222	0.2631
83990	16076	BRIP1	5	1	0.2	0.2631
1807	1485	DPYS	5	1	0.2	0.2631
286826	21823	LIN9	5	1	0.2	0.2631
220032	20333	GDPD4	5	1	0.2	0.2631
51642	12150	MRPL48	9	2	0.222222	0.2632
5468	4467	PPARG	5	1	0.2	0.2632
1917	1576	EEF1A2	22	5	0.227273	0.2633
8800	7054	PEX11A	9	2	0.222222	0.2633
83879	16030	CDCA7	5	1	0.2	0.2634
25966	10061	C2CD2	9	2	0.222222	0.2635
2738	2261	GLI4	5	1	0.2	0.2635
205	174	AK4	9	2	0.222222	0.2637
23167	9423	EFR3A	5	1	0.2	0.2637
664	550	BNIP3	22	5	0.227273	0.264
10753	8656	CAPN9	5	1	0.2	0.264
79962	15317	DNAJC22	5	1	0.2	0.2641
939	777	CD27	5	1	0.2	0.2641
283212	21091	KLHL35	5	1	0.2	0.2642
27314	10699	RAB30	5	1	0.2	0.2642
6921	5694	TCEB1	5	1	0.2	0.2642
23063	9342	WAPAL	22	5	0.227273	0.2643
6575	5393	SLC20A2	5	1	0.2	0.2643
130574	18273	LYPD6	5	1	0.2	0.2643
54953	12727	C1orf27	5	1	0.2	0.2643
7764	6355	ZNF217	5	1	0.2	0.2644
8976	7186	WASL	9	2	0.222222	0.2645
83451	15900	ABHD11	9	2	0.222222	0.2646
196996	20003	GRAMD2	9	2	0.222222	0.2647
7013	5777	TERF1	22	5	0.227273	0.2648
113130	17332	CDCA5	5	1	0.2	0.2649
127829	18127	ARL8A	5	1	0.2	0.265
2786	2306	GNG4	5	1	0.2	0.265
4774	3903	NFIA	9	2	0.222222	0.2651
7264	6007	TSTA3	5	1	0.2	0.2651
81559	15777	TRIM11	5	1	0.2	0.2652
7021	5784	TFAP2B	22	5	0.227273	0.2653
154043	19385	CNKSR3	5	1	0.2	0.2655
440243	25434	LOC440243	5	1	0.2	0.2656
10637	8569	LEFTY1	5	1	0.2	0.2656
51125	11813	GOLGA7	5	1	0.2	0.2656
54627	12527	KIAA1383	5	1	0.2	0.2656
348327	22703	ZNF530	9	2	0.222222	0.2657
1690	1402	COCH	5	1	0.2	0.2657
341405	22391	ANKRD33	5	1	0.2	0.2661
169044	19782	COL22A1	5	1	0.2	0.2661
342035	22411	GLDN	5	1	0.2	0.2663
79755	15156	ZNF750	13	3	0.230769	0.2664
23405	9618	DICER1	9	2	0.222222	0.2664
114908	17484	TMEM123	5	1	0.2	0.2664
5208	4256	PFKFB2	5	1	0.2	0.2665
55733	13274	HHAT	9	2	0.222222	0.2666
22902	9223	RUFY3	9	2	0.222222	0.2666
1622	1346	DBI	5	1	0.2	0.2667
3491	2903	CYR61	22	5	0.227273	0.2668
79098	14846	C1orf116	5	1	0.2	0.2668
6228	5090	RPS23	5	1	0.2	0.2668
10370	8342	CITED2	9	2	0.222222	0.2669
6472	5302	SHMT2	22	5	0.227273	0.267
5797	4746	PTPRM	9	2	0.222222	0.267
137970	18499	UNC5D	5	1	0.2	0.2672
57192	13834	MCOLN1	9	2	0.222222	0.2675
148304	19057	C1orf74	5	1	0.2	0.2675
100133171	32545	SPANXB2	5	1	0.2	0.2676
1465	1214	CSRP1	5	1	0.2	0.2678
1287	1061	COL4A5	22	5	0.227273	0.2679
6503	5326	SLA	5	1	0.2	0.2679
1122	939	CHML	5	1	0.2	0.2679
3433	2859	IFIT2	5	1	0.2	0.268
23589	9762	CARHSP1	5	1	0.2	0.2683
1948	1592	EFNB2	22	5	0.227273	0.2685
10578	8518	GNLY	22	5	0.227273	0.2685
343173	22469	OR2T3	9	2	0.222222	0.2686
6038	4940	RNASE4	9	2	0.222222	0.2686
1117	934	CHI3L2	5	1	0.2	0.2687
390072	23754	OR52N4	9	2	0.222222	0.2691
10068	8079	IL18BP	5	1	0.2	0.2691
92703	17111	TMEM183A	5	1	0.2	0.2695
116841	17615	SNAP47	5	1	0.2	0.2699
10099	8105	TSPAN3	22	5	0.227273	0.27
11226	9052	GALNT6	22	5	0.227273	0.27
23418	9630	CRB1	5	1	0.2	0.27
148170	19042	CDC42EP5	5	1	0.2	0.2705
340204	22295	CLPSL1	5	1	0.2	0.2709
3149	2627	HMGB3	31	7	0.225806	0.2713
57001	13714	ACN9	5	1	0.2	0.2716
404217	25015	CTXN1	9	2	0.222222	0.272
2104	1722	ESRRG	5	1	0.2	0.272
23029	9314	RBM34	5	1	0.2	0.272
22836	9167	RHOBTB3	22	5	0.227273	0.2724
23641	9805	LDOC1	31	7	0.225806	0.2724
50650	11637	ARHGEF3	22	5	0.227273	0.273
714	590	C1QC	22	5	0.227273	0.2733
27346	10723	TMEM97	22	5	0.227273	0.2737
51203	11876	NUSAP1	40	9	0.225	0.2742
8880	7124	FUBP1	22	5	0.227273	0.2744
4753	3890	NELL2	18	4	0.222222	0.2754
2023	1656	ENO1	18	4	0.222222	0.2801
1048	876	CEACAM5	18	4	0.222222	0.2802
9736	7790	USP34	18	4	0.222222	0.2802
7357	6086	UGCG	18	4	0.222222	0.281
1281	1055	COL3A1	18	4	0.222222	0.2818
4891	3998	SLC11A2	18	4	0.222222	0.2823
5214	4262	PFKP	27	6	0.222222	0.2827
1960	1604	EGR3	18	4	0.222222	0.2832
79778	15169	MICALL2	18	4	0.222222	0.2834
79666	15081	PLEKHF2	27	6	0.222222	0.2843
65983	14737	GRAMD3	18	4	0.222222	0.2845
8611	6902	PPAP2A	18	4	0.222222	0.2848
3117	2598	HLA-DQA1	18	4	0.222222	0.2853
23089	9361	PEG10	18	4	0.222222	0.2862
10618	8552	TGOLN2	18	4	0.222222	0.2865
22903	9224	BTBD3	18	4	0.222222	0.2876
7022	5785	TFAP2C	27	6	0.222222	0.2898
9459	7559	ARHGEF6	14	3	0.214286	0.2939
3122	2603	HLA-DRA	14	3	0.214286	0.2947
55508	13116	SLC35E3	23	5	0.217391	0.2956
22801	9140	ITGA11	14	3	0.214286	0.2959
9636	7700	ISG15	32	7	0.21875	0.297
3659	3040	IRF1	32	7	0.21875	0.2973
6252	5112	RTN1	32	7	0.21875	0.2988
64699	14560	TMPRSS3	23	5	0.217391	0.2991
12	7	SERPINA3	14	3	0.214286	0.2992
4501	3680	MT1X	23	5	0.217391	0.2994
55186	12918	SLC25A36	14	3	0.214286	0.3001
9135	7303	RABEP1	23	5	0.217391	0.3011
4171	3458	MCM2	23	5	0.217391	0.3014
8780	7036	RIOK3	14	3	0.214286	0.3014
5217	4264	PFN2	14	3	0.214286	0.3024
1589	1318	CYP21A2	14	3	0.214286	0.3031
387680	23332	FAM21A	14	3	0.214286	0.3031
6319	5169	SCD	23	5	0.217391	0.3039
3514	2923	IGKC	23	5	0.217391	0.3047
3754	3122	KCNF1	14	3	0.214286	0.3048
6890	5664	TAP1	32	7	0.21875	0.3051
5984	4892	RFC4	14	3	0.214286	0.3053
1573	1303	CYP2J2	14	3	0.214286	0.3054
1783	1464	DYNC1LI2	23	5	0.217391	0.3056
5245	4284	PHB	14	3	0.214286	0.3061
8165	6573	AKAP1	23	5	0.217391	0.3062
56935	13662	C11orf75	10	2	0.2	0.3092
11001	8865	SLC27A2	23	5	0.217391	0.3101
8365	6701	HIST1H4H	14	3	0.214286	0.311
81618	15806	ITM2C	23	5	0.217391	0.3113
644591	27465	PPIAL4G	10	2	0.2	0.3117
4061	3360	LY6E	37	8	0.216216	0.3118
23327	9556	NEDD4L	23	5	0.217391	0.313
54749	12565	EPDR1	10	2	0.2	0.3135
3488	2900	IGFBP5	10	2	0.2	0.3136
7128	5886	TNFAIP3	10	2	0.2	0.314
284194	21329	LGALS9B	10	2	0.2	0.3145
1487	1236	CTBP1	10	2	0.2	0.3151
3572	2969	IL6ST	10	2	0.2	0.3156
9687	7745	GREB1	10	2	0.2	0.3158
873	722	CBR1	10	2	0.2	0.3165
2731	2254	GLDC	10	2	0.2	0.3167
23032	9317	USP33	10	2	0.2	0.3168
9620	7687	CELSR1	19	4	0.210526	0.317
100033437	30055	SNORD115-2	10	2	0.2	0.3178
1292	1066	COL6A2	28	6	0.214286	0.3182
26517	10321	TIMM13	10	2	0.2	0.3182
641371	26862	ACOT1	10	2	0.2	0.3183
6817	5603	SULT1A1	19	4	0.210526	0.3195
1734	1426	DIO2	10	2	0.2	0.3197
9053	7235	MAP7	19	4	0.210526	0.3201
8073	6517	PTP4A2	10	2	0.2	0.3201
115948	17546	CCDC151	10	2	0.2	0.3203
23062	9341	GGA2	19	4	0.210526	0.3207
80010	15348	RMI1	10	2	0.2	0.3207
284339	21365	TMEM145	10	2	0.2	0.3213
643161	27097	FAM25A	10	2	0.2	0.3216
64787	14607	EPS8L2	10	2	0.2	0.3218
6385	5225	SDC4	10	2	0.2	0.322
9126	7294	SMC3	10	2	0.2	0.322
81929	15878	SEH1L	10	2	0.2	0.322
140862	18710	ISM1	10	2	0.2	0.3222
728855	29331	LINC00623	19	4	0.210526	0.3224
8642	6927	DCHS1	10	2	0.2	0.3226
23303	9536	KIF13B	19	4	0.210526	0.3227
1602	1328	DACH1	28	6	0.214286	0.323
9097	7271	USP14	10	2	0.2	0.3231
100033417	30035	SNORD116-5	10	2	0.2	0.3232
5423	4425	POLB	10	2	0.2	0.3232
4680	3827	CEACAM6	10	2	0.2	0.3235
3621	3009	ING1	19	4	0.210526	0.3239
6812	5599	STXBP1	19	4	0.210526	0.3241
9073	7250	CLDN8	10	2	0.2	0.3241
127833	18128	SYT2	10	2	0.2	0.3241
810	670	CALML3	10	2	0.2	0.3241
716	592	C1S	28	6	0.214286	0.3242
5325	4356	PLAGL1	10	2	0.2	0.3242
5603	4584	MAPK13	19	4	0.210526	0.3244
1346	1110	COX7A1	10	2	0.2	0.3247
10003	8023	NAALAD2	19	4	0.210526	0.3249
80168	15421	MOGAT2	10	2	0.2	0.325
51691	12177	NAA38	10	2	0.2	0.325
646174	27861	C16orf90	10	2	0.2	0.3252
162979	19652	ZNF296	10	2	0.2	0.3252
2288	1879	FKBP4	10	2	0.2	0.3254
5175	4228	PECAM1	19	4	0.210526	0.3255
3485	2897	IGFBP2	28	6	0.214286	0.3256
374403	23005	TBC1D10C	19	4	0.210526	0.326
1983	1621	EIF5	19	4	0.210526	0.3263
79838	15218	TMC5	19	4	0.210526	0.3268
353	299	APRT	10	2	0.2	0.3268
9543	7629	IGDCC3	10	2	0.2	0.3269
8694	6972	DGAT1	10	2	0.2	0.3271
79665	15080	DHX40	10	2	0.2	0.3272
7531	6230	YWHAE	10	2	0.2	0.3273
9592	7668	IER2	19	4	0.210526	0.3276
8270	6632	LAGE3	19	4	0.210526	0.3278
1266	1043	CNN3	10	2	0.2	0.3279
100170939	32859	LOC100170939	19	4	0.210526	0.328
4924	4026	NUCB1	19	4	0.210526	0.328
51373	12005	MRPS17	19	4	0.210526	0.329
25975	10066	EGFL6	19	4	0.210526	0.3291
3910	3249	LAMA4	10	2	0.2	0.3291
64333	14487	ARHGAP9	10	2	0.2	0.3292
2001	1636	ELF5	10	2	0.2	0.3296
79068	14821	FTO	10	2	0.2	0.3296
8612	6903	PPAP2C	19	4	0.210526	0.3306
3872	3220	KRT17	33	7	0.212121	0.3307
8871	7116	SYNJ2	10	2	0.2	0.3307
10434	8393	LYPLA1	19	4	0.210526	0.3311
2642	2182	GCGR	10	2	0.2	0.332
9351	7467	SLC9A3R2	6	1	0.166667	0.3331
4811	3932	NID1	19	4	0.210526	0.3335
23484	9680	LEPROTL1	19	4	0.210526	0.3339
619279	26771	ZNF704	6	1	0.166667	0.334
25897	10012	RNF19A	6	1	0.166667	0.3354
23179	9435	RGL1	10	2	0.2	0.3358
4720	3866	NDUFS2	6	1	0.166667	0.3359
677795	28613	SNORA5B	6	1	0.166667	0.3365
6623	5435	SNCG	24	5	0.208333	0.3371
83690	15964	CRISPLD1	6	1	0.166667	0.3371
120379	17753	PIH1D2	6	1	0.166667	0.3372
6781	5578	STC1	19	4	0.210526	0.3376
81563	15779	C1orf21	6	1	0.166667	0.3386
9906	7940	SLC35E2	6	1	0.166667	0.3388
1906	1566	EDN1	6	1	0.166667	0.339
285440	21586	CYP4V2	6	1	0.166667	0.3391
267	224	AMFR	33	7	0.212121	0.3392
157378	19445	TMEM65	6	1	0.166667	0.3397
57214	13843	KIAA1199	6	1	0.166667	0.3398
1015	847	CDH17	6	1	0.166667	0.3405
2865	2375	FFAR3	6	1	0.166667	0.3405
57415	13894	C3orf14	6	1	0.166667	0.3406
79415	14957	C17orf62	6	1	0.166667	0.3411
574460	26666	MIR498	6	1	0.166667	0.3411
92979	17134	2013-03-09	6	1	0.166667	0.3412
161931	19623	ADAD2	6	1	0.166667	0.3417
55971	13434	BAIAP2L1	6	1	0.166667	0.3418
119587	17721	CPXM2	6	1	0.166667	0.3418
56265	13541	CPXM1	6	1	0.166667	0.3419
4929	4031	NR4A2	6	1	0.166667	0.3421
154754	19405	PRSS3P2	6	1	0.166667	0.3422
25903	10017	OLFML2B	24	5	0.208333	0.3427
80139	15403	ZNF703	6	1	0.166667	0.3427
6154	5031	RPL26	6	1	0.166667	0.3428
257106	20837	ARHGAP30	6	1	0.166667	0.3428
113655	17359	MFSD3	6	1	0.166667	0.3429
8703	6977	B4GALT3	6	1	0.166667	0.3431
7984	6480	ARHGEF5	6	1	0.166667	0.3432
333	282	APLP1	6	1	0.166667	0.3434
5629	4608	PROX1	6	1	0.166667	0.3435
741	613	ZNHIT2	6	1	0.166667	0.3435
7103	5861	TSPAN8	24	5	0.208333	0.3439
9319	7443	TRIP13	6	1	0.166667	0.3441
84817	16487	TXNDC17	6	1	0.166667	0.3442
8733	7002	GPAA1	6	1	0.166667	0.3442
10903	8781	MTMR11	6	1	0.166667	0.3442
286140	21737	RNF5P1	6	1	0.166667	0.3443
6003	4911	RGS13	6	1	0.166667	0.3445
2824	2338	GPM6B	6	1	0.166667	0.3446
974	811	CD79B	6	1	0.166667	0.3447
10472	8427	ZNF238	24	5	0.208333	0.3448
56241	13524	SUSD2	6	1	0.166667	0.3448
253012	20624	HEPACAM2	6	1	0.166667	0.3449
710	586	SERPING1	6	1	0.166667	0.3452
6284	5139	S100A13	6	1	0.166667	0.3452
3336	2778	HSPE1	6	1	0.166667	0.3452
54754	12569	FAM22F	6	1	0.166667	0.3452
6281	5136	S100A10	6	1	0.166667	0.3453
3118	2599	HLA-DQA2	6	1	0.166667	0.3453
84168	16159	ANTXR1	6	1	0.166667	0.3454
254778	20709	C8orf46	6	1	0.166667	0.3456
148362	19061	BROX	6	1	0.166667	0.3457
400823	24572	FAM177B	6	1	0.166667	0.3457
4925	4027	NUCB2	6	1	0.166667	0.3457
9576	7654	SPAG6	6	1	0.166667	0.3457
10273	8260	STUB1	6	1	0.166667	0.3458
27074	10559	LAMP3	6	1	0.166667	0.3462
390538	23904	OR4M2	6	1	0.166667	0.3462
79921	15286	TCEAL4	6	1	0.166667	0.3462
90390	16865	MED30	6	1	0.166667	0.3463
6300	5154	MAPK12	6	1	0.166667	0.3463
4311	3562	MME	6	1	0.166667	0.3463
22937	9253	SCAP	6	1	0.166667	0.3465
56892	13625	C8orf4	38	8	0.210526	0.3467
200035	20056	NUDT17	6	1	0.166667	0.3467
1520	1263	CTSS	15	3	0.2	0.3468
140576	18616	S100A16	6	1	0.166667	0.3468
56956	13682	LHX9	6	1	0.166667	0.3469
126353	18033	C19orf21	6	1	0.166667	0.347
6635	5446	SNRPE	6	1	0.166667	0.347
1945	1589	EFNA4	6	1	0.166667	0.3472
7739	6338	ZNF185	24	5	0.208333	0.3473
2944	2447	GSTM1	6	1	0.166667	0.3473
5730	4693	PTGDS	24	5	0.208333	0.3475
969	806	CD69	6	1	0.166667	0.3475
137075	18477	CLDN23	15	3	0.2	0.3476
7110	5868	TMF1	15	3	0.2	0.3476
58505	14203	OSTC	6	1	0.166667	0.3476
4681	3828	NBL1	33	7	0.212121	0.3478
7088	5846	TLE1	24	5	0.208333	0.3478
3624	3012	INHBA	24	5	0.208333	0.3479
9537	7624	TP53I11	6	1	0.166667	0.3482
3972	3292	LHB	6	1	0.166667	0.3486
353135	22798	LCE1E	6	1	0.166667	0.3486
286077	21722	FAM83H	6	1	0.166667	0.349
84296	16252	GINS4	15	3	0.2	0.3494
8911	7150	CACNA1I	6	1	0.166667	0.3494
2674	2209	GFRA1	29	6	0.206897	0.3496
51029	11737	DESI2	6	1	0.166667	0.3496
286075	21720	ZNF707	6	1	0.166667	0.35
6007	4915	RHD	15	3	0.2	0.3502
2266	1859	FGG	6	1	0.166667	0.3504
5203	4252	PFDN4	6	1	0.166667	0.3505
84649	16394	DGAT2	6	1	0.166667	0.3506
10067	8078	SCAMP3	6	1	0.166667	0.3506
4784	3912	NFIX	6	1	0.166667	0.3506
653399	28418	GSTTP2	6	1	0.166667	0.351
54843	12631	SYTL2	15	3	0.2	0.3517
79365	14947	BHLHE41	15	3	0.2	0.3519
54845	12632	ESRP1	15	3	0.2	0.3519
80232	15460	WDR26	6	1	0.166667	0.352
5287	4321	PIK3C2B	6	1	0.166667	0.3524
81300	15692	OR4P4	15	3	0.2	0.3531
5996	4904	RGS1	15	3	0.2	0.3532
10975	8844	UQCR11	6	1	0.166667	0.3532
80185	15431	TTI2	6	1	0.166667	0.3533
574472	26678	MIR518F	6	1	0.166667	0.3533
6279	5134	S100A8	29	6	0.206897	0.3534
168537	19774	GIMAP7	15	3	0.2	0.3538
6827	5611	SUPT4H1	15	3	0.2	0.3539
5121	4177	PCP4	6	1	0.166667	0.3539
5168	4221	ENPP2	15	3	0.2	0.3544
26585	10353	GREM1	24	5	0.208333	0.3547
79590	15023	MRPL24	15	3	0.2	0.3553
2925	2432	GRPR	15	3	0.2	0.3567
9965	7993	FGF19	6	1	0.166667	0.3571
1809	1487	DPYSL3	15	3	0.2	0.3576
100132979	32479	GOLGA8DP	15	3	0.2	0.3624
54463	12422	FAM134B	29	6	0.206897	0.3648
58517	14213	RBM25	20	4	0.2	0.3662
9474	7571	ATG5	20	4	0.2	0.3672
9915	7949	ARNT2	20	4	0.2	0.3672
4939	4039	OAS2	20	4	0.2	0.3674
3315	2767	HSPB1	20	4	0.2	0.3681
5878	4798	RAB5C	20	4	0.2	0.3682
55062	12816	WIPI1	20	4	0.2	0.3683
776	641	CACNA1D	20	4	0.2	0.3703
9674	7734	KIAA0040	20	4	0.2	0.3708
4599	3753	MX1	25	5	0.2	0.3709
79602	15030	ADIPOR2	20	4	0.2	0.371
55049	12808	C19orf60	20	4	0.2	0.3712
10202	8194	DHRS2	20	4	0.2	0.3715
146852	18950	ODF4	20	4	0.2	0.3715
54680	12542	ZNHIT6	20	4	0.2	0.3722
51097	11787	SCCPDH	11	2	0.181818	0.3729
26009	10089	ZZZ3	20	4	0.2	0.3734
654817	28564	NCF1C	11	2	0.181818	0.3741
3609	3000	ILF3	20	4	0.2	0.3751
23013	9301	SPEN	20	4	0.2	0.3753
57817	14147	HAMP	11	2	0.181818	0.3758
9686	7744	VGLL4	11	2	0.181818	0.3758
6414	5252	SEPP1	11	2	0.181818	0.376
2186	1787	BPTF	20	4	0.2	0.3766
891	734	CCNB1	11	2	0.181818	0.3766
10245	8236	TIMM17B	20	4	0.2	0.3767
8725	6995	URI1	20	4	0.2	0.377
4050	3349	LTB	11	2	0.181818	0.3774
9659	7722	PDE4DIP	20	4	0.2	0.3775
92291	17073	CAPN13	11	2	0.181818	0.3776
57761	14129	TRIB3	20	4	0.2	0.3777
753	620	C18orf1	20	4	0.2	0.3778
1647	1367	GADD45A	20	4	0.2	0.3782
23613	9783	ZMYND8	20	4	0.2	0.3786
84417	16297	C2orf40	11	2	0.181818	0.3786
11140	8978	CDC37	11	2	0.181818	0.3787
28957	11334	MRPS28	11	2	0.181818	0.3796
64921	14654	CASD1	11	2	0.181818	0.38
56128	13483	PCDHB8	11	2	0.181818	0.3802
8786	7041	RGS11	11	2	0.181818	0.3805
2801	2320	GOLGA2	11	2	0.181818	0.3805
1191	994	CLU	11	2	0.181818	0.3808
10362	8336	HMG20B	11	2	0.181818	0.3811
51806	12228	CALML5	11	2	0.181818	0.3812
7289	6027	TULP3	11	2	0.181818	0.3813
4052	3351	LTBP1	11	2	0.181818	0.3814
7494	6202	XBP1	11	2	0.181818	0.3816
79174	14887	CRELD2	11	2	0.181818	0.3817
169611	19789	OLFML2A	11	2	0.181818	0.3819
389816	23692	LRRC26	11	2	0.181818	0.3821
8819	7072	SAP30	25	5	0.2	0.3824
6204	5074	RPS10	11	2	0.181818	0.3825
10351	8328	ABCA8	25	5	0.2	0.3829
219623	20279	TMEM26	11	2	0.181818	0.3829
6431	5268	SRSF6	20	4	0.2	0.3834
3902	3242	LAG3	11	2	0.181818	0.3835
10087	8095	COL4A3BP	11	2	0.181818	0.3837
29802	11461	VPREB3	11	2	0.181818	0.3842
3306	2759	HSPA2	25	5	0.2	0.3844
2582	2138	GALE	11	2	0.181818	0.3847
8537	6840	BCAS1	11	2	0.181818	0.385
11072	8925	DUSP14	11	2	0.181818	0.3852
10978	8845	CLP1	11	2	0.181818	0.3855
115677	17529	NOSTRIN	11	2	0.181818	0.3859
54490	12440	UGT2B28	11	2	0.181818	0.3861
9846	7886	GAB2	30	6	0.2	0.3868
83552	15929	MFRP	11	2	0.181818	0.3872
10565	8506	ARFGEF1	25	5	0.2	0.3876
4496	3676	MT1H	11	2	0.181818	0.3884
260293	20889	CYP4X1	11	2	0.181818	0.3884
677799	28617	SNORA11	11	2	0.181818	0.3887
58503	14201	PROL1	11	2	0.181818	0.3888
85320	16658	ABCC11	11	2	0.181818	0.3897
8519	6824	IFITM1	30	6	0.2	0.3908
116496	17597	FAM129A	30	6	0.2	0.3912
7153	5908	TOP2A	30	6	0.2	0.3915
1524	1267	CX3CR1	25	5	0.2	0.3922
2941	2445	GSTA4	11	2	0.181818	0.3926
57122	13780	NUP107	11	2	0.181818	0.3927
8531	6834	CSDA	30	6	0.2	0.394
4035	3337	LRP1	16	3	0.1875	0.3945
2167	1771	FABP4	30	6	0.2	0.3971
5507	4496	PPP1R3C	30	6	0.2	0.3973
8323	6659	FZD6	16	3	0.1875	0.3975
5341	4372	PLEK	16	3	0.1875	0.3977
55611	13174	OTUB1	16	3	0.1875	0.3982
646424	27924	SPINK8	16	3	0.1875	0.4003
84187	16169	TMEM164	16	3	0.1875	0.4023
10398	8363	MYL9	16	3	0.1875	0.4029
224	192	ALDH3A2	16	3	0.1875	0.4035
282996	21042	RBM20	16	3	0.1875	0.4036
200845	20097	KCTD6	16	3	0.1875	0.4043
366	311	AQP9	16	3	0.1875	0.4047
10531	8476	PITRM1	21	4	0.190476	0.4048
79868	15245	ALG13	16	3	0.1875	0.4052
10535	8479	RNASEH2A	21	4	0.190476	0.4054
2052	1684	EPHX1	21	4	0.190476	0.4069
4246	3514	SCGB2A1	35	7	0.2	0.4075
10051	8063	SMC4	21	4	0.190476	0.4079
390429	23880	OR4N2	7	1	0.142857	0.4084
2539	2099	G6PD	7	1	0.142857	0.4088
79006	14779	METRN	26	5	0.192308	0.409
57035	13730	C1orf63	21	4	0.190476	0.4092
25825	9960	BACE2	40	8	0.2	0.4095
375775	23094	PNPLA7	16	3	0.1875	0.4102
11130	8970	ZWINT	21	4	0.190476	0.4112
728957	29360	ZNF705D	21	4	0.190476	0.4112
10409	8373	BASP1	21	4	0.190476	0.4115
7832	6391	BTG2	21	4	0.190476	0.4116
10144	8145	FAM13A	21	4	0.190476	0.4128
2327	1913	FMO2	21	4	0.190476	0.4128
286527	21805	TMSB15B	7	1	0.142857	0.4129
528	441	ATP6V1C1	21	4	0.190476	0.4133
133619	18386	PRRC1	21	4	0.190476	0.4134
221395	20419	GPR116	21	4	0.190476	0.4135
1890	1557	TYMP	21	4	0.190476	0.4149
387032	23236	ZKSCAN4	7	1	0.142857	0.415
574495	26701	MIR522	7	1	0.142857	0.4151
55859	13381	BEX1	21	4	0.190476	0.4152
171169	19893	SPACA4	7	1	0.142857	0.4157
90627	16897	STARD13	21	4	0.190476	0.4158
8382	6712	NME5	21	4	0.190476	0.4159
4155	3444	MBP	21	4	0.190476	0.4164
9917	7950	FAM20B	21	4	0.190476	0.4168
5530	4517	PPP3CA	21	4	0.190476	0.4177
375791	23096	C9orf169	7	1	0.142857	0.4177
91316	16964	GUSBP11	21	4	0.190476	0.4178
3638	3024	INSIG1	21	4	0.190476	0.418
83987	16073	CCDC8	7	1	0.142857	0.4181
963	801	CD53	7	1	0.142857	0.4182
7328	6063	UBE2H	21	4	0.190476	0.4184
3218	2689	HOXB8	7	1	0.142857	0.4184
3119	2600	HLA-DQB1	7	1	0.142857	0.4184
43849	11595	KLK12	7	1	0.142857	0.4188
26115	10166	TANC2	7	1	0.142857	0.4189
1300	1074	COL10A1	26	5	0.192308	0.419
6909	5683	TBX2	7	1	0.142857	0.4191
11343	9130	MGLL	7	1	0.142857	0.4192
3202	2673	HOXA5	7	1	0.142857	0.4192
339906	22256	PRSS42	7	1	0.142857	0.4193
3702	3079	ITK	7	1	0.142857	0.4193
100033603	30076	SNORD115-21	7	1	0.142857	0.4195
333926	21997	PPM1J	7	1	0.142857	0.4196
3936	3270	LCP1	26	5	0.192308	0.4197
6478	5307	SIAH2	26	5	0.192308	0.4201
55532	13129	SLC30A10	7	1	0.142857	0.4202
64146	14439	PDF	7	1	0.142857	0.4204
27257	10673	LSM1	7	1	0.142857	0.4205
55603	13167	FAM46A	21	4	0.190476	0.4206
9926	7959	LPGAT1	7	1	0.142857	0.4208
255928	20780	SYT14	7	1	0.142857	0.4209
8826	7079	IQGAP1	21	4	0.190476	0.421
25960	10057	GPR124	7	1	0.142857	0.4211
566	466	AZU1	7	1	0.142857	0.4211
28984	11355	RGCC	7	1	0.142857	0.4215
7163	5917	TPD52	26	5	0.192308	0.4217
7450	6163	VWF	26	5	0.192308	0.4219
6696	5499	SPP1	26	5	0.192308	0.422
8405	6732	SPOP	7	1	0.142857	0.422
1944	1588	EFNA3	7	1	0.142857	0.4221
51310	11960	SLC22A17	7	1	0.142857	0.4223
782	647	CACNB1	7	1	0.142857	0.4223
7358	6087	UGDH	21	4	0.190476	0.4224
4956	4052	ODF1	7	1	0.142857	0.4224
11116	8958	FGFR1OP	26	5	0.192308	0.4226
56140	13495	PCDHA8	7	1	0.142857	0.423
2165	1769	F13B	7	1	0.142857	0.423
5966	4875	REL	7	1	0.142857	0.423
89796	16770	NAV1	7	1	0.142857	0.4231
6165	5041	RPL35A	7	1	0.142857	0.4231
80273	15475	GRPEL1	7	1	0.142857	0.4233
100132396	32302	ZNF705B	7	1	0.142857	0.4234
376497	23103	SLC27A1	7	1	0.142857	0.4234
338440	22093	ANO9	7	1	0.142857	0.4234
157855	19475	KCNU1	7	1	0.142857	0.424
80267	15472	EDEM3	26	5	0.192308	0.4241
8434	6752	RECK	21	4	0.190476	0.4242
1075	899	CTSC	31	6	0.193548	0.4243
79957	15312	PAQR6	7	1	0.142857	0.4244
1592	1321	CYP26A1	7	1	0.142857	0.4244
55891	13398	LENEP	7	1	0.142857	0.4247
8631	6917	SKAP1	7	1	0.142857	0.4248
977	814	CD151	7	1	0.142857	0.4252
389730	23675	FAM75A6	7	1	0.142857	0.4253
79862	15239	ZNF669	7	1	0.142857	0.4253
9884	7920	LRRC37A	7	1	0.142857	0.4254
26824	10467	RNU11	7	1	0.142857	0.4257
2840	2352	GPR17	7	1	0.142857	0.4257
780	645	DDR1	7	1	0.142857	0.4257
81611	15801	ANP32E	7	1	0.142857	0.4258
1942	1586	EFNA1	7	1	0.142857	0.426
994	826	CDC25B	26	5	0.192308	0.4261
6517	5339	SLC2A4	7	1	0.142857	0.4261
80003	15342	PCNXL2	7	1	0.142857	0.4261
149095	19100	DCST1	7	1	0.142857	0.4263
5639	4615	PRRG2	7	1	0.142857	0.4263
6302	5156	TSPAN31	7	1	0.142857	0.4265
259292	20882	TAS2R46	7	1	0.142857	0.4265
388886	23533	FAM211B	7	1	0.142857	0.4268
147184	18974	TMEM99	7	1	0.142857	0.427
442919	26019	MIR374A	7	1	0.142857	0.4273
914	754	CD2	26	5	0.192308	0.4276
137872	18495	ADHFE1	7	1	0.142857	0.4276
25782	9924	RAB3GAP2	7	1	0.142857	0.4277
148641	19073	SLC35F3	7	1	0.142857	0.4278
22974	9271	TPX2	7	1	0.142857	0.428
283284	21108	IGSF22	7	1	0.142857	0.4281
83696	15969	TRAPPC9	7	1	0.142857	0.4282
8996	7197	NOL3	31	6	0.193548	0.4284
1462	1211	VCAN	31	6	0.193548	0.4286
57142	13794	RTN4	7	1	0.142857	0.4287
441670	25752	OR4M1	7	1	0.142857	0.4288
4139	3428	MARK1	7	1	0.142857	0.429
56169	13516	GSDMC	7	1	0.142857	0.4296
23420	9631	NOMO1	7	1	0.142857	0.4297
114899	17478	C1QTNF3	7	1	0.142857	0.4298
4060	3359	LUM	7	1	0.142857	0.4299
312	262	ANXA13	7	1	0.142857	0.4299
3809	3171	KIR2DS4	7	1	0.142857	0.4301
283	240	ANG	7	1	0.142857	0.4302
2359	1935	FPR3	7	1	0.142857	0.4303
3249	2717	HPN	26	5	0.192308	0.4305
377047	23109	PRSS45	7	1	0.142857	0.4312
124	106	ADH1A	7	1	0.142857	0.4312
219429	20252	OR4C11	12	2	0.166667	0.4337
26682	10382	OR4F4	7	1	0.142857	0.4339
11236	9060	RNF139	7	1	0.142857	0.4361
54541	12478	DDIT4	12	2	0.166667	0.4364
1164	975	CKS2	36	7	0.194444	0.4371
1043	871	CD52	36	7	0.194444	0.4373
22795	9135	NID2	12	2	0.166667	0.4375
51101	11791	ZC2HC1A	12	2	0.166667	0.438
28959	11336	TMEM176B	12	2	0.166667	0.4382
100507436	39380	MICA	12	2	0.166667	0.4391
9897	7931	KIAA0196	12	2	0.166667	0.4393
4958	4054	OMD	12	2	0.166667	0.4394
1718	1414	DHCR24	12	2	0.166667	0.4402
9530	7617	BAG4	12	2	0.166667	0.4406
71	60	ACTG1	12	2	0.166667	0.4408
4815	3936	NINJ2	12	2	0.166667	0.4411
55353	13064	LAPTM4B	31	6	0.193548	0.4413
126393	18039	HSPB6	12	2	0.166667	0.4413
4041	3342	LRP5	12	2	0.166667	0.4416
84914	16555	ZNF587	12	2	0.166667	0.4416
6383	5224	SDC2	12	2	0.166667	0.442
2908	2416	NR3C1	12	2	0.166667	0.443
1264	1041	CNN1	12	2	0.166667	0.4431
8507	6812	ENC1	12	2	0.166667	0.4455
9314	7439	KLF4	12	2	0.166667	0.4456
6578	5395	SLCO2A1	17	3	0.176471	0.4458
2109	1725	ETFB	12	2	0.166667	0.4463
2764	2284	GMFB	22	4	0.181818	0.4465
3184	2656	HNRNPD	17	3	0.176471	0.4465
26018	10096	LRIG1	12	2	0.166667	0.4466
4234	3504	METTL1	17	3	0.176471	0.4473
9604	7675	RNF14	17	3	0.176471	0.4473
23471	9670	TRAM1	17	3	0.176471	0.4477
6388	5228	SDF2	22	4	0.181818	0.4482
80162	15418	ATHL1	17	3	0.176471	0.4482
23551	9733	RASD2	12	2	0.166667	0.4483
10026	8045	PIGK	17	3	0.176471	0.4486
5089	4154	PBX2	12	2	0.166667	0.4489
26289	10271	AK5	12	2	0.166667	0.4493
8573	6874	CASK	17	3	0.176471	0.4494
8788	7043	DLK1	12	2	0.166667	0.4503
51729	12199	WBP11	22	4	0.181818	0.4504
8364	6700	HIST1H4C	17	3	0.176471	0.4506
122786	17857	FRMD6	17	3	0.176471	0.4508
9	4	NAT1	22	4	0.181818	0.451
1284	1058	COL4A2	17	3	0.176471	0.451
10053	8065	AP1M2	17	3	0.176471	0.4518
3790	3155	KCNS3	27	5	0.185185	0.452
489	415	ATP2A3	17	3	0.176471	0.4525
64135	14436	IFIH1	27	5	0.185185	0.4529
8559	6862	PRPF18	17	3	0.176471	0.453
3964	3290	LGALS8	22	4	0.181818	0.4533
5440	4442	POLR2K	12	2	0.166667	0.4544
6509	5332	SLC1A4	22	4	0.181818	0.4545
2483	2053	FRG1	17	3	0.176471	0.4545
79582	15017	SPAG16	17	3	0.176471	0.4546
51110	11800	LACTB2	12	2	0.166667	0.4547
286343	21774	LURAP1L	22	4	0.181818	0.4562
3040	2533	HBA2	27	5	0.185185	0.4566
22998	9292	LIMCH1	27	5	0.185185	0.4568
22837	9168	COBLL1	22	4	0.181818	0.4571
81031	15604	SLC2A10	17	3	0.176471	0.4581
79153	14869	GDPD3	17	3	0.176471	0.4582
23022	9308	PALLD	22	4	0.181818	0.4583
51765	12219	MST4	22	4	0.181818	0.4585
29088	11398	MRPL15	22	4	0.181818	0.4587
375790	23095	AGRN	22	4	0.181818	0.4595
712	588	C1QA	17	3	0.176471	0.4596
1652	1371	DDT	27	5	0.185185	0.4605
54972	12745	TMEM132A	27	5	0.185185	0.4605
8842	7094	PROM1	22	4	0.181818	0.4614
5698	4662	PSMB9	32	6	0.1875	0.4622
79647	15065	AKIRIN1	22	4	0.181818	0.4623
9857	7896	CEP350	22	4	0.181818	0.4637
2124	1739	EVI2B	27	5	0.185185	0.4638
23097	9369	CDK19	17	3	0.176471	0.4643
23254	9500	KAZN	22	4	0.181818	0.4655
56937	13664	PMEPA1	32	6	0.1875	0.4679
3838	3195	KPNA2	37	7	0.189189	0.4695
678	563	ZFP36L2	32	6	0.1875	0.4708
6231	5093	RPS26	18	3	0.166667	0.4808
728053	29021	BMS1P1	8	1	0.125	0.4813
124044	17903	SPATA2L	8	1	0.125	0.4819
4938	4038	OAS1	13	2	0.153846	0.4849
1672	1389	DEFB1	13	2	0.153846	0.4865
10443	8400	N4BP2L2	18	3	0.166667	0.4881
440567	25508	UQCRHL	8	1	0.125	0.4881
677814	28632	SNORA31	8	1	0.125	0.4882
3067	2559	HDC	8	1	0.125	0.4885
9833	7876	MELK	18	3	0.166667	0.4887
729533	29563	FAM72A	8	1	0.125	0.4891
1311	1083	COMP	18	3	0.166667	0.4896
441669	25751	OR4Q3	8	1	0.125	0.4898
7035	5796	TFPI	13	2	0.153846	0.4903
23190	9443	UBXN4	8	1	0.125	0.4903
59084	14229	ENPP5	13	2	0.153846	0.4905
79137	14857	FAM134A	8	1	0.125	0.4905
10576	8516	CCT2	13	2	0.153846	0.4906
2210	1809	FCGR1B	13	2	0.153846	0.4909
4983	4070	OPHN1	8	1	0.125	0.4909
57210	13839	SLC45A4	8	1	0.125	0.491
23030	9315	KDM4B	8	1	0.125	0.4914
56949	13675	XAB2	8	1	0.125	0.4916
729428	29524	GAGE12B	8	1	0.125	0.4918
65094	14701	JMJD4	8	1	0.125	0.492
84707	16439	BEX2	13	2	0.153846	0.4922
3021	2518	H3F3B	18	3	0.166667	0.4924
392255	24228	GDF6	8	1	0.125	0.4924
5744	4706	PTHLH	13	2	0.153846	0.4927
9353	7469	SLIT2	8	1	0.125	0.4927
11284	9099	PNKP	8	1	0.125	0.4928
574476	26682	MIR520C	8	1	0.125	0.4929
5972	4881	REN	8	1	0.125	0.493
56963	13685	RGMA	8	1	0.125	0.493
4671	3819	NAIP	8	1	0.125	0.493
4833	3951	NME4	8	1	0.125	0.493
55526	13124	DHTKD1	8	1	0.125	0.4931
114876	17467	OSBPL1A	23	4	0.173913	0.4932
445328	26023	ARHGEF35	13	2	0.153846	0.4933
84336	16288	TMEM101	8	1	0.125	0.4934
26002	10085	MOXD1	8	1	0.125	0.4937
348174	22695	CLEC18A	8	1	0.125	0.4937
3892	3236	KRT86	13	2	0.153846	0.4938
3642	3027	INSM1	13	2	0.153846	0.4938
8522	6827	GAS7	8	1	0.125	0.4938
438	373	ASMT	8	1	0.125	0.4938
9156	7322	EXO1	8	1	0.125	0.494
100049587	30146	SIGLEC14	13	2	0.153846	0.4941
244	206	ANXA8L2	8	1	0.125	0.4943
143678	18778	C11orf94	8	1	0.125	0.4943
57348	13875	TTYH1	13	2	0.153846	0.4944
721	597	C4B	8	1	0.125	0.4947
5696	4660	PSMB8	8	1	0.125	0.4948
4495	3675	MT1G	13	2	0.153846	0.4949
89797	16771	NAV2	13	2	0.153846	0.495
5723	4686	PSPH	18	3	0.166667	0.4951
1124	941	CHN2	8	1	0.125	0.4951
29887	11475	SNX10	23	4	0.173913	0.4952
2841	2353	GPR18	8	1	0.125	0.4952
192134	19941	B3GNT6	8	1	0.125	0.4954
23180	9436	RFTN1	8	1	0.125	0.4954
81870	15863	KRTAP9-9	8	1	0.125	0.4956
3664	3045	IRF6	8	1	0.125	0.4962
247	209	ALOX15B	8	1	0.125	0.4964
9768	7819	KIAA0101	38	7	0.184211	0.4965
440871	43136	LOC440871	18	3	0.166667	0.4966
26993	10519	AKAP8L	23	4	0.173913	0.4967
85363	16672	TRIM5	8	1	0.125	0.4968
90141	16829	EFCAB11	18	3	0.166667	0.4969
79165	14878	LENG1	8	1	0.125	0.4969
8560	6863	DEGS1	28	5	0.178571	0.497
6576	5394	SLC25A1	8	1	0.125	0.4972
8574	6875	AKR7A2	8	1	0.125	0.4974
391267	24079	ANKRD20A11P	8	1	0.125	0.4974
29844	11466	TFPT	8	1	0.125	0.4975
10945	8817	KDELR1	8	1	0.125	0.4975
288	245	ANK3	18	3	0.166667	0.4976
8076	6520	MFAP5	13	2	0.153846	0.4978
23612	9782	PHLDA3	8	1	0.125	0.4979
5110	4171	PCMT1	18	3	0.166667	0.498
7399	6119	USH2A	8	1	0.125	0.498
10390	8355	CEPT1	18	3	0.166667	0.4981
81788	15833	NUAK2	8	1	0.125	0.4981
94027	17226	CGB7	8	1	0.125	0.4982
10962	8833	MLLT11	28	5	0.178571	0.4983
79752	15153	ZFAND1	23	4	0.173913	0.4983
57758	14127	SCUBE2	13	2	0.153846	0.4984
119016	17707	AGAP4	8	1	0.125	0.4984
10231	8222	RCAN2	8	1	0.125	0.4985
10129	8131	FRY	8	1	0.125	0.4985
120	103	ADD3	13	2	0.153846	0.4986
51225	11888	ABI3	8	1	0.125	0.4989
27239	10656	GPR162	13	2	0.153846	0.499
8553	6856	BHLHE40	8	1	0.125	0.499
10238	8229	DCAF7	8	1	0.125	0.4991
440915	25566	POTEKP	8	1	0.125	0.4991
55573	13149	CDV3	8	1	0.125	0.4992
23541	9723	SEC14L2	23	4	0.173913	0.4993
1316	1088	KLF6	18	3	0.166667	0.4993
138009	18501	DCAF4L2	8	1	0.125	0.4993
290	247	ANPEP	23	4	0.173913	0.4994
6175	5051	RPLP0	8	1	0.125	0.4994
2932	2436	GSK3B	23	4	0.173913	0.4995
10232	8223	MSLN	13	2	0.153846	0.4995
9200	7353	PTPLA	13	2	0.153846	0.4999
344	292	APOC2	8	1	0.125	0.4999
29991	11549	OBP2A	8	1	0.125	0.4999
51573	12115	GDE1	8	1	0.125	0.4999
8463	6777	TEAD2	18	3	0.166667	0.5001
5756	4712	TWF1	8	1	0.125	0.5002
2690	2221	GHR	18	3	0.166667	0.5004
132720	18355	C4orf32	13	2	0.153846	0.5004
27250	10667	PDCD4	18	3	0.166667	0.5008
25778	9922	DSTYK	13	2	0.153846	0.5008
10628	8560	TXNIP	18	3	0.166667	0.5009
5364	4392	PLXNB1	8	1	0.125	0.5009
57586	14015	SYT13	8	1	0.125	0.501
57459	13907	GATAD2B	8	1	0.125	0.501
10397	8362	NDRG1	28	5	0.178571	0.5012
26292	10274	MYCBP	8	1	0.125	0.5014
1063	890	CENPF	13	2	0.153846	0.5015
1282	1056	COL4A1	13	2	0.153846	0.5016
3017	2515	HIST1H2BD	28	5	0.178571	0.5018
546	455	ATRX	18	3	0.166667	0.502
10750	8653	GRAP	8	1	0.125	0.502
100272147	34516	MTCP1NB	18	3	0.166667	0.5022
966	803	CD59	8	1	0.125	0.5023
51170	11850	HSD17B11	13	2	0.153846	0.5026
28977	11350	MRPL42	18	3	0.166667	0.5027
79792	15180	GSDMD	8	1	0.125	0.5027
9045	7227	RPL14	8	1	0.125	0.5029
64284	14475	RAB17	13	2	0.153846	0.5032
11163	9000	NUDT4	13	2	0.153846	0.5033
23678	9829	SGK3	18	3	0.166667	0.5034
7805	6382	LAPTM5	13	2	0.153846	0.5035
57484	13931	RNF150	8	1	0.125	0.5036
10299	8284	2013-03-06	8	1	0.125	0.5043
7422	6140	VEGFA	8	1	0.125	0.5044
81533	15761	ITFG1	8	1	0.125	0.5047
55771	13310	PRR11	18	3	0.166667	0.5055
59349	14256	KLHL12	23	4	0.173913	0.5063
23259	9504	DDHD2	13	2	0.153846	0.5063
[truncated: 1,301 more rows]

## Sheet: phd
entrez_id	local_id	symbol	views	votes	frequency	SimP
5764	4719	PTN	5	5	1	0
3727	3098	JUND	7	7	1	0
89780	16764	WNT3A	8	7	0.875	0
2264	1857	FGFR4	7	6	0.857143	0
9080	7256	CLDN9	7	6	0.857143	0
10000	8020	AKT3	7	6	0.857143	0
6366	5211	CCL21	6	5	0.833333	0
22943	9256	DKK1	12	10	0.833333	0
51081	11772	MRPS7	6	5	0.833333	0
5606	4587	MAP2K3	10	8	0.8	0
6772	5569	STAT1	10	8	0.8	0
573	472	BAG1	9	7	0.777778	0
596	490	BCL2	9	7	0.777778	0
3236	2707	HOXD10	9	7	0.777778	0
6659	5469	SOX4	9	7	0.777778	0
5979	4887	RET	13	10	0.769231	0
1027	859	CDKN1B	13	10	0.769231	0
2296	1884	FOXC1	15	11	0.733333	0
6664	5474	SOX11	15	11	0.733333	0
2261	1854	FGFR3	21	15	0.714286	0
2064	1694	ERBB2	30	21	0.7	0
9618	7685	TRAF4	10	7	0.7	0
2065	1695	ERBB3	15	10	0.666667	0
3169	2644	FOXA1	17	11	0.647059	0
3480	2892	IGF1R	19	12	0.631579	0
2249	1842	FGF4	18	11	0.611111	0
4314	3565	MMP3	18	11	0.611111	0
595	489	CCND1	22	13	0.590909	0
1958	1602	EGR1	21	12	0.571429	0
4283	3539	CXCL9	25	14	0.56	0
3217	2688	HOXB7	30	16	0.533333	0
3486	2898	IGFBP3	25	13	0.52	0
9448	7550	MAP4K4	9	7	0.777778	0.0001
9133	7301	CCNB2	9	7	0.777778	0.0001
1017	849	CDK2	9	7	0.777778	0.0001
355	301	FAS	8	6	0.75	0.0001
3216	2687	HOXB6	8	6	0.75	0.0001
7474	6183	WNT5A	13	9	0.692308	0.0001
3569	2967	IL6	12	8	0.666667	0.0001
3725	3096	JUN	12	8	0.666667	0.0001
4609	3763	MYC	11	7	0.636364	0.0001
64332	14486	NFKBIZ	11	7	0.636364	0.0001
3205	2676	HOXA9	11	7	0.636364	0.0001
3223	2694	HOXC6	18	11	0.611111	0.0001
864	715	RUNX3	15	9	0.6	0.0001
3229	2700	HOXC13	15	9	0.6	0.0001
652	538	BMP4	20	11	0.55	0.0001
7852	6405	CXCR4	23	12	0.521739	0.0001
1875	1546	E2F5	5	4	0.8	0.0002
3479	2891	IGF1	8	6	0.75	0.0002
3726	3097	JUNB	8	6	0.75	0.0002
9076	7253	CLDN1	7	5	0.714286	0.0002
998	830	CDC42	7	5	0.714286	0.0002
3212	2683	HOXB2	9	6	0.666667	0.0002
4602	3756	MYB	11	7	0.636364	0.0002
7049	5810	TGFBR3	13	8	0.615385	0.0002
6662	5472	SOX9	16	9	0.5625	0.0002
27242	10659	TNFRSF21	18	10	0.555556	0.0002
10252	8243	SPRY1	19	10	0.526316	0.0002
2354	1930	FOSB	19	10	0.526316	0.0002
8743	7011	TNFSF10	23	11	0.478261	0.0002
406911	25087	MIR125B1	9	6	0.666667	0.0003
5778	4729	PTPN7	9	6	0.666667	0.0003
6790	5586	AURKA	9	6	0.666667	0.0003
1870	1542	E2F2	14	8	0.571429	0.0003
5156	4209	PDGFRA	18	10	0.555556	0.0003
10673	8602	TNFSF13B	19	10	0.526316	0.0003
3234	2705	HOXD8	5	4	0.8	0.0004
3586	2979	IL10	7	5	0.714286	0.0004
5747	4709	PTK2	9	6	0.666667	0.0004
3489	2901	IGFBP6	11	7	0.636364	0.0004
10927	8802	SPIN1	11	7	0.636364	0.0004
1843	1520	DUSP1	25	12	0.48	0.0004
225689	20519	MAPK15	5	4	0.8	0.0005
100124700	30246	HOTAIR	14	8	0.571429	0.0005
3815	3177	KIT	14	8	0.571429	0.0005
8749	7016	ADAM18	16	9	0.5625	0.0005
134728	18427	IRAK1BP1	7	5	0.714286	0.0006
834	693	CASP1	9	6	0.666667	0.0006
5268	4302	SERPINB5	9	6	0.666667	0.0006
2619	2160	GAS1	11	7	0.636364	0.0006
79412	14954	KREMEN2	10	6	0.6	0.0006
4857	3970	NOVA1	12	7	0.583333	0.0006
892	735	CCNC	6	4	0.666667	0.0007
29949	11520	IL19	6	4	0.666667	0.0008
7483	6192	WNT9A	8	5	0.625	0.0008
3233	2704	HOXD4	8	5	0.625	0.0008
2534	2095	FYN	6	4	0.666667	0.0009
728642	29256	CDK11A	8	5	0.625	0.0009
1052	879	CEBPD	25	11	0.44	0.001
5600	4581	MAPK11	11	6	0.545455	0.0011
4982	4069	TNFRSF11B	6	4	0.666667	0.0012
26149	10187	ZNF658	10	6	0.6	0.0012
999	831	CDH1	11	6	0.545455	0.0012
8660	6942	IRS2	15	8	0.533333	0.0012
1848	1525	DUSP6	19	9	0.473684	0.0012
4604	3758	MYBPC1	8	5	0.625	0.0013
5241	4280	PGR	11	6	0.545455	0.0013
7298	6036	TYMS	16	8	0.5	0.0013
983	818	CDK1	19	9	0.473684	0.0013
2066	1696	ERBB4	6	4	0.666667	0.0014
3225	2696	HOXC9	16	8	0.5	0.0014
6278	5133	S100A7	6	4	0.666667	0.0016
7204	5954	TRIO	10	6	0.6	0.0016
6663	5473	SOX10	13	7	0.538462	0.0016
6775	5572	STAT4	6	4	0.666667	0.0017
3814	3176	KISS1	6	4	0.666667	0.0017
53335	12233	BCL11A	8	5	0.625	0.0017
78986	14760	DUSP26	6	4	0.666667	0.0018
114907	17483	FBXO32	6	4	0.666667	0.0018
813	672	CALU	6	4	0.666667	0.0018
10644	8576	IGF2BP2	11	6	0.545455	0.0018
8575	6876	PRKRA	6	4	0.666667	0.0019
6359	5204	CCL15	6	4	0.666667	0.002
4214	3491	MAP3K1	6	4	0.666667	0.0021
9547	7632	CXCL14	9	5	0.555556	0.0021
6277	5132	S100A6	16	8	0.5	0.0021
6648	5458	SOD2	26	11	0.423077	0.0021
4313	3564	MMP2	11	6	0.545455	0.0022
7546	6243	ZIC2	6	4	0.666667	0.0023
90627	16897	STARD13	9	5	0.555556	0.0024
7412	6130	VCAM1	26	11	0.423077	0.0024
3418	2846	IDH2	17	8	0.470588	0.0025
64798	14614	DEPTOR	17	8	0.470588	0.0025
5010	4092	CLDN11	6	4	0.666667	0.0026
55388	13083	MCM10	9	5	0.555556	0.0026
200958	20107	MUC20	12	6	0.5	0.0027
30812	11568	SOX8	14	7	0.5	0.0027
579	478	NKX3-2	7	4	0.571429	0.0028
6373	5217	CXCL11	9	5	0.555556	0.0028
9263	7402	STK17A	9	5	0.555556	0.0029
55502	13110	HES6	9	5	0.555556	0.0029
7042	5803	TGFB2	9	5	0.555556	0.0029
5914	4831	RARA	9	5	0.555556	0.003
51547	12099	SIRT7	9	5	0.555556	0.003
467	393	ATF3	14	7	0.5	0.003
148327	19058	CREB3L4	20	9	0.45	0.003
4320	3570	MMP11	12	6	0.5	0.0031
414062	25251	CCL3L3	17	8	0.470588	0.0031
10612	8546	TRIM3	9	5	0.555556	0.0032
4853	3966	NOTCH2	9	5	0.555556	0.0032
9332	7454	CD163	24	10	0.416667	0.0032
22809	9146	ATF5	9	5	0.555556	0.0033
2260	1853	FGFR1	27	11	0.407407	0.0033
27122	10588	DKK3	18	8	0.444444	0.0034
4316	3566	MMP7	12	6	0.5	0.0035
6382	5223	SDC1	9	5	0.555556	0.0037
7291	6029	TWIST1	7	4	0.571429	0.0039
574436	26646	MIR485	7	4	0.571429	0.004
6422	5259	SFRP1	21	9	0.428571	0.004
22976	9272	PAXIP1	9	5	0.555556	0.0041
25816	9951	TNFAIP8	12	6	0.5	0.0041
10563	8504	CXCL13	25	10	0.4	0.0041
54739	12561	XAF1	15	7	0.466667	0.0043
3855	3211	KRT7	7	4	0.571429	0.0044
27074	10559	LAMP3	7	4	0.571429	0.0045
2706	2235	GJB2	12	6	0.5	0.0045
1196	998	CLK2	7	4	0.571429	0.0046
837	696	CASP4	7	4	0.571429	0.0046
8934	7167	RAB7L1	16	7	0.4375	0.0047
286	243	ANK1	7	4	0.571429	0.005
1298	1072	COL9A2	15	7	0.466667	0.005
5304	4336	PIP	7	4	0.571429	0.0052
6720	5523	SREBF1	10	5	0.5	0.0052
6424	5261	SFRP4	22	9	0.409091	0.0053
6351	5197	CCL4	7	4	0.571429	0.0054
5691	4655	PSMB3	10	5	0.5	0.0054
64919	14653	BCL11B	7	4	0.571429	0.0055
7430	6146	EZR	7	4	0.571429	0.0056
129807	18242	NEU4	12	6	0.5	0.0056
157848	19474	NKX6-3	15	7	0.466667	0.0056
374	317	AREG	10	5	0.5	0.0057
3164	2641	NR4A1	10	5	0.5	0.0057
3551	2951	IKBKB	5	3	0.6	0.006
1028	860	CDKN1C	5	3	0.6	0.006
4659	3809	PPP1R12A	10	5	0.5	0.006
9641	7705	IKBKE	10	5	0.5	0.006
25837	9971	RAB26	13	6	0.461538	0.006
6347	5194	CCL2	16	7	0.4375	0.0061
112398	17292	EGLN2	5	3	0.6	0.0062
90993	16937	CREB3L1	10	5	0.5	0.0062
81034	15606	SLC25A32	5	3	0.6	0.0063
7077	5836	TIMP2	10	5	0.5	0.0063
5873	4793	RAB27A	5	3	0.6	0.0064
222	190	ALDH3B2	5	3	0.6	0.0064
1236	1021	CCR7	10	5	0.5	0.0064
1112	930	FOXN3	10	5	0.5	0.0065
962	800	CD48	13	6	0.461538	0.0065
1329	1096	COX5B	13	6	0.461538	0.0066
3575	2972	IL7R	16	7	0.4375	0.0067
1847	1524	DUSP5	10	5	0.5	0.0068
348	296	APOE	16	7	0.4375	0.0068
9317	7441	PTER	10	5	0.5	0.0069
692201	28715	SNORD86	7	4	0.571429	0.007
5770	4724	PTPN1	10	5	0.5	0.007
55074	12827	OXR1	10	5	0.5	0.0072
8772	7029	FADD	13	6	0.461538	0.0072
51053	11747	GMNN	5	3	0.6	0.0075
4286	3542	MITF	5	3	0.6	0.0076
4173	3460	MCM4	16	7	0.4375	0.0078
4582	3739	MUC1	19	8	0.421053	0.008
1846	1523	DUSP4	20	8	0.4	0.0084
388	328	RHOB	8	4	0.5	0.009
7178	5931	TPT1	8	4	0.5	0.009
3553	2953	IL1B	8	4	0.5	0.0091
56547	13565	MMP26	8	4	0.5	0.0091
4170	3457	MCL1	8	4	0.5	0.0092
8038	6505	ADAM12	8	4	0.5	0.0093
3675	3054	ITGA3	8	4	0.5	0.0096
2099	1718	ESR1	8	4	0.5	0.0097
4085	3380	MAD2L1	17	7	0.411765	0.01
5208	4256	PFKFB2	8	4	0.5	0.0104
1398	1157	CRK	8	4	0.5	0.0105
79072	14824	FASTKD3	11	5	0.454545	0.0105
6594	5407	SMARCA1	17	7	0.411765	0.0105
901	743	CCNG2	8	4	0.5	0.0106
1302	1076	COL11A2	8	4	0.5	0.0106
23452	9657	ANGPTL2	24	9	0.375	0.0106
658	544	BMPR1B	11	5	0.454545	0.0107
3691	3069	ITGB4	17	7	0.411765	0.0109
3667	3047	IRS1	14	6	0.428571	0.011
767581	29858	SNORD114-5	8	4	0.5	0.0114
5176	4229	SERPINF1	14	6	0.428571	0.0115
10276	8262	NET1	14	6	0.428571	0.0116
9821	7865	RB1CC1	11	5	0.454545	0.0117
222166	20478	C7orf41	14	6	0.428571	0.0118
6788	5584	STK3	8	4	0.5	0.0119
7272	6014	TTK	11	5	0.454545	0.0119
23213	9464	SULF1	20	8	0.4	0.012
65005	14679	MRPL9	8	4	0.5	0.0122
7305	6042	TYROBP	14	6	0.428571	0.0122
7280	6021	TUBB2A	8	4	0.5	0.0128
3122	2603	HLA-DRA	11	5	0.454545	0.0131
57613	14037	KIAA1467	11	5	0.454545	0.0133
8835	7087	SOCS2	14	6	0.428571	0.0136
816	675	CAMK2B	18	7	0.388889	0.0146
3485	2897	IGFBP2	18	7	0.388889	0.0148
1580	1309	CYP4B1	28	10	0.357143	0.0148
128822	18197	CST9	6	3	0.5	0.0149
84886	16531	C1orf198	6	3	0.5	0.015
767611	29883	SNORD114-30	6	3	0.5	0.0153
114569	17414	MAL2	6	3	0.5	0.0153
10521	8467	DDX17	18	7	0.388889	0.0153
11047	8905	ADRM1	6	3	0.5	0.0154
84985	16612	FAM83A	6	3	0.5	0.0154
83439	15889	TCF7L1	6	3	0.5	0.0154
23639	9803	LRRC6	6	3	0.5	0.0155
137682	18488	NDUFAF6	6	3	0.5	0.0158
4580	3737	MTX1	6	3	0.5	0.0158
8928	7162	FOXH1	6	3	0.5	0.0158
5880	4800	RAC2	18	7	0.388889	0.0159
55504	13112	TNFRSF19	6	3	0.5	0.016
57214	13843	KIAA1199	6	3	0.5	0.016
51059	11752	FAM135B	6	3	0.5	0.016
407030	25205	MIR30B	6	3	0.5	0.0161
2191	1791	FAP	6	3	0.5	0.0162
113130	17332	CDCA5	6	3	0.5	0.0162
4855	3968	NOTCH4	6	3	0.5	0.0162
27006	10529	FGF22	6	3	0.5	0.0163
10451	8407	VAV3	6	3	0.5	0.0165
4237	3507	MFAP2	6	3	0.5	0.0168
3822	3183	KLRC2	6	3	0.5	0.0168
9496	7587	TBX4	6	3	0.5	0.0169
10963	8834	STIP1	6	3	0.5	0.0169
2263	1856	FGFR2	9	4	0.444444	0.0171
2248	1841	FGF3	12	5	0.416667	0.0174
6387	5227	CXCL12	12	5	0.416667	0.0174
6210	5080	RPS15A	6	3	0.5	0.0175
5166	4219	PDK4	6	3	0.5	0.0175
128312	18148	HIST3H2BB	9	4	0.444444	0.0175
3853	3209	KRT6A	15	6	0.4	0.0176
5502	4493	PPP1R1A	15	6	0.4	0.0176
4751	3888	NEK2	15	6	0.4	0.0178
7132	5888	TNFRSF1A	6	3	0.5	0.0181
11143	8981	KAT7	6	3	0.5	0.0183
10125	8127	RASGRP1	9	4	0.444444	0.0183
9134	7302	CCNE2	9	4	0.444444	0.0183
5889	4808	RAD51C	9	4	0.444444	0.0183
8323	6659	FZD6	9	4	0.444444	0.0183
960	798	CD44	12	5	0.416667	0.0184
51706	12188	CYB5R1	9	4	0.444444	0.0188
924	763	CD7	15	6	0.4	0.0188
5771	4725	PTPN2	9	4	0.444444	0.0189
408050	25237	NOMO3	6	3	0.5	0.0191
9580	7657	SOX13	6	3	0.5	0.0191
57007	13719	CXCR7	12	5	0.416667	0.0191
7184	5937	HSP90B1	9	4	0.444444	0.0192
4162	3451	MCAM	9	4	0.444444	0.0196
57798	14142	GATAD1	9	4	0.444444	0.0196
994	826	CDC25B	15	6	0.4	0.0196
440712	25534	C1orf186	6	3	0.5	0.0197
6198	5068	RPS6KB1	9	4	0.444444	0.0197
7122	5880	CLDN5	15	6	0.4	0.0197
8322	6658	FZD4	9	4	0.444444	0.0198
7078	5837	TIMP3	9	4	0.444444	0.0199
9774	7823	BCLAF1	9	4	0.444444	0.02
10326	8306	SIRPB1	9	4	0.444444	0.0201
1295	1069	COL8A1	9	4	0.444444	0.0203
898	740	CCNE1	9	4	0.444444	0.0204
23162	9418	MAPK8IP3	9	4	0.444444	0.0206
57175	13819	CORO1B	9	4	0.444444	0.0206
10103	8109	TSPAN1	9	4	0.444444	0.0208
5885	4804	RAD21	19	7	0.368421	0.0208
580	479	BARD1	9	4	0.444444	0.0211
7048	5809	TGFBR2	9	4	0.444444	0.0212
83479	15910	DDX59	9	4	0.444444	0.0214
1545	1284	CYP1B1	9	4	0.444444	0.022
7503	6210	XIST	19	7	0.368421	0.0221
6348	5195	CCL3	9	4	0.444444	0.0223
1602	1328	DACH1	19	7	0.368421	0.0227
9052	7234	GPRC5A	22	8	0.363636	0.0227
7458	6170	EIF4H	9	4	0.444444	0.0229
3113	2595	HLA-DPA1	19	7	0.368421	0.0233
923	762	CD6	19	7	0.368421	0.0234
8839	7091	WISP2	19	7	0.368421	0.0244
51195	11869	RAPGEFL1	16	6	0.375	0.0245
3949	3278	LDLR	16	6	0.375	0.0246
55766	13306	H2AFJ	16	6	0.375	0.0253
100133941	32629	CD24	16	6	0.375	0.0254
5947	4861	RBP1	23	8	0.347826	0.0256
57402	13883	S100A14	16	6	0.375	0.0263
948	786	CD36	23	8	0.347826	0.0267
1308	1081	COL17A1	16	6	0.375	0.0269
53832	12274	IL20RA	13	5	0.384615	0.027
9743	7796	ARHGAP32	16	6	0.375	0.0272
55351	13062	STK32B	13	5	0.384615	0.0275
9447	7549	AIM2	16	6	0.375	0.0275
1794	1473	DOCK2	16	6	0.375	0.0278
4583	3740	MUC2	7	3	0.428571	0.0283
3394	2825	IRF8	16	6	0.375	0.0283
5265	4299	SERPINA1	16	6	0.375	0.0283
3627	3015	CXCL10	13	5	0.384615	0.0284
51330	11977	TNFRSF12A	7	3	0.428571	0.0287
728279	29103	KRTAP2-2	7	3	0.428571	0.0287
203328	20198	SUSD3	13	5	0.384615	0.0289
6536	5358	SLC6A9	13	5	0.384615	0.0292
767597	29872	SNORD114-19	10	4	0.4	0.0296
84513	16333	PPAPDC1B	13	5	0.384615	0.0296
4753	3890	NELL2	13	5	0.384615	0.0296
664	550	BNIP3	10	4	0.4	0.0297
339123	22151	JMJD8	7	3	0.428571	0.03
256394	20807	SERPINA11	13	5	0.384615	0.03
5734	4697	PTGER4	13	5	0.384615	0.0301
7070	5829	THY1	10	4	0.4	0.0302
404266	25017	HOXB-AS3	10	4	0.4	0.0306
5129	4183	CDK18	7	3	0.428571	0.0308
255926	20779	ADAM5	10	4	0.4	0.0308
1960	1604	EGR3	7	3	0.428571	0.0309
5328	4359	PLAU	27	9	0.333333	0.0311
9261	7400	MAPKAPK2	13	5	0.384615	0.0312
5366	4394	PMAIP1	10	4	0.4	0.0313
6597	5410	SMARCA4	7	3	0.428571	0.0314
54431	12400	DNAJC10	10	4	0.4	0.0314
1718	1414	DHCR24	13	5	0.384615	0.0315
7038	5799	TG	7	3	0.428571	0.0316
3126	2607	HLA-DRB4	10	4	0.4	0.0317
301	251	ANXA1	13	5	0.384615	0.0317
8290	6639	HIST3H3	7	3	0.428571	0.0319
23089	9361	PEG10	10	4	0.4	0.0319
10903	8781	MTMR11	7	3	0.428571	0.0321
10877	8757	CFHR4	10	4	0.4	0.0321
4860	3972	PNP	10	4	0.4	0.0321
10561	8502	IFI44	7	3	0.428571	0.0322
4171	3458	MCM2	10	4	0.4	0.0322
3875	3221	KRT18	7	3	0.428571	0.0323
10766	8663	TOB2	7	3	0.428571	0.0324
2886	2394	GRB7	10	4	0.4	0.0324
947	785	CD34	10	4	0.4	0.0324
4616	3769	GADD45B	7	3	0.428571	0.0325
9212	7365	AURKB	10	4	0.4	0.0325
8935	7168	SKAP2	7	3	0.428571	0.0327
5567	4549	PRKACB	20	7	0.35	0.0327
54961	12735	SSH3	10	4	0.4	0.0328
1379	1139	CR1L	7	3	0.428571	0.033
403314	24999	APOBEC4	7	3	0.428571	0.033
83482	15913	SCRT1	7	3	0.428571	0.033
84171	16160	LOXL4	7	3	0.428571	0.0331
3135	2616	HLA-G	7	3	0.428571	0.0331
5918	4835	RARRES1	7	3	0.428571	0.0333
3625	3013	INHBB	7	3	0.428571	0.0333
2237	1832	FEN1	7	3	0.428571	0.0334
100272216	34519	LOC100272216	7	3	0.428571	0.0334
336	285	APOA2	7	3	0.428571	0.0334
83593	15933	RASSF5	7	3	0.428571	0.0335
5174	4227	PDZK1	24	8	0.333333	0.0336
638	525	BIK	7	3	0.428571	0.0337
6138	5019	RPL15	7	3	0.428571	0.0337
8723	6993	SNX4	10	4	0.4	0.0338
7431	6147	VIM	10	4	0.4	0.0338
11083	8936	DIDO1	7	3	0.428571	0.0339
56658	13583	TRIM39	7	3	0.428571	0.0344
608	502	TNFRSF17	7	3	0.428571	0.0344
5720	4683	PSME1	10	4	0.4	0.0345
3226	2697	HOXC10	10	4	0.4	0.0346
996	828	CDC27	10	4	0.4	0.0348
3134	2615	HLA-F	7	3	0.428571	0.0355
3078	2568	CFHR1	10	4	0.4	0.0356
7991	6484	TUSC3	17	6	0.352941	0.0356
27085	10564	MTBP	10	4	0.4	0.0359
8326	6662	FZD9	7	3	0.428571	0.036
7153	5908	TOP2A	24	8	0.333333	0.036
4924	4026	NUCB1	7	3	0.428571	0.0361
2350	1927	FOLR2	17	6	0.352941	0.0362
2289	1880	FKBP5	7	3	0.428571	0.0367
399	339	RHOH	7	3	0.428571	0.0371
4502	3681	MT2A	17	6	0.352941	0.0374
6349	5196	CCL3L1	17	6	0.352941	0.0379
84419	16299	C15orf48	7	3	0.428571	0.0382
8329	6665	HIST1H2AI	17	6	0.352941	0.0386
4179	3465	CD46	14	5	0.357143	0.041
7405	6124	UVRAG	14	5	0.357143	0.0427
84210	16180	ANKRD20A1	14	5	0.357143	0.0427
23462	9663	HEY1	14	5	0.357143	0.0431
2353	1929	FOS	14	5	0.357143	0.0434
51127	11815	TRIM17	14	5	0.357143	0.0439
10265	8253	IRX5	21	7	0.333333	0.0439
723790	28867	HIST2H2AA4	18	6	0.333333	0.0454
5579	4560	PRKCB	14	5	0.357143	0.0455
282996	21042	RBM20	14	5	0.357143	0.0466
3105	2587	HLA-A	11	4	0.363636	0.0467
5058	4130	PAK1	14	5	0.357143	0.0469
11184	9020	MAP4K1	11	4	0.363636	0.0473
23493	9683	HEY2	11	4	0.363636	0.0477
1509	1253	CTSD	14	5	0.357143	0.0477
6480	5308	ST6GAL1	25	8	0.32	0.0481
6781	5578	STC1	11	4	0.363636	0.0482
6817	5603	SULT1A1	11	4	0.363636	0.0484
57689	14090	LRRC4C	18	6	0.333333	0.0487
1634	1355	DCN	11	4	0.363636	0.0488
51741	12204	WWOX	11	4	0.363636	0.0489
64499	14532	TPSB2	22	7	0.318182	0.0493
6176	5052	RPLP1	18	6	0.333333	0.0501
871	721	SERPINH1	18	6	0.333333	0.0512
3434	2860	IFIT1	11	4	0.363636	0.052
100033425	30043	SNORD116-13	11	4	0.363636	0.052
4015	3325	LOX	18	6	0.333333	0.0525
1318	1090	SLC31A2	8	3	0.375	0.0528
5274	4308	SERPINI1	18	6	0.333333	0.0529
84624	16377	FNDC1	8	3	0.375	0.053
3059	2551	HCLS1	8	3	0.375	0.053
10818	8708	FRS2	5	2	0.4	0.0532
24147	9906	FJX1	8	3	0.375	0.0532
9915	7949	ARNT2	18	6	0.333333	0.0532
2212	1810	FCGR2A	8	3	0.375	0.0536
3218	2689	HOXB8	5	2	0.4	0.0539
3535	2936	IGL@	8	3	0.375	0.0539
391267	24079	ANKRD20A11P	8	3	0.375	0.0539
400566	24498	C17orf97	11	4	0.363636	0.0541
5480	4476	PPIC	5	2	0.4	0.0542
7391	6114	USF1	5	2	0.4	0.0544
83879	16030	CDCA7	5	2	0.4	0.0546
3111	2593	HLA-DOA	8	3	0.375	0.0547
1277	1051	COL1A1	26	8	0.307692	0.0548
5021	4101	OXTR	5	2	0.4	0.0552
4927	4029	NUP88	8	3	0.375	0.0552
9582	7659	APOBEC3B	8	3	0.375	0.0552
10610	8544	ST6GALNAC2	5	2	0.4	0.0554
83990	16076	BRIP1	5	2	0.4	0.0555
55611	13174	OTUB1	8	3	0.375	0.0555
6275	5130	S100A4	8	3	0.375	0.0556
3692	3070	EIF6	8	3	0.375	0.0556
84525	16343	HOPX	22	7	0.318182	0.0556
23428	9636	SLC7A8	26	8	0.307692	0.0556
114897	17476	C1QTNF1	8	3	0.375	0.0557
340371	22316	NRBP2	8	3	0.375	0.0558
56904	13637	SH3GLB2	8	3	0.375	0.0559
6240	5102	RRM1	8	3	0.375	0.0559
11072	8925	DUSP14	5	2	0.4	0.056
4591	3747	TRIM37	5	2	0.4	0.0561
23414	9626	ZFPM2	8	3	0.375	0.0561
55850	13372	USE1	8	3	0.375	0.0561
9674	7734	KIAA0040	8	3	0.375	0.0561
1173	979	AP2M1	5	2	0.4	0.0562
5790	4739	PTPRCAP	8	3	0.375	0.0565
4082	3377	MARCKS	8	3	0.375	0.0567
472	398	ATM	8	3	0.375	0.0567
26298	10276	EHF	18	6	0.333333	0.0568
8476	6785	CDC42BPA	5	2	0.4	0.0569
94241	17271	TP53INP1	8	3	0.375	0.0569
6284	5139	S100A13	8	3	0.375	0.057
9884	7920	LRRC37A	5	2	0.4	0.0572
930	769	CD19	5	2	0.4	0.0572
25782	9924	RAB3GAP2	5	2	0.4	0.0572
56169	13516	GSDMC	8	3	0.375	0.0572
429	364	ASCL1	8	3	0.375	0.0572
7334	6067	UBE2N	5	2	0.4	0.0573
341567	22397	H1FNT	5	2	0.4	0.0574
7041	5802	TGFB1I1	5	2	0.4	0.0574
7112	5870	TMPO	8	3	0.375	0.0574
23555	9737	TSPAN15	5	2	0.4	0.0575
2104	1722	ESRRG	5	2	0.4	0.0576
10584	8522	COLEC10	5	2	0.4	0.0576
23063	9342	WAPAL	8	3	0.375	0.0576
79144	14862	PPDPF	5	2	0.4	0.0578
10935	8808	PRDX3	5	2	0.4	0.0578
220594	20362	USP32P2	8	3	0.375	0.0578
5650	4624	KLK7	15	5	0.333333	0.058
23199	9452	KIAA0182	5	2	0.4	0.0582
6143	5023	RPL19	5	2	0.4	0.0582
2752	2275	GLUL	5	2	0.4	0.0583
8106	6544	PABPN1	5	2	0.4	0.0583
5362	4391	PLXNA2	8	3	0.375	0.0585
100507436	39380	MICA	8	3	0.375	0.0586
7267	6010	TTC3	5	2	0.4	0.0587
51305	11955	KCNK9	5	2	0.4	0.0587
10362	8336	HMG20B	5	2	0.4	0.0588
9254	7395	CACNA2D2	5	2	0.4	0.0591
4983	4070	OPHN1	5	2	0.4	0.0591
1465	1214	CSRP1	5	2	0.4	0.0591
4940	4040	OAS3	8	3	0.375	0.0592
54845	12632	ESRP1	8	3	0.375	0.0592
9749	7802	PHACTR2	5	2	0.4	0.0593
3178	2652	HNRNPA1	5	2	0.4	0.0593
10884	8763	MRPS30	15	5	0.333333	0.0593
51575	12117	ESF1	5	2	0.4	0.0594
3800	3163	KIF5C	22	7	0.318182	0.0594
4194	3476	MDM4	8	3	0.375	0.0595
4820	3940	NKTR	8	3	0.375	0.0596
29028	11372	ATAD2	5	2	0.4	0.0599
8840	7092	WISP1	5	2	0.4	0.0601
23705	9843	CADM1	26	8	0.307692	0.0603
5364	4392	PLXNB1	5	2	0.4	0.0604
6890	5664	TAP1	26	8	0.307692	0.0604
230	197	ALDOC	15	5	0.333333	0.0605
1997	1632	ELF1	5	2	0.4	0.0606
22796	9136	COG2	5	2	0.4	0.0606
3329	2776	HSPD1	5	2	0.4	0.0608
771	636	CA12	15	5	0.333333	0.061
6421	5258	SFPQ	5	2	0.4	0.0612
6542	5363	SLC7A2	15	5	0.333333	0.0619
1999	1634	ELF3	15	5	0.333333	0.062
8424	6746	BBOX1	15	5	0.333333	0.0625
83604	15939	TMEM47	15	5	0.333333	0.0626
84266	16223	ALKBH7	5	2	0.4	0.0629
5089	4154	PBX2	5	2	0.4	0.063
2052	1684	EPHX1	15	5	0.333333	0.0632
4761	3895	NEUROD2	15	5	0.333333	0.0632
9103	7276	FCGR2C	15	5	0.333333	0.0635
332	281	BIRC5	19	6	0.315789	0.0639
5920	4837	RARRES3	23	7	0.304348	0.0683
1365	1128	CLDN3	19	6	0.315789	0.0685
6363	5208	CCL19	12	4	0.333333	0.0691
4781	3909	NFIB	12	4	0.333333	0.0692
1009	841	CDH11	12	4	0.333333	0.0693
3514	2923	IGKC	12	4	0.333333	0.0694
5644	4619	PRSS1	12	4	0.333333	0.0698
760	626	CA2	12	4	0.333333	0.0701
1293	1067	COL6A3	12	4	0.333333	0.0705
3315	2767	HSPB1	12	4	0.333333	0.0709
26040	10113	SETBP1	19	6	0.315789	0.0712
5209	4257	PFKFB3	23	7	0.304348	0.0714
7100	5858	TLR5	12	4	0.333333	0.0715
64333	14487	ARHGAP9	12	4	0.333333	0.0715
7188	5941	TRAF5	12	4	0.333333	0.0716
5423	4425	POLB	12	4	0.333333	0.0723
12	7	SERPINA3	12	4	0.333333	0.0725
4318	3568	MMP9	12	4	0.333333	0.0733
2280	1871	FKBP1A	12	4	0.333333	0.0734
929	768	CD14	12	4	0.333333	0.0735
2882	2391	GPX7	12	4	0.333333	0.0743
3872	3220	KRT17	23	7	0.304348	0.0759
2194	1794	FASN	12	4	0.333333	0.0765
6820	5606	SULT2B1	16	5	0.3125	0.0781
64757	14582	2013-03-01	16	5	0.3125	0.0788
84955	16591	NUDCD1	9	3	0.333333	0.0793
83641	15949	FAM107B	9	3	0.333333	0.0796
972	809	CD74	16	5	0.3125	0.08
66004	14754	LYNX1	16	5	0.3125	0.0804
10200	8192	MPHOSPH6	9	3	0.333333	0.0806
1589	1318	CYP21A2	16	5	0.3125	0.0807
51466	12054	EVL	16	5	0.3125	0.0812
367	312	AR	16	5	0.3125	0.082
8045	6508	RASSF7	9	3	0.333333	0.0824
84321	16275	THOC3	9	3	0.333333	0.0831
214	182	ALCAM	16	5	0.3125	0.0833
857	708	CAV1	16	5	0.3125	0.0834
51735	12202	RAPGEF6	9	3	0.333333	0.0837
80728	15539	ARHGAP39	9	3	0.333333	0.0839
4953	4050	ODC1	9	3	0.333333	0.0839
2888	2396	GRB14	9	3	0.333333	0.0839
100302185	35401	MIR1204	9	3	0.333333	0.084
26009	10089	ZZZ3	9	3	0.333333	0.0849
84634	16385	KISS1R	20	6	0.3	0.0849
11218	9046	DDX20	9	3	0.333333	0.0854
1937	1582	EEF1G	9	3	0.333333	0.0855
7105	5863	TSPAN6	9	3	0.333333	0.0855
767578	29855	SNORD114-2	9	3	0.333333	0.0855
84072	16102	HORMAD1	9	3	0.333333	0.0856
25930	10037	PTPN23	9	3	0.333333	0.0857
4585	3742	MUC4	9	3	0.333333	0.0859
169166	19783	SNX31	9	3	0.333333	0.086
247	209	ALOX15B	9	3	0.333333	0.0861
824	683	CAPN2	9	3	0.333333	0.0861
687	570	KLF9	9	3	0.333333	0.0862
9709	7765	HERPUD1	9	3	0.333333	0.0863
54843	12631	SYTL2	16	5	0.3125	0.0863
4291	3546	MLF1	9	3	0.333333	0.0866
11236	9060	RNF139	9	3	0.333333	0.0866
5270	4304	SERPINE2	24	7	0.291667	0.0867
2843	2355	GPR20	9	3	0.333333	0.0869
575	474	BAI1	9	3	0.333333	0.0871
26517	10321	TIMM13	9	3	0.333333	0.0871
1809	1487	DPYSL3	9	3	0.333333	0.0874
25962	10059	KIAA1429	9	3	0.333333	0.0876
79169	14882	C1orf35	9	3	0.333333	0.0878
58516	14212	FAM60A	16	5	0.3125	0.0878
79884	15258	MAP9	9	3	0.333333	0.0881
9564	7645	BCAR1	9	3	0.333333	0.0881
574484	26690	MIR520G	9	3	0.333333	0.0882
3215	2686	HOXB5	9	3	0.333333	0.0886
4774	3903	NFIA	9	3	0.333333	0.0891
1955	1599	MEGF9	9	3	0.333333	0.0895
5996	4904	RGS1	9	3	0.333333	0.0897
9056	7238	SLC7A7	9	3	0.333333	0.0901
27347	10724	STK39	20	6	0.3	0.0905
57122	13780	NUP107	6	2	0.333333	0.0914
23405	9618	DICER1	6	2	0.333333	0.0921
494329	26284	MIR380	6	2	0.333333	0.0928
1018	850	CDK3	6	2	0.333333	0.0936
1385	1144	CREB1	6	2	0.333333	0.0937
10105	8110	PPIF	6	2	0.333333	0.0939
2908	2416	NR3C1	6	2	0.333333	0.0943
2215	1813	FCGR3B	6	2	0.333333	0.0949
6440	5273	SFTPC	6	2	0.333333	0.0949
51755	12212	CDK12	6	2	0.333333	0.095
7107	5865	GPR137B	6	2	0.333333	0.0951
406903	25079	MIR10B	6	2	0.333333	0.0952
23764	9877	MAFF	6	2	0.333333	0.0952
25855	9986	BRMS1	6	2	0.333333	0.0953
53820	12267	DSCR6	6	2	0.333333	0.0955
199990	20050	C1orf86	6	2	0.333333	0.0956
375	318	ARF1	13	4	0.307692	0.0958
2113	1728	ETS1	6	2	0.333333	0.096
963	801	CD53	6	2	0.333333	0.096
100033446	30064	SNORD115-9	13	4	0.307692	0.0961
6857	5634	SYT1	6	2	0.333333	0.0962
10875	8755	FGL2	6	2	0.333333	0.0964
7071	5830	KLF10	6	2	0.333333	0.0965
4608	3762	MYBPH	13	4	0.307692	0.0965
4077	3374	NBR1	6	2	0.333333	0.0967
441328	25670	FAM90A10P	6	2	0.333333	0.0968
3292	2747	HSD17B1	6	2	0.333333	0.0969
3554	2954	IL1R1	6	2	0.333333	0.0971
3908	3247	LAMA2	6	2	0.333333	0.0971
7102	5860	TSPAN7	6	2	0.333333	0.0971
1114	932	CHGB	6	2	0.333333	0.0971
23052	9334	ENDOD1	6	2	0.333333	0.0971
2288	1879	FKBP4	6	2	0.333333	0.0972
341405	22391	ANKRD33	6	2	0.333333	0.0972
6228	5090	RPS23	6	2	0.333333	0.0972
283212	21091	KLHL35	6	2	0.333333	0.0973
961	799	CD47	6	2	0.333333	0.0974
740	612	MRPL49	6	2	0.333333	0.0974
26073	10138	POLDIP2	13	4	0.307692	0.0975
8396	6724	PIP4K2B	13	4	0.307692	0.0976
3899	3241	AFF3	6	2	0.333333	0.0978
55997	13439	CFC1	6	2	0.333333	0.0979
2515	2076	ADAM2	6	2	0.333333	0.0979
92305	17077	TMEM129	6	2	0.333333	0.098
4067	3366	LYN	13	4	0.307692	0.0981
10472	8427	ZNF238	17	5	0.294118	0.0981
767577	29854	SNORD114-1	6	2	0.333333	0.0983
3115	2596	HLA-DPB1	6	2	0.333333	0.0983
10499	8453	NCOA2	6	2	0.333333	0.0984
27173	10623	SLC39A1	6	2	0.333333	0.0984
83940	16060	TATDN1	6	2	0.333333	0.0986
23179	9435	RGL1	6	2	0.333333	0.0988
1191	994	CLU	6	2	0.333333	0.0988
51236	11897	FAM203A	6	2	0.333333	0.0988
283971	21274	CLEC18C	6	2	0.333333	0.0989
2995	2495	GYPC	6	2	0.333333	0.099
1303	1077	COL12A1	6	2	0.333333	0.099
55224	12953	ETNK2	6	2	0.333333	0.0991
2323	1910	FLT3LG	6	2	0.333333	0.0992
130574	18273	LYPD6	6	2	0.333333	0.0993
51174	11853	TUBD1	13	4	0.307692	0.0994
1473	1222	CST5	6	2	0.333333	0.0995
5569	4551	PKIA	13	4	0.307692	0.0995
10068	8079	IL18BP	6	2	0.333333	0.0996
65997	14748	RASL11B	6	2	0.333333	0.0997
30010	11561	NXPH1	6	2	0.333333	0.0997
6310	5163	ATXN1	6	2	0.333333	0.1001
9459	7559	ARHGEF6	13	4	0.307692	0.1002
5142	4195	PDE4B	13	4	0.307692	0.1002
2199	1798	FBLN2	17	5	0.294118	0.1003
3880	3224	KRT19	6	2	0.333333	0.1005
59277	14234	NTN4	6	2	0.333333	0.1005
10381	8347	TUBB3	6	2	0.333333	0.1006
8788	7043	DLK1	13	4	0.307692	0.1007
116228	17574	COX20	6	2	0.333333	0.1008
10720	8627	UGT2B11	6	2	0.333333	0.1009
574493	26699	MIR520H	6	2	0.333333	0.1009
2857	2368	GPR34	6	2	0.333333	0.1009
90338	16856	ZNF160	6	2	0.333333	0.1012
81706	15830	PPP1R14C	13	4	0.307692	0.1012
83897	16046	KRTAP3-2	6	2	0.333333	0.1013
157638	19457	FAM84B	6	2	0.333333	0.1013
1984	1622	EIF5A	6	2	0.333333	0.1014
3224	2695	HOXC8	13	4	0.307692	0.1014
6340	5187	SCNN1G	6	2	0.333333	0.1015
3321	2770	IGSF3	6	2	0.333333	0.1015
80725	15536	SRCIN1	6	2	0.333333	0.1016
1296	1070	COL8A2	13	4	0.307692	0.1018
64926	14658	RASAL3	6	2	0.333333	0.1021
8581	6881	LY6D	6	2	0.333333	0.1024
7416	6134	VDAC1	6	2	0.333333	0.1025
2625	2166	GATA3	6	2	0.333333	0.1026
27346	10723	TMEM97	17	5	0.294118	0.1026
1213	1010	CLTC	6	2	0.333333	0.1028
1306	1079	COL15A1	6	2	0.333333	0.103
26047	10117	CNTNAP2	13	4	0.307692	0.103
9201	7354	DCLK1	25	7	0.28	0.1033
1301	1075	COL11A1	13	4	0.307692	0.1036
64065	14392	PERP	17	5	0.294118	0.1038
55714	13258	ODZ3	13	4	0.307692	0.104
762	628	CA4	17	5	0.294118	0.1044
2195	1795	FAT1	25	7	0.28	0.1052
6133	5014	RPL9	13	4	0.307692	0.1057
2202	1801	EFEMP1	17	5	0.294118	0.1059
153572	19363	IRX2	17	5	0.294118	0.1064
646480	27937	FABP9	6	2	0.333333	0.107
8470	6782	SORBS2	17	5	0.294118	0.107
149563	19124	C1orf64	17	5	0.294118	0.1072
5932	4849	RBBP8	29	8	0.275862	0.1077
114783	17433	LMTK3	17	5	0.294118	0.1079
10112	8117	KIF20A	21	6	0.285714	0.1103
9314	7439	KLF4	10	3	0.3	0.115
9015	7204	TAF1A	10	3	0.3	0.1156
406924	25100	MIR134	10	3	0.3	0.1173
4629	3781	MYH11	10	3	0.3	0.1178
6271	5126	S100A1	10	3	0.3	0.1182
8767	7027	RIPK2	10	3	0.3	0.1185
11214	9042	AKAP13	10	3	0.3	0.1188
79075	14827	DSCC1	10	3	0.3	0.1193
8821	7074	INPP4B	10	3	0.3	0.1194
404217	25015	CTXN1	10	3	0.3	0.1197
23682	9831	RAB38	10	3	0.3	0.1198
5740	4702	PTGIS	10	3	0.3	0.1209
2810	2326	SFN	10	3	0.3	0.1209
256764	20819	WDR72	10	3	0.3	0.1229
11221	9048	DUSP10	10	3	0.3	0.1229
7399	6119	USH2A	10	3	0.3	0.123
2001	1636	ELF5	10	3	0.3	0.1232
634	521	CEACAM1	10	3	0.3	0.1233
26470	10293	SEZ6L2	10	3	0.3	0.1234
3430	2857	IFI35	10	3	0.3	0.1237
91319	16965	DERL3	10	3	0.3	0.1238
57558	13990	USP35	10	3	0.3	0.124
4931	4032	NVL	14	4	0.285714	0.1241
283120	21068	H19	14	4	0.285714	0.1244
7110	5868	TMF1	10	3	0.3	0.1246
55540	13133	IL17RB	10	3	0.3	0.1246
5792	4741	PTPRF	10	3	0.3	0.1247
3805	3168	KIR2DL4	10	3	0.3	0.1248
55432	13093	YOD1	10	3	0.3	0.125
5570	4552	PKIB	14	4	0.285714	0.1253
7538	6236	ZFP36	18	5	0.277778	0.1253
1281	1055	COL3A1	18	5	0.277778	0.1271
402317	24897	OR2A42	14	4	0.285714	0.1286
399694	24366	SHC4	14	4	0.285714	0.1288
23643	9807	LY96	14	4	0.285714	0.1289
540	449	ATP7B	18	5	0.277778	0.1289
4715	3861	NDUFB9	14	4	0.285714	0.1297
1490	1239	CTGF	14	4	0.285714	0.1297
59339	14247	PLEKHA2	14	4	0.285714	0.1298
3040	2533	HBA2	18	5	0.277778	0.13
1294	1068	COL7A1	18	5	0.277778	0.1303
5783	4733	PTPN13	14	4	0.285714	0.1306
3106	2588	HLA-B	14	4	0.285714	0.1307
64135	14436	IFIH1	18	5	0.277778	0.1308
51176	11855	LEF1	14	4	0.285714	0.1317
21	16	ABCA3	14	4	0.285714	0.1318
9503	7594	XAGE1D	14	4	0.285714	0.1323
11031	8891	RAB31	18	5	0.277778	0.1345
1346	1110	COX7A1	14	4	0.285714	0.1357
27299	10691	ADAMDEC1	18	5	0.277778	0.1361
79473	14968	OR52N1	14	4	0.285714	0.1368
56882	13618	CDC42SE1	7	2	0.285714	0.1412
244	206	ANXA8L2	7	2	0.285714	0.1415
23097	9369	CDK19	7	2	0.285714	0.1415
693146	28776	MIR561	7	2	0.285714	0.1419
574409	26635	MIR329-2	7	2	0.285714	0.142
29844	11466	TFPT	7	2	0.285714	0.1424
5522	4509	PPP2R2C	7	2	0.285714	0.1425
222962	20514	SLC29A4	7	2	0.285714	0.1433
64407	14507	RGS18	7	2	0.285714	0.1435
9510	7599	ADAMTS1	7	2	0.285714	0.1438
51083	11774	GAL	7	2	0.285714	0.1438
4239	3509	MFAP4	7	2	0.285714	0.144
51249	11905	TMEM69	7	2	0.285714	0.1441
83902	16050	KRTAP17-1	7	2	0.285714	0.1442
5641	4617	LGMN	7	2	0.285714	0.1443
5321	4353	PLA2G4A	7	2	0.285714	0.1444
973	810	CD79A	7	2	0.285714	0.1445
1015	847	CDH17	7	2	0.285714	0.1451
25823	9958	TPSG1	7	2	0.285714	0.1454
1945	1589	EFNA4	7	2	0.285714	0.1455
23767	9880	FLRT3	7	2	0.285714	0.1457
6482	5309	ST3GAL1	7	2	0.285714	0.146
80000	15341	GREB1L	7	2	0.285714	0.1461
1820	1498	ARID3A	7	2	0.285714	0.1462
27324	10705	TOX3	7	2	0.285714	0.1464
161291	19603	TMEM30B	7	2	0.285714	0.1465
8493	6799	PPM1D	7	2	0.285714	0.1466
388595	23487	TMEM82	7	2	0.285714	0.1467
54923	12700	LIME1	7	2	0.285714	0.1467
9720	7774	CCDC144A	7	2	0.285714	0.1468
23215	9466	PRRC2C	7	2	0.285714	0.147
54509	12456	RHOF	7	2	0.285714	0.147
3860	3216	KRT13	7	2	0.285714	0.1473
100033424	30042	SNORD116-12	7	2	0.285714	0.1473
4495	3675	MT1G	7	2	0.285714	0.1475
3397	2827	ID1	7	2	0.285714	0.1477
79365	14947	BHLHE41	7	2	0.285714	0.1477
7145	5901	TNS1	7	2	0.285714	0.1478
286187	21752	PPP1R42	7	2	0.285714	0.1479
4796	3919	TONSL	7	2	0.285714	0.1479
8888	7131	MCM3AP	7	2	0.285714	0.148
5175	4228	PECAM1	7	2	0.285714	0.1481
2131	1743	EXT1	7	2	0.285714	0.1483
5414	4422	2013-09-04	7	2	0.285714	0.1484
1944	1588	EFNA3	7	2	0.285714	0.1485
91156	16952	IGFN1	7	2	0.285714	0.1485
9604	7675	RNF14	7	2	0.285714	0.1486
4155	3444	MBP	7	2	0.285714	0.1487
4603	3757	MYBL1	7	2	0.285714	0.1487
1475	1224	CSTA	7	2	0.285714	0.1488
3419	2847	IDH3A	7	2	0.285714	0.1492
8689	6967	KRT36	7	2	0.285714	0.1492
3107	2589	HLA-C	7	2	0.285714	0.1492
55321	13033	TMEM74B	7	2	0.285714	0.1494
51454	12048	GULP1	7	2	0.285714	0.1494
391191	24065	OR2AK2	7	2	0.285714	0.1495
400578	24502	KRT16P2	7	2	0.285714	0.1495
7175	5929	TPR	7	2	0.285714	0.1495
4683	3830	NBN	7	2	0.285714	0.1495
100132476	32325	KRTAP4-7	7	2	0.285714	0.1497
9975	8002	NR1D2	7	2	0.285714	0.1502
430	365	ASCL2	7	2	0.285714	0.1506
9319	7443	TRIP13	7	2	0.285714	0.1509
100033603	30076	SNORD115-21	7	2	0.285714	0.1514
100033448	30066	SNORD115-11	7	2	0.285714	0.1522
6873	5647	TAF2	7	2	0.285714	0.1522
6046	4946	BRD2	7	2	0.285714	0.1523
9906	7940	SLC35E2	7	2	0.285714	0.1531
286077	21722	FAM83H	7	2	0.285714	0.1534
347735	22669	SERINC2	7	2	0.285714	0.1534
204851	20221	HIPK1	7	2	0.285714	0.1535
7018	5781	TF	11	3	0.272727	0.1537
6338	5185	SCNN1B	15	4	0.266667	0.1557
11130	8970	ZWINT	11	3	0.272727	0.1558
8566	6868	PDXK	23	6	0.26087	0.1566
5768	4722	QSOX1	11	3	0.272727	0.1573
629	517	CFB	11	3	0.272727	0.1574
154754	19405	PRSS3P2	7	2	0.285714	0.1577
4036	3338	LRP2	23	6	0.26087	0.1582
56997	13710	ADCK3	7	2	0.285714	0.1585
2642	2182	GCGR	11	3	0.272727	0.1586
8754	7018	ADAM9	11	3	0.272727	0.1586
54097	12352	FAM3B	11	3	0.272727	0.1593
10418	8380	SPON1	11	3	0.272727	0.1599
57730	14123	ANKRD36B	15	4	0.266667	0.16
216	184	ALDH1A1	19	5	0.263158	0.1601
6505	5328	SLC1A1	23	6	0.26087	0.1604
79624	15044	C6orf211	23	6	0.26087	0.1604
388228	23413	SBK1	15	4	0.266667	0.1605
2621	2162	GAS6	23	6	0.26087	0.1608
79971	15323	WLS	11	3	0.272727	0.161
201895	20149	C4orf34	11	3	0.272727	0.1611
22998	9292	LIMCH1	11	3	0.272727	0.1611
10512	8459	SEMA3C	11	3	0.272727	0.1613
23683	9832	PRKD3	11	3	0.272727	0.1614
54463	12422	FAM134B	11	3	0.272727	0.1615
80303	15480	EFHD1	15	4	0.266667	0.1615
2678	2213	GGT1	11	3	0.272727	0.1616
55197	12928	RPRD1A	11	3	0.272727	0.1616
85409	16694	NKD2	15	4	0.266667	0.1616
3304	2757	HSPA1B	11	3	0.272727	0.1618
79581	15016	SLC52A2	11	3	0.272727	0.1618
224	192	ALDH3A2	11	3	0.272727	0.1619
1917	1576	EEF1A2	19	5	0.263158	0.1619
10098	8104	TSPAN5	11	3	0.272727	0.162
6352	5198	CCL5	19	5	0.263158	0.162
267	224	AMFR	19	5	0.263158	0.162
6518	5340	SLC2A5	15	4	0.266667	0.1621
3754	3122	KCNF1	15	4	0.266667	0.1621
8434	6752	RECK	11	3	0.272727	0.1622
54490	12440	UGT2B28	11	3	0.272727	0.1623
7707	6323	ZNF148	11	3	0.272727	0.1625
7366	6094	UGT2B15	15	4	0.266667	0.1627
5909	4826	RAP1GAP	11	3	0.272727	0.1628
55601	13165	DDX60	11	3	0.272727	0.1629
6446	5279	SGK1	19	5	0.263158	0.163
11226	9052	GALNT6	11	3	0.272727	0.1635
6279	5134	S100A8	19	5	0.263158	0.1641
26043	10114	UBXN7	11	3	0.272727	0.1643
24141	9901	LAMP5	11	3	0.272727	0.1644
7419	6137	VDAC3	15	4	0.266667	0.1644
5796	4745	PTPRK	19	5	0.263158	0.1645
9135	7303	RABEP1	15	4	0.266667	0.1646
10099	8105	TSPAN3	19	5	0.263158	0.1652
1382	1142	CRABP2	23	6	0.26087	0.1653
79602	15030	ADIPOR2	11	3	0.272727	0.1654
22836	9167	RHOBTB3	15	4	0.266667	0.1655
646424	27924	SPINK8	15	4	0.266667	0.1657
4118	3412	MAL	15	4	0.266667	0.1664
10232	8223	MSLN	15	4	0.266667	0.1671
6926	5699	TBX3	11	3	0.272727	0.1673
84964	16598	ALKBH6	15	4	0.266667	0.1673
51129	11817	ANGPTL4	15	4	0.266667	0.1676
6478	5307	SIAH2	19	5	0.263158	0.1677
3294	2749	HSD17B2	15	4	0.266667	0.1709
23513	9698	SCRIB	11	3	0.272727	0.1712
8412	6739	BCAR3	15	4	0.266667	0.1715
4061	3360	LY6E	28	7	0.25	0.1795
11059	8913	WWP1	24	6	0.25	0.186
5997	4905	RGS2	24	6	0.25	0.1884
9070	7248	ASH2L	24	6	0.25	0.1888
10395	8360	DLC1	16	4	0.25	0.1925
2239	1833	GPC4	24	6	0.25	0.1939
3006	2506	HIST1H1C	20	5	0.25	0.1947
9368	7482	SLC9A3R1	24	6	0.25	0.1956
124	106	ADH1A	8	2	0.25	0.1957
9560	7642	CCL4L1	20	5	0.25	0.196
7163	5917	TPD52	20	5	0.25	0.1961
677	562	ZFP36L1	12	3	0.25	0.1963
6830	5613	SUPT6H	8	2	0.25	0.1967
26232	10227	FBXO2	16	4	0.25	0.1967
56660	13585	KCNK12	8	2	0.25	0.1968
90990	16936	KIFC2	8	2	0.25	0.1972
65266	14726	WNK4	16	4	0.25	0.1975
9053	7235	MAP7	16	4	0.25	0.1975
7130	5887	TNFAIP6	12	3	0.25	0.1976
8034	6503	SLC25A16	12	3	0.25	0.1981
64215	14456	DNAJC1	8	2	0.25	0.1982
81559	15777	TRIM11	8	2	0.25	0.1983
494324	26279	MIR375	16	4	0.25	0.1985
9454	7555	HOMER3	8	2	0.25	0.199
11160	8997	ERLIN2	20	5	0.25	0.1991
84172	16161	POLR1B	12	3	0.25	0.1992
306	256	ANXA3	8	2	0.25	0.1992
4692	3838	NDN	20	5	0.25	0.1992
440585	25515	FAM183A	8	2	0.25	0.1993
30851	11592	TAX1BP3	8	2	0.25	0.1994
8289	6638	ARID1A	8	2	0.25	0.1994
5672	4639	PSG4	8	2	0.25	0.1995
6281	5136	S100A10	8	2	0.25	0.1995
4321	3571	MMP12	8	2	0.25	0.1998
645	532	BLVRB	16	4	0.25	0.1999
81539	15763	SLC38A1	12	3	0.25	0.1999
5025	4104	P2RX4	8	2	0.25	0.2
9970	7998	NR1I3	8	2	0.25	0.2001
55290	13010	BRF2	12	3	0.25	0.2001
253461	20640	ZBTB38	8	2	0.25	0.2005
3123	2604	HLA-DRB1	8	2	0.25	0.2005
56704	13601	JPH1	8	2	0.25	0.2006
57142	13794	RTN4	8	2	0.25	0.2006
100130656	43139	LOC100130656	16	4	0.25	0.2006
3176	2650	HNMT	8	2	0.25	0.2006
135112	18434	NCOA7	8	2	0.25	0.2007
494188	26276	FBXO47	16	4	0.25	0.2008
347051	22601	SLC10A5	8	2	0.25	0.2008
2266	1859	FGG	8	2	0.25	0.201
541578	26380	CXorf40B	8	2	0.25	0.201
23212	9463	RRS1	8	2	0.25	0.201
969	806	CD69	8	2	0.25	0.2011
5420	4423	PODXL	8	2	0.25	0.2012
7784	6371	ZP3	8	2	0.25	0.2015
51816	12232	CECR1	8	2	0.25	0.2015
80232	15460	WDR26	8	2	0.25	0.2016
1300	1074	COL10A1	16	4	0.25	0.2016
7164	5918	TPD52L1	16	4	0.25	0.2018
22827	9160	PUF60	12	3	0.25	0.2018
26993	10519	AKAP8L	8	2	0.25	0.202
2633	2174	GBP1	16	4	0.25	0.2021
2731	2254	GLDC	12	3	0.25	0.2021
1906	1566	EDN1	8	2	0.25	0.2021
7022	5785	TFAP2C	20	5	0.25	0.2021
221395	20419	GPR116	8	2	0.25	0.2022
2914	2422	GRM4	12	3	0.25	0.2023
284114	21315	TMEM102	12	3	0.25	0.2023
162073	19624	ITPRIPL2	16	4	0.25	0.2023
55250	12975	ELP2	12	3	0.25	0.2024
8611	6902	PPAP2A	8	2	0.25	0.2028
5878	4798	RAB5C	8	2	0.25	0.2028
6595	5408	SMARCA2	8	2	0.25	0.2029
60489	14284	APOBEC3G	16	4	0.25	0.2032
11065	8919	UBE2C	16	4	0.25	0.2034
4332	3581	MNDA	8	2	0.25	0.2035
3012	2511	HIST1H2AE	12	3	0.25	0.2036
4254	3521	KITLG	8	2	0.25	0.2037
3127	2608	HLA-DRB5	8	2	0.25	0.2037
9028	7215	RHBDL1	12	3	0.25	0.2039
125170	17974	SMCR7	8	2	0.25	0.2039
54751	12566	FBLIM1	12	3	0.25	0.204
6288	5143	SAA1	16	4	0.25	0.2041
57035	13730	C1orf63	16	4	0.25	0.2042
6355	5200	CCL8	12	3	0.25	0.2043
4041	3342	LRP5	12	3	0.25	0.2044
23678	9829	SGK3	12	3	0.25	0.2044
55194	12925	FAM176B	8	2	0.25	0.2045
55711	13256	FAR2	8	2	0.25	0.2047
3547	2947	IGSF1	16	4	0.25	0.2049
399753	24377	LOC399753	12	3	0.25	0.2051
10535	8479	RNASEH2A	8	2	0.25	0.2054
693228	28856	MIR643	12	3	0.25	0.2054
26246	10236	OR2L2	8	2	0.25	0.2054
3929	3263	LBP	8	2	0.25	0.2059
406946	25122	MIR154	8	2	0.25	0.2059
79174	14887	CRELD2	12	3	0.25	0.2059
4815	3936	NINJ2	12	3	0.25	0.2059
64089	14405	SNX16	8	2	0.25	0.206
84649	16394	DGAT2	8	2	0.25	0.2061
5245	4284	PHB	12	3	0.25	0.2062
3638	3024	INSIG1	8	2	0.25	0.2062
83733	15983	SLC25A18	8	2	0.25	0.2062
7249	5993	TSC2	8	2	0.25	0.2063
55503	13111	TRPV6	8	2	0.25	0.2063
5984	4892	RFC4	8	2	0.25	0.2064
51337	11982	THEM6	8	2	0.25	0.2065
157285	19440	SGK223	12	3	0.25	0.2068
7739	6338	ZNF185	12	3	0.25	0.2068
55083	12834	KIF26B	8	2	0.25	0.2069
1951	1595	CELSR3	16	4	0.25	0.2069
7494	6202	XBP1	12	3	0.25	0.2071
8076	6520	MFAP5	8	2	0.25	0.2071
6900	5674	CNTN2	8	2	0.25	0.2075
11332	9119	ACOT7	8	2	0.25	0.2076
28992	11363	MACROD1	8	2	0.25	0.2077
100049587	30146	SIGLEC14	12	3	0.25	0.2077
51765	12219	MST4	12	3	0.25	0.2078
9091	7265	PIGQ	12	3	0.25	0.2081
343450	22481	KCNT2	8	2	0.25	0.2083
147138	18968	TMC8	12	3	0.25	0.2084
653423	28422	SPAG11A	12	3	0.25	0.2085
4939	4039	OAS2	8	2	0.25	0.2089
4736	3879	RPL10A	12	3	0.25	0.2089
4818	3938	NKG7	12	3	0.25	0.2089
23580	9753	CDC42EP4	8	2	0.25	0.209
6388	5228	SDF2	8	2	0.25	0.2092
8473	6784	OGT	12	3	0.25	0.2092
641371	26862	ACOT1	12	3	0.25	0.2093
79939	15300	SLC35E1	8	2	0.25	0.2102
726	601	CAPN5	8	2	0.25	0.211
10434	8393	LYPLA1	8	2	0.25	0.2112
286527	21805	TMSB15B	8	2	0.25	0.2117
6603	5415	SMARCD2	8	2	0.25	0.212
3702	3079	ITK	8	2	0.25	0.2122
7086	5844	TKT	12	3	0.25	0.2124
4250	3518	SCGB2A2	12	3	0.25	0.2129
2719	2244	GPC3	12	3	0.25	0.2131
6173	5049	RPL36A	12	3	0.25	0.214
1942	1586	EFNA1	8	2	0.25	0.2141
5652	4626	PRSS8	25	6	0.24	0.2147
6844	5624	VAMP2	8	2	0.25	0.2148
4681	3828	NBL1	21	5	0.238095	0.2264
9846	7886	GAB2	21	5	0.238095	0.2267
1978	1616	EIF4EBP1	21	5	0.238095	0.2312
64699	14560	TMPRSS3	21	5	0.238095	0.2327
5730	4693	PTGDS	17	4	0.235294	0.2348
718	594	C3	17	4	0.235294	0.2364
6696	5499	SPP1	17	4	0.235294	0.2366
7026	5789	NR2F2	17	4	0.235294	0.2384
10397	8362	NDRG1	17	4	0.235294	0.2386
79666	15081	PLEKHF2	17	4	0.235294	0.2411
10202	8194	DHRS2	17	4	0.235294	0.2425
1280	1054	COL2A1	13	3	0.230769	0.2436
57556	13989	SEMA6A	17	4	0.235294	0.2446
2006	1641	ELN	13	3	0.230769	0.2463
7043	5804	TGFB3	17	4	0.235294	0.2467
57172	13818	CAMK1G	13	3	0.230769	0.2468
2543	2103	GAGE1	13	3	0.230769	0.2479
643180	27103	CCT6P3	13	3	0.230769	0.2494
1842	1519	ECM2	13	3	0.230769	0.2496
58489	14189	FAM108C1	13	3	0.230769	0.2506
64284	14475	RAB17	13	3	0.230769	0.2507
51107	11797	APH1A	13	3	0.230769	0.251
51237	11898	MZB1	13	3	0.230769	0.2511
58473	14177	PLEKHB1	13	3	0.230769	0.2517
55450	13098	CAMK2N1	5	1	0.2	0.2532
1783	1464	DYNC1LI2	9	2	0.222222	0.2535
283316	21115	CD163L1	13	3	0.230769	0.2539
89927	16804	C16orf45	5	1	0.2	0.2539
6770	5567	STAR	5	1	0.2	0.2541
441670	25752	OR4M1	9	2	0.222222	0.2543
23418	9630	CRB1	5	1	0.2	0.2543
10630	8562	PDPN	13	3	0.230769	0.2544
54460	12419	MRPS21	9	2	0.222222	0.2544
3249	2717	HPN	13	3	0.230769	0.2547
5307	4339	PITX1	13	3	0.230769	0.2548
7367	6095	UGT2B17	9	2	0.222222	0.255
55186	12918	SLC25A36	5	1	0.2	0.255
51018	11726	RRP15	9	2	0.222222	0.2551
6286	5141	S100P	13	3	0.230769	0.2553
23457	9659	ABCB9	9	2	0.222222	0.2555
5493	4485	PPL	9	2	0.222222	0.2555
54102	12357	CLIC6	5	1	0.2	0.2555
80139	15403	ZNF703	9	2	0.222222	0.2558
8871	7116	SYNJ2	5	1	0.2	0.2558
64648	14553	SPANXD	5	1	0.2	0.256
260293	20889	CYP4X1	13	3	0.230769	0.2561
80223	15454	RAB11FIP1	9	2	0.222222	0.2561
85481	16732	PSKH2	9	2	0.222222	0.2565
4322	3572	MMP13	5	1	0.2	0.2569
2686	2217	GGT7	9	2	0.222222	0.2572
284194	21329	LGALS9B	9	2	0.222222	0.2572
2817	2332	GPC1	5	1	0.2	0.2573
7289	6027	TULP3	5	1	0.2	0.2575
116447	17593	TOP1MT	5	1	0.2	0.2575
164656	19707	TMPRSS6	13	3	0.230769	0.2576
9833	7876	MELK	13	3	0.230769	0.2577
5530	4517	PPP3CA	9	2	0.222222	0.2577
150	128	ADRA2A	9	2	0.222222	0.2577
9358	7473	ITGBL1	9	2	0.222222	0.2578
10124	8126	ARL4A	13	3	0.230769	0.258
10916	8793	MAGED2	9	2	0.222222	0.258
90141	16829	EFCAB11	9	2	0.222222	0.2581
51465	12053	UBE2J1	5	1	0.2	0.2582
2906	2414	GRIN2D	9	2	0.222222	0.2583
23062	9341	GGA2	9	2	0.222222	0.2585
375057	23054	C1orf95	5	1	0.2	0.2585
80778	15568	ZNF34	5	1	0.2	0.2586
56944	13670	OLFML3	5	1	0.2	0.2586
23029	9314	RBM34	5	1	0.2	0.2588
7764	6355	ZNF217	5	1	0.2	0.2589
646174	27861	C16orf90	9	2	0.222222	0.259
9370	7484	ADIPOQ	9	2	0.222222	0.2591
8725	6995	URI1	9	2	0.222222	0.2591
4671	3819	NAIP	9	2	0.222222	0.2591
50650	11637	ARHGEF3	9	2	0.222222	0.2592
6909	5683	TBX2	5	1	0.2	0.2592
85004	16624	RERG	9	2	0.222222	0.2593
2200	1799	FBN1	9	2	0.222222	0.2594
9578	7656	CDC42BPB	5	1	0.2	0.2594
6988	5755	TCTA	5	1	0.2	0.2596
83716	15978	CRISPLD2	5	1	0.2	0.2596
23429	9637	RYBP	9	2	0.222222	0.2597
148641	19073	SLC35F3	9	2	0.222222	0.2597
1890	1557	TYMP	9	2	0.222222	0.2597
89797	16771	NAV2	5	1	0.2	0.2597
116841	17615	SNAP47	5	1	0.2	0.2598
5966	4875	REL	5	1	0.2	0.2599
3912	3251	LAMB1	9	2	0.222222	0.26
728053	29021	BMS1P1	9	2	0.222222	0.26
11163	9000	NUDT4	5	1	0.2	0.26
56128	13483	PCDHB8	9	2	0.222222	0.2601
6139	5020	RPL17	9	2	0.222222	0.2601
5509	4497	PPP1R3D	5	1	0.2	0.2601
5104	4167	SERPINA5	13	3	0.230769	0.2602
375790	23095	AGRN	9	2	0.222222	0.2603
2173	1777	FABP7	9	2	0.222222	0.2604
94025	17224	MUC16	9	2	0.222222	0.2604
1585	1314	CYP11B2	5	1	0.2	0.2604
55252	12977	ASXL2	9	2	0.222222	0.2605
100132888	43135	LOC100132888	5	1	0.2	0.2605
8800	7054	PEX11A	9	2	0.222222	0.2606
57165	13813	GJC2	5	1	0.2	0.2607
474344	26230	GIMAP6	5	1	0.2	0.2609
1122	939	CHML	5	1	0.2	0.2609
100033805	30083	SNORD115-31	9	2	0.222222	0.261
377711	23113	LOC377711	5	1	0.2	0.261
341	289	APOC1	9	2	0.222222	0.2611
201161	20112	CENPV	9	2	0.222222	0.2611
3137	2618	HLA-J	9	2	0.222222	0.2611
2213	1811	FCGR2B	5	1	0.2	0.2611
3385	2819	ICAM3	5	1	0.2	0.2611
8942	7174	KYNU	5	1	0.2	0.2611
128821	18196	CST9L	13	3	0.230769	0.2613
390072	23754	OR52N4	9	2	0.222222	0.2613
10560	8501	SLC19A2	9	2	0.222222	0.2613
780	645	DDR1	9	2	0.222222	0.2613
92747	17117	BPIFB1	5	1	0.2	0.2613
8612	6903	PPAP2C	9	2	0.222222	0.2614
9878	7914	TOX4	5	1	0.2	0.2614
1474	1223	CST6	9	2	0.222222	0.2615
80010	15348	RMI1	5	1	0.2	0.2616
28982	11353	FLVCR1	9	2	0.222222	0.2617
79815	15199	NIPAL2	9	2	0.222222	0.2617
57333	13869	RCN3	9	2	0.222222	0.262
23632	9798	CA14	5	1	0.2	0.262
55894	13401	DEFB103B	5	1	0.2	0.262
3953	3281	LEPR	9	2	0.222222	0.2621
29089	11399	UBE2T	5	1	0.2	0.2621
168975	19780	CNBD1	9	2	0.222222	0.2624
8344	6680	HIST1H2BE	5	1	0.2	0.2625
84914	16555	ZNF587	5	1	0.2	0.2625
55891	13398	LENEP	9	2	0.222222	0.2626
9145	7312	SYNGR1	9	2	0.222222	0.2626
4301	3556	MLLT4	5	1	0.2	0.2626
1487	1236	CTBP1	5	1	0.2	0.2626
8394	6722	PIP5K1A	5	1	0.2	0.2627
1959	1603	EGR2	5	1	0.2	0.2627
8826	7079	IQGAP1	9	2	0.222222	0.2628
137209	18481	ZNF572	9	2	0.222222	0.2629
693149	28779	MIR564	9	2	0.222222	0.2629
5336	4367	PLCG2	9	2	0.222222	0.2629
4074	3372	M6PR	5	1	0.2	0.263
654817	28564	NCF1C	9	2	0.222222	0.2633
22941	9255	SHANK2	9	2	0.222222	0.2633
11140	8978	CDC37	5	1	0.2	0.2633
8404	6731	SPARCL1	5	1	0.2	0.2633
9252	7393	RPS6KA5	5	1	0.2	0.2633
1807	1485	DPYS	5	1	0.2	0.2633
126823	18066	KLHDC9	5	1	0.2	0.2633
8631	6917	SKAP1	9	2	0.222222	0.2634
5788	4737	PTPRC	9	2	0.222222	0.2634
4052	3351	LTBP1	5	1	0.2	0.2634
115265	17507	DDIT4L	9	2	0.222222	0.2636
64168	14445	NECAB1	5	1	0.2	0.2636
90390	16865	MED30	9	2	0.222222	0.2637
8707	6981	B3GALT2	5	1	0.2	0.2637
3959	3287	LGALS3BP	9	2	0.222222	0.2638
2764	2284	GMFB	9	2	0.222222	0.2638
8976	7186	WASL	5	1	0.2	0.2641
3202	2673	HOXA5	5	1	0.2	0.2641
3297	2751	HSF1	5	1	0.2	0.2642
56946	13672	C11orf30	5	1	0.2	0.2643
5396	4414	PRRX1	5	1	0.2	0.2643
57761	14129	TRIB3	9	2	0.222222	0.2645
3572	2969	IL6ST	5	1	0.2	0.2645
2537	2097	IFI6	9	2	0.222222	0.2646
4111	3405	MAGEA12	9	2	0.222222	0.2647
800	662	CALD1	9	2	0.222222	0.2647
10204	8196	NUTF2	9	2	0.222222	0.2648
282679	21015	AQP11	5	1	0.2	0.265
2014	1647	EMP3	9	2	0.222222	0.2651
79987	15333	SVEP1	9	2	0.222222	0.2651
5910	4827	RAP1GDS1	5	1	0.2	0.2651
58191	14175	CXCL16	9	2	0.222222	0.2652
5087	4152	PBX1	5	1	0.2	0.2653
951	789	CD37	9	2	0.222222	0.2654
11116	8958	FGFR1OP	9	2	0.222222	0.2655
9650	7713	MTFR1	9	2	0.222222	0.2655
10370	8342	CITED2	5	1	0.2	0.2655
84981	16609	MIR22HG	9	2	0.222222	0.2656
85363	16672	TRIM5	9	2	0.222222	0.2656
54953	12727	C1orf27	5	1	0.2	0.2656
28908	11288	IGKV4-1	9	2	0.222222	0.2657
100033417	30035	SNORD116-5	9	2	0.222222	0.266
6386	5226	SDCBP	5	1	0.2	0.266
5157	4210	PDGFRL	9	2	0.222222	0.2662
7531	6230	YWHAE	5	1	0.2	0.2662
66008	14756	TRAK2	5	1	0.2	0.2662
767608	29880	SNORD114-27	9	2	0.222222	0.2666
10576	8516	CCT2	5	1	0.2	0.2666
79962	15317	DNAJC22	5	1	0.2	0.2666
83690	15964	CRISPLD1	9	2	0.222222	0.2669
2803	2322	GOLGA4	5	1	0.2	0.2669
9073	7250	CLDN8	9	2	0.222222	0.267
8733	7002	GPAA1	9	2	0.222222	0.2672
55656	13211	INTS8	5	1	0.2	0.2675
7422	6140	VEGFA	5	1	0.2	0.2675
6142	5022	RPL18A	5	1	0.2	0.2675
6860	5635	SYT4	9	2	0.222222	0.2678
6283	5138	S100A12	9	2	0.222222	0.268
339168	22154	TMEM95	5	1	0.2	0.2683
51573	12115	GDE1	5	1	0.2	0.2683
1733	1425	DIO1	5	1	0.2	0.2686
8557	6860	TCAP	9	2	0.222222	0.2687
9902	7936	MRC2	5	1	0.2	0.2691
4600	3754	MX2	5	1	0.2	0.2693
3299	2753	HSF4	9	2	0.222222	0.2694
5763	4718	PTMS	5	1	0.2	0.2707
353144	22806	LCE3C	5	1	0.2	0.2708
291	248	SLC25A4	9	2	0.222222	0.2712
6695	5498	SPOCK1	22	5	0.227273	0.2713
7201	5951	TRHR	5	1	0.2	0.2714
51142	11827	CHCHD2	5	1	0.2	0.2714
3037	2530	HAS2	9	2	0.222222	0.2715
5629	4608	PROX1	9	2	0.222222	0.2725
56925	13655	LXN	9	2	0.222222	0.2732
22937	9253	SCAP	5	1	0.2	0.2733
2017	1650	CTTN	22	5	0.227273	0.2751
26999	10524	CYFIP2	27	6	0.222222	0.276
2786	2306	GNG4	5	1	0.2	0.276
148811	19083	PM20D1	9	2	0.222222	0.2773
10631	8563	POSTN	18	4	0.222222	0.2869
26053	10123	AUTS2	18	4	0.222222	0.2905
3964	3290	LGALS8	18	4	0.222222	0.2908
5469	4468	MED1	14	3	0.214286	0.2943
6035	4937	RNASE1	23	5	0.217391	0.2957
7025	5788	NR2F1	14	3	0.214286	0.2985
7832	6391	BTG2	14	3	0.214286	0.2987
183	159	AGT	23	5	0.217391	0.2989
7857	6407	SCG2	14	3	0.214286	0.2998
55466	13103	DNAJA4	14	3	0.214286	0.3003
7031	5793	TFF1	14	3	0.214286	0.3017
1292	1066	COL6A2	14	3	0.214286	0.302
90249	16842	UNC5A	14	3	0.214286	0.3023
387680	23332	FAM21A	14	3	0.214286	0.3024
10468	8423	FST	23	5	0.217391	0.3025
8490	6796	RGS5	14	3	0.214286	0.3041
26255	10243	PTTG3P	14	3	0.214286	0.3042
728641	29255	FABP5P7	14	3	0.214286	0.3044
8870	7115	IER3	14	3	0.214286	0.3046
1672	1389	DEFB1	14	3	0.214286	0.3048
54541	12478	DDIT4	14	3	0.214286	0.3055
5217	4264	PFN2	14	3	0.214286	0.3058
729359	29501	PLIN4	14	3	0.214286	0.3065
8365	6701	HIST1H4H	14	3	0.214286	0.3069
8786	7041	RGS11	14	3	0.214286	0.3069
3659	3040	IRF1	23	5	0.217391	0.3072
10342	8320	TFG	14	3	0.214286	0.3089
1289	1063	COL5A1	23	5	0.217391	0.309
2348	1926	FOLR1	10	2	0.2	0.309
7103	5861	TSPAN8	23	5	0.217391	0.3091
2192	1792	FBLN1	23	5	0.217391	0.3097
2690	2221	GHR	14	3	0.214286	0.3098
10950	8822	BTG3	10	2	0.2	0.3104
915	755	CD3D	10	2	0.2	0.3139
1893	1560	ECM1	19	4	0.210526	0.3146
4017	3327	LOXL2	10	2	0.2	0.315
84669	16410	USP32	28	6	0.214286	0.3155
50865	11680	HEBP1	10	2	0.2	0.3162
4430	3647	MYO1B	10	2	0.2	0.3163
5921	4838	RASA1	10	2	0.2	0.3167
169200	19784	TMEM64	10	2	0.2	0.3168
5168	4221	ENPP2	10	2	0.2	0.3172
51442	12042	VGLL1	10	2	0.2	0.3173
51806	12228	CALML5	10	2	0.2	0.3173
1830	1508	DSG3	10	2	0.2	0.3177
150759	19210	LINC00342	10	2	0.2	0.3181
81788	15833	NUAK2	10	2	0.2	0.3185
26002	10085	MOXD1	10	2	0.2	0.3188
9156	7322	EXO1	10	2	0.2	0.3189
55630	13192	SLC39A4	19	4	0.210526	0.3192
5348	4378	FXYD1	10	2	0.2	0.3197
55258	12983	THNSL2	10	2	0.2	0.3201
79977	15326	GRHL2	10	2	0.2	0.3201
9124	7292	PDLIM1	10	2	0.2	0.3203
11333	9120	PDAP1	10	2	0.2	0.3204
55240	12967	STEAP3	10	2	0.2	0.3205
776	641	CACNA1D	10	2	0.2	0.3205
57226	13851	LYRM2	10	2	0.2	0.3209
10384	8350	BTN3A3	10	2	0.2	0.3213
553	461	AVPR1B	10	2	0.2	0.3214
27250	10667	PDCD4	10	2	0.2	0.3218
9886	7922	RHOBTB1	10	2	0.2	0.3218
11151	8988	CORO1A	19	4	0.210526	0.3224
79868	15245	ALG13	10	2	0.2	0.3225
3280	2741	HES1	10	2	0.2	0.3225
27239	10656	GPR162	10	2	0.2	0.3226
11057	8912	ABHD2	10	2	0.2	0.3228
55165	12899	CEP55	10	2	0.2	0.323
4839	3956	NOP2	10	2	0.2	0.323
65094	14701	JMJD4	10	2	0.2	0.3231
127833	18128	SYT2	10	2	0.2	0.3232
858	709	CAV2	10	2	0.2	0.3232
574466	26672	MIR519C	10	2	0.2	0.3235
10398	8363	MYL9	10	2	0.2	0.3238
10078	8087	TSSC4	10	2	0.2	0.3239
8165	6573	AKAP1	10	2	0.2	0.324
7083	5841	TK1	10	2	0.2	0.3243
644591	27465	PPIAL4G	10	2	0.2	0.325
9543	7629	IGDCC3	10	2	0.2	0.3252
2877	2387	GPX2	10	2	0.2	0.3253
1894	1561	ECT2	10	2	0.2	0.3254
1021	853	CDK6	10	2	0.2	0.3256
10407	8371	SPAG11B	10	2	0.2	0.3257
10436	8395	EMG1	10	2	0.2	0.3258
4942	4042	OAT	10	2	0.2	0.3259
643161	27097	FAM25A	10	2	0.2	0.326
10040	8053	TOM1L1	10	2	0.2	0.326
283989	21279	TSEN54	10	2	0.2	0.3263
7450	6163	VWF	19	4	0.210526	0.3277
5603	4584	MAPK13	10	2	0.2	0.3283
65125	14711	WNK1	10	2	0.2	0.3284
2697	2228	GJA1	19	4	0.210526	0.3289
10051	8063	SMC4	10	2	0.2	0.3297
9788	7837	MTSS1	19	4	0.210526	0.3305
7453	6165	WARS	24	5	0.208333	0.3318
1556	1292	CYP2B7P1	6	1	0.166667	0.3326
54972	12745	TMEM132A	24	5	0.208333	0.3331
3162	2639	HMOX1	6	1	0.166667	0.3346
7984	6480	ARHGEF5	6	1	0.166667	0.3354
1504	1250	CTRB1	6	1	0.166667	0.3358
6575	5393	SLC20A2	6	1	0.166667	0.3363
50810	11651	HDGFRP3	6	1	0.166667	0.3364
952	790	CD38	6	1	0.166667	0.3364
389630	23653	FAM90A15P	6	1	0.166667	0.3365
377677	23112	CA13	6	1	0.166667	0.3369
1666	1383	DECR1	6	1	0.166667	0.3372
3108	2590	HLA-DMA	24	5	0.208333	0.3373
6003	4911	RGS13	6	1	0.166667	0.3379
92140	17058	MTDH	6	1	0.166667	0.3382
401474	24738	SAMD12	6	1	0.166667	0.3383
57419	13896	SLC24A3	6	1	0.166667	0.3388
149345	19109	SHISA4	6	1	0.166667	0.3389
3786	3152	KCNQ3	6	1	0.166667	0.3389
6302	5156	TSPAN31	6	1	0.166667	0.3391
120379	17753	PIH1D2	6	1	0.166667	0.3393
1591	1320	CYP24A1	6	1	0.166667	0.3393
343990	22500	KIAA1211L	6	1	0.166667	0.3398
2306	1894	FOXD2	6	1	0.166667	0.3399
566	466	AZU1	6	1	0.166667	0.3399
152007	19290	GLIPR2	6	1	0.166667	0.34
9865	7903	TRIL	15	3	0.2	0.3402
84988	16615	PPP1R16A	6	1	0.166667	0.3402
3620	3008	IDO1	6	1	0.166667	0.3402
440243	25434	LOC440243	6	1	0.166667	0.3403
741	613	ZNHIT2	6	1	0.166667	0.3403
1466	1215	CSRP2	6	1	0.166667	0.3406
286151	21742	FBXO43	6	1	0.166667	0.3407
3972	3292	LHB	6	1	0.166667	0.3409
3433	2859	IFIT2	6	1	0.166667	0.3412
169044	19782	COL22A1	6	1	0.166667	0.3412
84976	16607	DISP1	6	1	0.166667	0.3415
55824	13353	PAG1	6	1	0.166667	0.3416
2824	2338	GPM6B	6	1	0.166667	0.3417
148523	19068	C1orf51	6	1	0.166667	0.3418
6157	5034	RPL27A	6	1	0.166667	0.3418
57326	13867	PBXIP1	6	1	0.166667	0.3419
79647	15065	AKIRIN1	6	1	0.166667	0.3419
23144	9405	ZC3H3	6	1	0.166667	0.342
3133	2614	HLA-E	6	1	0.166667	0.342
128061	18134	C1orf131	6	1	0.166667	0.3421
333	282	APLP1	6	1	0.166667	0.3422
81563	15779	C1orf21	6	1	0.166667	0.3424
343413	22480	FCRL6	6	1	0.166667	0.3426
388381	23437	C17orf98	6	1	0.166667	0.3426
3213	2684	HOXB3	6	1	0.166667	0.3426
23046	9329	KIF21B	6	1	0.166667	0.3428
11075	8928	STMN2	6	1	0.166667	0.3429
149111	19101	CNIH3	6	1	0.166667	0.343
343173	22469	OR2T3	6	1	0.166667	0.343
107	91	ADCY1	6	1	0.166667	0.343
1356	1119	CP	6	1	0.166667	0.343
217	185	ALDH2	6	1	0.166667	0.3432
200035	20056	NUDT17	6	1	0.166667	0.3434
5239	4279	PGM5	15	3	0.2	0.3435
6154	5031	RPL26	6	1	0.166667	0.3435
91074	16944	ANKRD30A	6	1	0.166667	0.3435
57619	14042	SHROOM3	6	1	0.166667	0.3436
127579	18112	DCST2	6	1	0.166667	0.3436
79415	14957	C17orf62	6	1	0.166667	0.3437
9806	7851	SPOCK2	6	1	0.166667	0.3437
10273	8260	STUB1	6	1	0.166667	0.3438
1316	1088	KLF6	6	1	0.166667	0.3438
6513	5336	SLC2A1	6	1	0.166667	0.3439
441377	25682	RPS26P35	6	1	0.166667	0.3439
441381	25683	LRRC24	6	1	0.166667	0.3439
54332	12387	GDAP1	6	1	0.166667	0.344
157378	19445	TMEM65	6	1	0.166667	0.3443
51043	11743	ZBTB7B	6	1	0.166667	0.3444
4151	3440	MB	24	5	0.208333	0.3447
6204	5074	RPS10	6	1	0.166667	0.3447
353	299	APRT	6	1	0.166667	0.3448
5468	4467	PPARG	6	1	0.166667	0.3448
7135	5891	TNNI1	6	1	0.166667	0.3449
22806	9143	IKZF3	15	3	0.2	0.345
56265	13541	CPXM1	6	1	0.166667	0.3451
8911	7150	CACNA1I	6	1	0.166667	0.3451
6300	5154	MAPK12	6	1	0.166667	0.3452
114908	17484	TMEM123	6	1	0.166667	0.3452
649946	28257	RPL23AP64	6	1	0.166667	0.3454
4137	3427	MAPT	24	5	0.208333	0.3455
678	563	ZFP36L2	24	5	0.208333	0.3456
23613	9783	ZMYND8	6	1	0.166667	0.3456
51506	12074	UFC1	6	1	0.166667	0.3456
3437	2861	IFIT3	15	3	0.2	0.3457
302	252	ANXA2	6	1	0.166667	0.3457
653399	28418	GSTTP2	6	1	0.166667	0.3459
574460	26666	MIR498	6	1	0.166667	0.3459
414325	25298	DEFB103A	6	1	0.166667	0.3459
7227	5975	TRPS1	6	1	0.166667	0.346
63895	14336	PIEZO2	6	1	0.166667	0.346
5723	4686	PSPH	6	1	0.166667	0.3461
154043	19385	CNKSR3	6	1	0.166667	0.3462
5797	4746	PTPRM	6	1	0.166667	0.3464
257106	20837	ARHGAP30	6	1	0.166667	0.3465
22898	9219	DENND3	6	1	0.166667	0.3465
29995	11553	LMCD1	6	1	0.166667	0.3466
134549	18423	SHROOM1	6	1	0.166667	0.3468
55248	12973	TMEM206	6	1	0.166667	0.3468
84948	16585	TIGD5	6	1	0.166667	0.3469
284	241	ANGPT1	6	1	0.166667	0.3471
26585	10353	GREM1	15	3	0.2	0.3472
3543	2944	IGLL1	6	1	0.166667	0.3472
56260	13538	C8orf44	6	1	0.166667	0.3472
9185	7342	REPS2	6	1	0.166667	0.3472
149603	19125	RNF187	6	1	0.166667	0.3474
3003	2503	GZMK	6	1	0.166667	0.3474
81831	15841	NETO2	6	1	0.166667	0.3474
23589	9762	CARHSP1	6	1	0.166667	0.3475
1584	1313	CYP11B1	6	1	0.166667	0.3475
27314	10699	RAB30	6	1	0.166667	0.3476
9635	7699	CLCA2	6	1	0.166667	0.3476
3909	3248	LAMA3	15	3	0.2	0.3477
388588	23485	SMIM1	6	1	0.166667	0.3477
574472	26678	MIR518F	6	1	0.166667	0.3477
51686	12175	OAZ3	6	1	0.166667	0.3477
54742	12563	LY6K	6	1	0.166667	0.3477
112714	17307	TUBA3E	6	1	0.166667	0.3479
3118	2599	HLA-DQA2	6	1	0.166667	0.3479
8991	7192	SELENBP1	15	3	0.2	0.348
10728	8633	PTGES3	6	1	0.166667	0.348
8334	6670	HIST1H2AC	24	5	0.208333	0.3481
5709	4673	PSMD3	15	3	0.2	0.3481
79098	14846	C1orf116	6	1	0.166667	0.3481
1622	1346	DBI	6	1	0.166667	0.3481
1284	1058	COL4A2	6	1	0.166667	0.3481
4641	3792	MYO1C	6	1	0.166667	0.3482
80342	15513	TRAF3IP3	6	1	0.166667	0.3487
642658	27002	SCXB	6	1	0.166667	0.3487
55897	13402	MESP1	6	1	0.166667	0.3488
10638	8570	SPHAR	6	1	0.166667	0.3488
54968	12741	TMEM70	6	1	0.166667	0.3488
84232	16197	MAF1	6	1	0.166667	0.3489
5993	4901	RFX5	6	1	0.166667	0.349
80227	15456	PAAF1	6	1	0.166667	0.349
10625	8557	IVNS1ABP	6	1	0.166667	0.349
4782	3910	NFIC	6	1	0.166667	0.349
64167	14444	ERAP2	6	1	0.166667	0.3491
1593	1322	CYP27A1	15	3	0.2	0.3493
7296	6034	TXNRD1	6	1	0.166667	0.3493
6590	5405	SLPI	6	1	0.166667	0.3493
4057	3356	LTF	15	3	0.2	0.3494
7113	5871	TMPRSS2	15	3	0.2	0.3495
5074	4141	PAWR	6	1	0.166667	0.3495
866	717	SERPINA6	6	1	0.166667	0.3495
84733	16449	CBX2	15	3	0.2	0.3496
360023	22942	ZBTB41	6	1	0.166667	0.3496
6635	5446	SNRPE	6	1	0.166667	0.3498
10975	8844	UQCR11	6	1	0.166667	0.3499
3892	3236	KRT86	15	3	0.2	0.3501
83881	16032	MIXL1	6	1	0.166667	0.3503
11145	8983	PLA2G16	15	3	0.2	0.3504
3303	2756	HSPA1A	6	1	0.166667	0.3504
375686	23086	SPATC1	6	1	0.166667	0.3505
27005	10528	USP21	15	3	0.2	0.3507
7481	6190	WNT11	6	1	0.166667	0.351
137075	18477	CLDN23	15	3	0.2	0.3513
100272147	34516	MTCP1NB	6	1	0.166667	0.3513
7357	6086	UGCG	15	3	0.2	0.3514
6713	5516	SQLE	15	3	0.2	0.3515
157777	19472	MCMDC2	6	1	0.166667	0.3517
114899	17478	C1QTNF3	6	1	0.166667	0.3519
128346	18152	C1orf162	15	3	0.2	0.352
23524	9709	SRRM2	6	1	0.166667	0.352
51450	12046	PRRX2	6	1	0.166667	0.352
9877	7913	ZC3H11A	6	1	0.166667	0.3521
27295	10688	PDLIM3	15	3	0.2	0.3525
29937	11510	NENF	6	1	0.166667	0.3531
116832	17611	RPL39L	15	3	0.2	0.3532
1117	934	CHI3L2	6	1	0.166667	0.3533
794	656	CALB2	6	1	0.166667	0.3535
6744	5543	SSFA2	15	3	0.2	0.354
137970	18499	UNC5D	6	1	0.166667	0.354
254428	20700	SLC41A1	6	1	0.166667	0.354
11010	8871	GLIPR1	15	3	0.2	0.3543
4908	4011	NTF3	15	3	0.2	0.3546
5004	4087	ORM1	15	3	0.2	0.3546
8622	6910	PDE8B	15	3	0.2	0.3549
23327	9556	NEDD4L	15	3	0.2	0.355
3429	2856	IFI27	15	3	0.2	0.3553
51655	12160	RASD1	15	3	0.2	0.3555
3642	3027	INSM1	15	3	0.2	0.3558
28984	11355	RGCC	6	1	0.166667	0.3558
7108	5866	TM7SF2	29	6	0.206897	0.3559
4821	3941	NKX2-2	6	1	0.166667	0.356
133	114	ADM	15	3	0.2	0.3575
79007	14780	DBNDD1	15	3	0.2	0.3598
1164	975	CKS2	20	4	0.2	0.36
3945	3275	LDHB	15	3	0.2	0.3606
11001	8865	SLC27A2	15	3	0.2	0.3628
10565	8506	ARFGEF1	20	4	0.2	0.3675
7169	5923	TPM2	11	2	0.181818	0.3678
4071	3370	TM4SF1	20	4	0.2	0.3694
874	723	CBR3	25	5	0.2	0.3717
84966	16599	IGSF21	11	2	0.181818	0.374
7328	6063	UBE2H	11	2	0.181818	0.3744
124222	17912	PAQR4	11	2	0.181818	0.3753
115677	17529	NOSTRIN	11	2	0.181818	0.3765
288	245	ANK3	11	2	0.181818	0.3773
4811	3932	NID1	11	2	0.181818	0.3775
55653	13208	BCAS4	11	2	0.181818	0.3782
4915	4018	NTRK2	11	2	0.181818	0.3788
3673	3052	ITGA2	11	2	0.181818	0.3791
1520	1263	CTSS	11	2	0.181818	0.3792
25778	9922	DSTYK	11	2	0.181818	0.3792
5744	4706	PTHLH	11	2	0.181818	0.3795
8537	6840	BCAS1	11	2	0.181818	0.3798
1063	890	CENPF	11	2	0.181818	0.3803
84707	16439	BEX2	11	2	0.181818	0.3806
6398	5237	SECTM1	11	2	0.181818	0.3811
10351	8328	ABCA8	20	4	0.2	0.3815
4050	3349	LTB	11	2	0.181818	0.3816
54898	12680	ELOVL2	11	2	0.181818	0.3826
79755	15156	ZNF750	11	2	0.181818	0.3831
255743	20770	NPNT	11	2	0.181818	0.3832
64746	14574	ACBD3	11	2	0.181818	0.3838
79752	15153	ZFAND1	11	2	0.181818	0.3839
4124	3416	MAN2A1	11	2	0.181818	0.3844
23185	9439	LARP4B	11	2	0.181818	0.3845
22834	9165	ZNF652	11	2	0.181818	0.3846
29802	11461	VPREB3	11	2	0.181818	0.3855
9581	7658	PREPL	11	2	0.181818	0.3867
10262	8251	SF3B4	11	2	0.181818	0.3869
7035	5796	TFPI	11	2	0.181818	0.3876
29108	11417	PYCARD	11	2	0.181818	0.388
55379	13079	LRRC59	11	2	0.181818	0.388
7020	5783	TFAP2A	11	2	0.181818	0.3884
57192	13834	MCOLN1	11	2	0.181818	0.3884
9530	7617	BAG4	11	2	0.181818	0.3885
7358	6087	UGDH	16	3	0.1875	0.3898
9166	7327	EBAG9	11	2	0.181818	0.3901
2186	1787	BPTF	11	2	0.181818	0.391
7021	5784	TFAP2B	11	2	0.181818	0.3919
366	311	AQP9	16	3	0.1875	0.3922
157680	19460	VPS13B	16	3	0.1875	0.3946
444	378	ASPH	11	2	0.181818	0.395
114902	17480	C1QTNF5	16	3	0.1875	0.397
131578	18315	LRRC15	16	3	0.1875	0.3981
1528	1271	CYB5A	16	3	0.1875	0.3985
770	635	CA11	16	3	0.1875	0.3997
25818	9953	KLK5	16	3	0.1875	0.3997
50848	11669	F11R	16	3	0.1875	0.4007
220064	20336	ORAOV1	16	3	0.1875	0.4026
11212	9040	PROSC	16	3	0.1875	0.4033
1604	1330	CD55	16	3	0.1875	0.4035
1548	1286	CYP2A6	16	3	0.1875	0.404
80267	15472	EDEM3	16	3	0.1875	0.4046
50486	11603	G0S2	16	3	0.1875	0.4048
2532	2093	DARC	16	3	0.1875	0.4053
203102	20186	ADAM32	16	3	0.1875	0.4055
1537	1277	CYC1	16	3	0.1875	0.4061
54847	12633	SIDT1	7	1	0.142857	0.4063
9055	7237	PRC1	16	3	0.1875	0.4079
333926	21997	PPM1J	7	1	0.142857	0.4089
5214	4262	PFKP	16	3	0.1875	0.4097
254778	20709	C8orf46	7	1	0.142857	0.4102
720	596	C4A	16	3	0.1875	0.4111
8338	6674	HIST2H2AC	21	4	0.190476	0.412
8848	7099	TSC22D1	16	3	0.1875	0.412
10551	8492	AGR2	7	1	0.142857	0.4124
6517	5339	SLC2A4	7	1	0.142857	0.413
8416	6740	ANXA9	21	4	0.190476	0.4135
3184	2656	HNRNPD	7	1	0.142857	0.414
114876	17467	OSBPL1A	7	1	0.142857	0.4144
6252	5112	RTN1	21	4	0.190476	0.4149
442919	26019	MIR374A	7	1	0.142857	0.415
22875	9199	ENPP4	7	1	0.142857	0.4153
388403	23442	YPEL2	7	1	0.142857	0.4154
8500	6805	PPFIA1	21	4	0.190476	0.4157
8675	6956	STX16	7	1	0.142857	0.4159
93035	17138	PKHD1L1	7	1	0.142857	0.4163
57530	13966	CGN	7	1	0.142857	0.4163
722	598	C4BPA	7	1	0.142857	0.4165
130612	18276	TMEM198	7	1	0.142857	0.4166
6717	5520	SRI	7	1	0.142857	0.4168
81607	15797	PVRL4	7	1	0.142857	0.4176
79168	14881	LILRA6	7	1	0.142857	0.4176
3626	3014	INHBC	7	1	0.142857	0.4181
10628	8560	TXNIP	7	1	0.142857	0.4183
23484	9680	LEPROTL1	7	1	0.142857	0.4186
255928	20780	SYT14	7	1	0.142857	0.4187
3336	2778	HSPE1	7	1	0.142857	0.4187
6201	5071	RPS7	7	1	0.142857	0.4189
10753	8656	CAPN9	7	1	0.142857	0.4191
64146	14439	PDF	7	1	0.142857	0.4197
5178	4231	PEG3	21	4	0.190476	0.42
729533	29563	FAM72A	7	1	0.142857	0.42
7088	5846	TLE1	7	1	0.142857	0.42
22882	9206	ZHX2	7	1	0.142857	0.42
54754	12569	FAM22F	7	1	0.142857	0.42
25897	10012	RNF19A	7	1	0.142857	0.4201
4929	4031	NR4A2	7	1	0.142857	0.4205
84336	16288	TMEM101	7	1	0.142857	0.4205
728833	29326	FAM72D	7	1	0.142857	0.4208
2944	2447	GSTM1	7	1	0.142857	0.4208
91316	16964	GUSBP11	7	1	0.142857	0.4209
23043	9328	TNIK	7	1	0.142857	0.4209
376497	23103	SLC27A1	7	1	0.142857	0.421
51809	12231	GALNT7	7	1	0.142857	0.421
80308	15485	FLAD1	7	1	0.142857	0.4211
2840	2352	GPR17	7	1	0.142857	0.4211
79137	14857	FAM134A	7	1	0.142857	0.4212
285613	21622	RELL2	7	1	0.142857	0.4212
6578	5395	SLCO2A1	7	1	0.142857	0.4214
4311	3562	MME	7	1	0.142857	0.4215
10003	8023	NAALAD2	7	1	0.142857	0.4215
6156	5033	RPL30	7	1	0.142857	0.4216
84817	16487	TXNDC17	7	1	0.142857	0.4216
7171	5925	TPM4	7	1	0.142857	0.4218
203111	20187	C8orf47	7	1	0.142857	0.4219
7371	6098	UCK2	7	1	0.142857	0.422
83987	16073	CCDC8	7	1	0.142857	0.4222
619279	26771	ZNF704	7	1	0.142857	0.4224
3898	3240	LAD1	7	1	0.142857	0.4225
150696	19206	PROM2	7	1	0.142857	0.4226
10750	8653	GRAP	7	1	0.142857	0.4226
387032	23236	ZKSCAN4	7	1	0.142857	0.4226
80144	15406	FRAS1	7	1	0.142857	0.4227
23022	9308	PALLD	7	1	0.142857	0.4227
400823	24572	FAM177B	7	1	0.142857	0.4228
85414	16696	SLC45A3	7	1	0.142857	0.4228
92979	17134	2013-03-09	7	1	0.142857	0.4229
126410	18041	CYP4F22	7	1	0.142857	0.4229
81688	15820	C6orf62	7	1	0.142857	0.4231
283284	21108	IGSF22	7	1	0.142857	0.4231
81501	15758	DCSTAMP	7	1	0.142857	0.4232
79957	15312	PAQR6	7	1	0.142857	0.4232
3664	3045	IRF6	7	1	0.142857	0.4232
55771	13310	PRR11	7	1	0.142857	0.4233
28977	11350	MRPL42	7	1	0.142857	0.4233
84952	16588	CGNL1	7	1	0.142857	0.4234
6431	5268	SRSF6	7	1	0.142857	0.4238
57210	13839	SLC45A4	7	1	0.142857	0.4238
1152	964	CKB	26	5	0.192308	0.424
5828	4769	PEX2	7	1	0.142857	0.424
140576	18616	S100A16	7	1	0.142857	0.4242
259292	20882	TAS2R46	7	1	0.142857	0.4243
1452	1203	CSNK1A1	7	1	0.142857	0.4243
22977	9273	AKR7A3	7	1	0.142857	0.4245
7454	6166	WAS	7	1	0.142857	0.4246
54680	12542	ZNHIT6	7	1	0.142857	0.4247
84168	16159	ANTXR1	7	1	0.142857	0.4248
7994	6486	KAT6A	7	1	0.142857	0.4248
245908	20525	DEFB105A	7	1	0.142857	0.4251
1050	877	CEBPA	7	1	0.142857	0.4252
55568	13146	GALNT10	7	1	0.142857	0.4253
113655	17359	MFSD3	7	1	0.142857	0.4255
5413	4421	2013-09-05	7	1	0.142857	0.4256
100131187	31853	TSTD1	7	1	0.142857	0.4258
85444	16707	LRRCC1	7	1	0.142857	0.426
391627	24142	USP17	7	1	0.142857	0.426
2317	1905	FLNB	7	1	0.142857	0.426
51310	11960	SLC22A17	7	1	0.142857	0.4262
4302	3557	MLLT6	7	1	0.142857	0.4262
79751	15152	SLC25A22	7	1	0.142857	0.4262
677795	28613	SNORA5B	7	1	0.142857	0.4263
6165	5041	RPL35A	7	1	0.142857	0.4264
22974	9271	TPX2	7	1	0.142857	0.4264
51361	11995	HOOK1	7	1	0.142857	0.4265
2029	1661	ENSA	7	1	0.142857	0.4267
10026	8045	PIGK	7	1	0.142857	0.4267
729428	29524	GAGE12B	7	1	0.142857	0.4268
56920	13651	SEMA3G	7	1	0.142857	0.4269
1288	1062	COL4A6	7	1	0.142857	0.427
150275	19170	CCDC117	7	1	0.142857	0.4271
2865	2375	FFAR3	7	1	0.142857	0.4271
646360	27907	LOC646360	7	1	0.142857	0.4274
54108	12361	CHRAC1	7	1	0.142857	0.4274
155465	19436	AGR3	7	1	0.142857	0.4275
4925	4027	NUCB2	7	1	0.142857	0.4278
81575	15788	APOLD1	7	1	0.142857	0.4279
4035	3337	LRP1	7	1	0.142857	0.4279
5284	4318	PIGR	7	1	0.142857	0.4282
221914	20463	GPC2	7	1	0.142857	0.4283
58517	14213	RBM25	7	1	0.142857	0.4283
8985	7187	PLOD3	7	1	0.142857	0.4284
3655	3037	ITGA6	7	1	0.142857	0.4285
710	586	SERPING1	7	1	0.142857	0.4286
445328	26023	ARHGEF35	12	2	0.166667	0.429
28996	11365	HIPK2	7	1	0.142857	0.4291
55435	13094	AP1AR	7	1	0.142857	0.4294
438	373	ASMT	7	1	0.142857	0.4295
440567	25508	UQCRHL	7	1	0.142857	0.4295
8321	6657	FZD1	7	1	0.142857	0.4295
25879	10000	DCAF13	7	1	0.142857	0.43
11156	8993	PTP4A3	7	1	0.142857	0.4305
8703	6977	B4GALT3	7	1	0.142857	0.4305
2717	2242	GLA	12	2	0.166667	0.431
338094	22052	FAM151A	12	2	0.166667	0.4314
119587	17721	CPXM2	7	1	0.142857	0.4318
9123	7291	SLC16A3	12	2	0.166667	0.4321
9351	7467	SLC9A3R2	7	1	0.142857	0.4325
377047	23109	PRSS45	7	1	0.142857	0.4325
3067	2559	HDC	7	1	0.142857	0.4325
574495	26701	MIR522	7	1	0.142857	0.4326
3809	3171	KIR2DS4	7	1	0.142857	0.4339
8202	6593	NCOA3	7	1	0.142857	0.4343
51582	12119	AZIN1	7	1	0.142857	0.4351
79838	15218	TMC5	7	1	0.142857	0.4352
132720	18355	C4orf32	12	2	0.166667	0.4361
23303	9536	KIF13B	12	2	0.166667	0.4368
390431	23881	OR4K2	12	2	0.166667	0.4376
10815	8705	CPLX1	12	2	0.166667	0.4379
112616	17305	CMTM7	12	2	0.166667	0.4387
81621	15809	KAZALD1	12	2	0.166667	0.4393
27067	10554	STAU2	12	2	0.166667	0.44
6309	5162	SC5DL	12	2	0.166667	0.4403
113457	17354	TUBA3D	12	2	0.166667	0.4405
91612	17000	CHURC1	17	3	0.176471	0.442
57187	13829	THOC2	12	2	0.166667	0.4424
200845	20097	KCTD6	17	3	0.176471	0.4429
684959	28675	SNORA25	12	2	0.166667	0.4434
528	441	ATP6V1C1	12	2	0.166667	0.4435
134	115	ADORA1	12	2	0.166667	0.4439
6558	5377	SLC12A2	12	2	0.166667	0.4443
9455	7556	HOMER2	17	3	0.176471	0.4445
81300	15692	OR4P4	17	3	0.176471	0.4446
278	235	AMY1C	12	2	0.166667	0.4446
27134	10599	TJP3	12	2	0.166667	0.4446
727832	28949	GOLGA6L6	12	2	0.166667	0.445
8654	6938	PDE5A	12	2	0.166667	0.4451
7373	6100	COL14A1	12	2	0.166667	0.4451
51097	11787	SCCPDH	12	2	0.166667	0.4455
55049	12808	C19orf60	12	2	0.166667	0.4456
23259	9504	DDHD2	12	2	0.166667	0.4456
55859	13381	BEX1	17	3	0.176471	0.4457
2952	2455	GSTT1	22	4	0.181818	0.4463
642446	26950	TRIM64B	12	2	0.166667	0.4469
348235	22698	SKA2	12	2	0.166667	0.4472
128178	18139	EDARADD	12	2	0.166667	0.4474
25800	9939	SLC39A6	12	2	0.166667	0.4474
5612	4593	PRKRIR	12	2	0.166667	0.4477
28957	11334	MRPS28	12	2	0.166667	0.4484
122786	17857	FRMD6	17	3	0.176471	0.4488
2205	1804	FCER1A	17	3	0.176471	0.4501
4494	3674	MT1F	17	3	0.176471	0.4504
120	103	ADD3	17	3	0.176471	0.4509
5341	4372	PLEK	17	3	0.176471	0.451
26018	10096	LRIG1	12	2	0.166667	0.451
59349	14256	KLHL12	12	2	0.166667	0.452
9338	7458	TCEAL1	17	3	0.176471	0.4523
10578	8518	GNLY	22	4	0.181818	0.4529
9349	7465	RPL23	17	3	0.176471	0.4534
6523	5345	SLC5A1	17	3	0.176471	0.4541
440871	43136	LOC440871	17	3	0.176471	0.4546
5346	4376	PLIN1	17	3	0.176471	0.4554
5573	4554	PRKAR1A	17	3	0.176471	0.4562
10267	8255	RAMP1	17	3	0.176471	0.4563
3936	3270	LCP1	22	4	0.181818	0.4583
51747	12207	LUC7L3	17	3	0.176471	0.4603
8560	6863	DEGS1	22	4	0.181818	0.4609
51203	11876	NUSAP1	32	6	0.1875	0.4639
3021	2518	H3F3B	8	1	0.125	0.4853
968	805	CD68	13	2	0.153846	0.4859
5688	4652	PSMA7	8	1	0.125	0.4861
245909	20526	DEFB106A	8	1	0.125	0.4866
10443	8400	N4BP2L2	8	1	0.125	0.4877
23166	9422	STAB1	8	1	0.125	0.4885
26353	10288	HSPB8	13	2	0.153846	0.4887
79921	15286	TCEAL4	8	1	0.125	0.4888
54763	12576	ROPN1	8	1	0.125	0.4893
338440	22093	ANO9	8	1	0.125	0.4893
54979	12751	HRASLS2	8	1	0.125	0.4893
7564	6255	ZNF16	8	1	0.125	0.4895
4076	3373	CAPRIN1	8	1	0.125	0.4898
240	202	ALOX5	13	2	0.153846	0.4899
4831	3949	NME2	8	1	0.125	0.4899
79789	15178	CLMN	8	1	0.125	0.4899
6231	5093	RPS26	18	3	0.166667	0.4901
574476	26682	MIR520C	8	1	0.125	0.4901
26986	10518	PABPC1	8	1	0.125	0.4906
51729	12199	WBP11	13	2	0.153846	0.4907
285440	21586	CYP4V2	8	1	0.125	0.4912
1311	1083	COMP	13	2	0.153846	0.4913
3788	3154	KCNS2	8	1	0.125	0.4913
9060	7241	PAPSS2	8	1	0.125	0.4915
5743	4705	PTGS2	8	1	0.125	0.4916
57586	14015	SYT13	8	1	0.125	0.4916
84342	16291	COG8	8	1	0.125	0.4916
5205	4254	ATP8B1	8	1	0.125	0.4916
56949	13675	XAB2	8	1	0.125	0.492
29896	11482	TRA2A	8	1	0.125	0.492
50617	11623	ATP6V0A4	13	2	0.153846	0.4922
5481	4477	PPID	8	1	0.125	0.4923
221061	20389	FAM171A1	8	1	0.125	0.4923
8694	6972	DGAT1	13	2	0.153846	0.4924
5327	4358	PLAT	13	2	0.153846	0.4926
10611	8545	PDLIM5	8	1	0.125	0.4927
26682	10382	OR4F4	8	1	0.125	0.4927
26824	10467	RNU11	8	1	0.125	0.4928
192134	19941	B3GNT6	8	1	0.125	0.4933
4496	3676	MT1H	13	2	0.153846	0.4934
117145	17636	THEM4	8	1	0.125	0.4935
79792	15180	GSDMD	8	1	0.125	0.4935
1645	1365	AKR1C1	8	1	0.125	0.4937
57088	13751	PLSCR4	8	1	0.125	0.4939
3624	3012	INHBA	8	1	0.125	0.4939
4070	3369	TACSTD2	8	1	0.125	0.494
23254	9500	KAZN	8	1	0.125	0.494
140862	18710	ISM1	8	1	0.125	0.494
284018	21288	C17orf58	8	1	0.125	0.494
10742	8645	RAI2	8	1	0.125	0.4941
55532	13129	SLC30A10	8	1	0.125	0.4942
10945	8817	KDELR1	8	1	0.125	0.4942
84961	16596	FBXL20	8	1	0.125	0.4942
55731	13272	FAM222B	8	1	0.125	0.4943
4720	3866	NDUFS2	8	1	0.125	0.4944
714	590	C1QC	23	4	0.173913	0.4945
1312	1084	COMT	8	1	0.125	0.4945
163732	19685	CITED4	18	3	0.166667	0.4946
2922	2430	GRP	18	3	0.166667	0.4947
284110	21312	GSDMA	13	2	0.153846	0.4947
3400	2830	ID4	13	2	0.153846	0.4949
5287	4321	PIK3C2B	8	1	0.125	0.495
728215	29082	FAM155A	8	1	0.125	0.4952
403282	24980	OR6C65	8	1	0.125	0.4953
4956	4052	ODF1	8	1	0.125	0.4954
10150	8150	MBNL2	8	1	0.125	0.4955
253012	20624	HEPACAM2	8	1	0.125	0.4955
9200	7353	PTPLA	13	2	0.153846	0.4956
22801	9140	ITGA11	18	3	0.166667	0.4957
2224	1821	FDPS	8	1	0.125	0.4957
2327	1913	FMO2	8	1	0.125	0.4957
219429	20252	OR4C11	13	2	0.153846	0.4959
23761	9875	PISD	8	1	0.125	0.496
750	618	C16orf3	8	1	0.125	0.4962
55790	13326	CSGALNACT1	8	1	0.125	0.4963
56833	13610	SLAMF8	8	1	0.125	0.4964
29956	11526	CERS2	8	1	0.125	0.4966
91353	16967	IGLL3P	13	2	0.153846	0.4967
25907	10020	TMEM158	18	3	0.166667	0.4968
677814	28632	SNORA31	8	1	0.125	0.4968
3852	3208	KRT5	18	3	0.166667	0.4969
2987	2488	GUK1	8	1	0.125	0.4969
79582	15017	SPAG16	8	1	0.125	0.4969
642475	26957	C8orf73	8	1	0.125	0.497
29887	11475	SNX10	13	2	0.153846	0.4971
9572	7651	NR1D1	8	1	0.125	0.4971
9214	7367	FAIM3	13	2	0.153846	0.4973
6391	5231	SDHC	8	1	0.125	0.4973
392255	24228	GDF6	8	1	0.125	0.4973
3621	3009	ING1	8	1	0.125	0.4973
63947	14371	DMRTC1	8	1	0.125	0.4973
114788	17438	CSMD3	8	1	0.125	0.4975
51101	11791	ZC2HC1A	8	1	0.125	0.4976
26289	10271	AK5	13	2	0.153846	0.4977
730394	29779	GTF2H2D	13	2	0.153846	0.4977
85012	16627	TCEAL3	8	1	0.125	0.4977
54996	12765	2013-03-02	8	1	0.125	0.4978
4501	3680	MT1X	18	3	0.166667	0.4979
26227	10222	PHGDH	13	2	0.153846	0.498
10618	8552	TGOLN2	8	1	0.125	0.498
389493	23636	NUPR1L	13	2	0.153846	0.4981
143678	18778	C11orf94	8	1	0.125	0.4981
6426	5263	SRSF1	8	1	0.125	0.4982
3925	3261	STMN1	8	1	0.125	0.4983
375295	23063	LOC375295	18	3	0.166667	0.4984
27012	10531	KCNV1	8	1	0.125	0.4984
94027	17226	CGB7	8	1	0.125	0.4985
546	455	ATRX	8	1	0.125	0.4986
56987	13703	BBX	8	1	0.125	0.4986
3117	2598	HLA-DQA1	8	1	0.125	0.4986
55353	13064	LAPTM4B	23	4	0.173913	0.4987
23471	9670	TRAM1	13	2	0.153846	0.4989
6472	5302	SHMT2	8	1	0.125	0.4989
124044	17903	SPATA2L	8	1	0.125	0.499
3190	2662	HNRNPK	8	1	0.125	0.499
8318	6655	CDC45	8	1	0.125	0.4991
79101	14848	TAF1D	8	1	0.125	0.4992
100129885	31300	SCXA	8	1	0.125	0.4995
92105	17054	INTS4	8	1	0.125	0.4995
220	188	ALDH1A3	13	2	0.153846	0.4996
2139	1750	EYA2	8	1	0.125	0.4996
9452	7553	ITM2A	13	2	0.153846	0.4997
8559	6862	PRPF18	8	1	0.125	0.4997
171169	19893	SPACA4	8	1	0.125	0.4997
55890	13397	GPRC5C	13	2	0.153846	0.4998
57403	13884	RAB22A	8	1	0.125	0.4998
8463	6777	TEAD2	18	3	0.166667	0.4999
219623	20279	TMEM26	13	2	0.153846	0.4999
23283	9522	CSTF2T	8	1	0.125	0.5002
84296	16252	GINS4	13	2	0.153846	0.5003
10216	8208	PRG4	8	1	0.125	0.5003
84549	16357	MAK16	8	1	0.125	0.5003
4599	3753	MX1	23	4	0.173913	0.5006
81870	15863	KRTAP9-9	8	1	0.125	0.5006
245972	20545	ATP6V0D2	8	1	0.125	0.5008
503835	26357	DUXA	8	1	0.125	0.5008
6175	5051	RPLP0	8	1	0.125	0.5008
1124	941	CHN2	8	1	0.125	0.5008
5440	4442	POLR2K	13	2	0.153846	0.5009
8573	6874	CASK	8	1	0.125	0.5011
126393	18039	HSPB6	13	2	0.153846	0.5012
85320	16658	ABCC11	13	2	0.153846	0.5012
6867	5641	TACC1	13	2	0.153846	0.5013
8614	6905	STC2	18	3	0.166667	0.5014
2165	1769	F13B	8	1	0.125	0.5014
23635	9800	SSBP2	8	1	0.125	0.5016
4938	4038	OAS1	13	2	0.153846	0.5017
339906	22256	PRSS42	8	1	0.125	0.5018
55758	13298	RCOR3	8	1	0.125	0.502
81542	15764	TMX1	8	1	0.125	0.5021
148362	19061	BROX	8	1	0.125	0.5021
3914	3253	LAMB3	13	2	0.153846	0.5023
389649	23660	C8orf86	8	1	0.125	0.5024
388886	23533	FAM211B	8	1	0.125	0.5024
9636	7700	ISG15	23	4	0.173913	0.5025
389336	23611	C5orf46	8	1	0.125	0.5025
91380	16973	SNORD107	8	1	0.125	0.5025
2669	2204	GEM	13	2	0.153846	0.5026
286343	21774	LURAP1L	23	4	0.173913	0.5028
79870	15247	BAALC	8	1	0.125	0.5029
4833	3951	NME4	8	1	0.125	0.5029
84059	16089	GPR98	13	2	0.153846	0.5032
92291	17073	CAPN13	13	2	0.153846	0.5033
79686	15099	LINC00341	8	1	0.125	0.5034
2487	2054	FRZB	8	1	0.125	0.5037
51022	11730	GLRX2	8	1	0.125	0.5039
2023	1656	ENO1	8	1	0.125	0.5041
1983	1621	EIF5	8	1	0.125	0.5048
10580	8520	SORBS1	23	4	0.173913	0.5051
2590	2145	GALNT2	8	1	0.125	0.5051
1595	1324	CYP51A1	8	1	0.125	0.5053
334	283	APLP2	8	1	0.125	0.5054
[truncated: 1,223 more rows]

## Sheet: webgestalt_expert_genes
Disease	#Gene	EntrezGene	Statistics
cancer or viral infections	37	3217 1958 3489 5979 2064 3418 5156 7474 3725 595 2261 4316 3480999 4609 1027 596 2065 3815 406911 6277 3486 4320 2249 8743 467864 6659 983 355 22943 3205 10000 6772 1017 573 3169	C=318;O=37;E=7.18;R=5.16;rawP=1.08e-18;adjP=5.46e-16
Neoplasms	32	3217 1958 3489 5979 2064 3418 5156 7474 595 2261 4316 999 34804609 3479 1027 596 2065 3815 6664 406911 6277 3486 4320 8743864 6659 355 22943 3205 3169 573	C=286;O=32;E=6.46;R=4.96;rawP=1.86e-15;adjP=4.71e-13
Urogenital Neoplasms	23	1958 3489 6662 2064 7474 595 2261 7049 4316 3480 999 4609 34791027 596 2065 3815 3486 8743 864 6659 22943 3169	C=158;O=23;E=3.57;R=6.45;rawP=1.62e-13;adjP=2.73e-11
Cell Transformation, Neoplastic	16	3217 5979 2064 595 3480 999 4609 3726 1027 596 3815 406911 2249864 6659 3205	C=66;O=16;E=1.49;R=10.74;rawP=3.69e-13;adjP=4.67e-11
Stomach Neoplasms	14	2064 5156 3553 595 4316 999 1027 596 3815 6277 4320 2249 9080864	C=71;O=14;E=1.60;R=8.74;rawP=2.55e-10;adjP=2.58e-08
Disease Progression	16	2064 3418 3553 595 2261 4316 999 4609 6351 1027 596 4320 86422943 4314 3569	C=102;O=16;E=2.30;R=6.95;rawP=4.33e-10;adjP=3.65e-08
Neoplastic Processes	20	5979 2064 5156 7474 595 2261 4316 3480 999 4609 1027 596 20653815 4320 864 6659 3205 573 3169	C=175;O=20;E=3.95;R=5.06;rawP=7.62e-10;adjP=5.05e-08
Recurrence	14	5979 2064 5156 595 2261 999 3480 1027 596 3815 4320 6659 35693169	C=77;O=14;E=1.74;R=8.06;rawP=7.99e-10;adjP=5.05e-08
Intestinal Neoplasms	15	6662 2064 595 4316 999 3480 4609 1027 3815 3486 4320 8743 86422943 573	C=93;O=15;E=2.10;R=7.15;rawP=1.09e-09;adjP=6.13e-08
Necrosis	15	27242 3553 3725 25816 6351 834 1843 9448 8743 355 4314 35696772 134728 9618	C=98;O=15;E=2.21;R=6.78;rawP=2.32e-09;adjP=1.05e-07
Prostatic Neoplasms	15	1958 2064 7474 999 3480 4609 3479 1027 596 2065 3486 1483278743 3169 10252	C=99;O=15;E=2.23;R=6.71;rawP=2.69e-09;adjP=1.05e-07
Carcinoma, Small Cell	14	1958 2064 595 4316 999 3480 4609 596 2065 3815 3486 8743 8646659	C=83;O=14;E=1.87;R=7.47;rawP=2.26e-09;adjP=1.05e-07
Carcinoma	21	1958 5979 2064 595 2261 4316 3480 999 4609 1027 596 2065 38156277 3486 4320 8743 864 6659 355 3169	C=208;O=21;E=4.69;R=4.47;rawP=2.70e-09;adjP=1.05e-07
Gastrointestinal Neoplasms	16	2064 5156 3553 595 4316 3480 999 4609 1027 596 3815 3486 4320864 355 573	C=121;O=16;E=2.73;R=5.86;rawP=5.83e-09;adjP=1.97e-07
Gastrointestinal Diseases	16	5979 2064 5156 3553 595 4316 3480 999 4609 1027 3815 3486 4320864 6663 355	C=121;O=16;E=2.73;R=5.86;rawP=5.83e-09;adjP=1.97e-07
Neoplasm of unspecified nature of digestive system	17	2064 5156 3553 595 4316 3480 999 4609 1027 596 3815 3486 43208743 864 22943 355	C=156;O=17;E=3.52;R=4.83;rawP=3.66e-08;adjP=1.03e-06
Lymphoproliferative Disorders	13	3217 595 2261 4609 3726 1027 596 6664 406911 8743 22943 3553569	C=86;O=13;E=1.94;R=6.70;rawP=3.57e-08;adjP=1.03e-06
Neuroectodermal Tumors	13	5979 3418 5156 7474 595 4609 1027 596 2065 3815 8743 6663 22943	C=86;O=13;E=1.94;R=6.70;rawP=3.57e-08;adjP=1.03e-06
Carcinoma in Situ	10	5979 2064 595 999 4609 1027 596 2065 4320 864	C=48;O=10;E=1.08;R=9.23;rawP=6.52e-08;adjP=1.74e-06
Colonic Neoplasms	10	6662 129807 4316 999 3480 4609 3486 8743 22943 573	C=56;O=10;E=1.26;R=7.91;rawP=3.07e-07;adjP=7.40e-06
Multiple Myeloma	9	3217 595 2261 3480 4609 596 8743 22943 3569	C=43;O=9;E=0.97;R=9.27;rawP=2.99e-07;adjP=7.40e-06
Colonic Diseases	12	5979 595 4316 999 3480 4609 1027 3486 8743 864 6663 573	C=87;O=12;E=1.96;R=6.11;rawP=3.57e-07;adjP=8.12e-06
Carcinoma, Ductal, Breast	9	2064 595 999 1027 596 864 9618 573 3169	C=44;O=9;E=0.99;R=9.06;rawP=3.69e-07;adjP=8.12e-06
Carcinoma, Transitional Cell	7	2064 595 2261 999 596 864 6659	C=23;O=7;E=0.52;R=13.48;rawP=4.26e-07;adjP=8.98e-06
Head and Neck Neoplasms	13	5979 2064 595 4316 999 3480 4609 1027 596 3815 864 355 4314	C=106;O=13;E=2.39;R=5.43;rawP=4.53e-07;adjP=9.17e-06
epithelial cancers	15	6662 2064 7474 595 4316 7049 999 3480 4609 1027 2065 3486 4320864 100124700	C=144;O=15;E=3.25;R=4.62;rawP=4.75e-07;adjP=9.24e-06
Colorectal Neoplasms	12	595 4316 999 3480 4609 3479 1027 3486 4320 8743 864 573	C=92;O=12;E=2.08;R=5.78;rawP=6.66e-07;adjP=1.25e-05
Skin and Connective Tissue Diseases	17	2064 7474 595 2261 3480 999 3479 1027 596 2065 3815 3486 432022943 355 4314 3169	C=191;O=17;E=4.31;R=3.94;rawP=7.26e-07;adjP=1.31e-05
Drug Resistance	11	2064 10644 5156 3480 3479 596 2065 3815 8743 355 573	C=79;O=11;E=1.78;R=6.17;rawP=1.04e-06;adjP=1.81e-05
Nervous System Neoplasms	10	5979 6662 2064 3418 5156 4609 1027 3815 6664 6663	C=64;O=10;E=1.44;R=6.92;rawP=1.13e-06;adjP=1.91e-05
Hemorrhagic Disorders	8	3217 595 2261 998 4609 8743 22943 3569	C=38;O=8;E=0.86;R=9.33;rawP=1.36e-06;adjP=2.22e-05
Neoplasms, Radiation-Induced	7	1958 5979 3725 596 8743 355 573	C=27;O=7;E=0.61;R=11.49;rawP=1.43e-06;adjP=2.26e-05
Adenocarcinoma	15	5979 2064 595 4316 999 3480 4609 1027 596 2065 3815 3486 43208743 864	C=159;O=15;E=3.59;R=4.18;rawP=1.72e-06;adjP=2.64e-05
Urinary Bladder Neoplasms	8	2064 595 2261 999 4609 596 864 6659	C=40;O=8;E=0.90;R=8.86;rawP=2.06e-06;adjP=3.07e-05
Intestinal Diseases	11	5979 3553 595 4316 999 3480 4609 3486 8743 864 6663	C=85;O=11;E=1.92;R=5.73;rawP=2.20e-06;adjP=3.18e-05
Infiltrating duct carcinoma of breast	8	2064 595 999 1027 596 864 3169 573	C=41;O=8;E=0.93;R=8.65;rawP=2.52e-06;adjP=3.49e-05
Leukemia	12	3418 5156 3727 4609 1027 596 3815 406911 8743 864 355 3205	C=104;O=12;E=2.35;R=5.11;rawP=2.55e-06;adjP=3.49e-05
Bone Neoplasms	9	2064 5156 7474 595 3480 596 2065 3815 22943	C=55;O=9;E=1.24;R=7.25;rawP=2.70e-06;adjP=3.60e-05
Precancerous Conditions	6	2064 595 999 4609 596 864	C=21;O=6;E=0.47;R=12.66;rawP=4.58e-06;adjP=5.94e-05
Lymphoma, Non-Hodgkin	8	595 4609 3726 1027 596 834 355 3569	C=45;O=8;E=1.02;R=7.88;rawP=5.28e-06;adjP=6.68e-05
Urologic Neoplasms	9	2064 595 2261 4316 999 4609 1027 3815 864	C=60;O=9;E=1.35;R=6.65;rawP=5.73e-06;adjP=7.07e-05
Uterine Neoplasms	8	2064 595 999 3480 1027 596 355 3236	C=46;O=8;E=1.04;R=7.71;rawP=6.27e-06;adjP=7.55e-05
Lymphoma, B-Cell	8	595 4609 3726 1027 596 6664 406911 355	C=47;O=8;E=1.06;R=7.54;rawP=7.42e-06;adjP=8.59e-05
Glioma	9	3418 5156 22809 595 4609 6664 8743 6663 6659	C=62;O=9;E=1.40;R=6.43;rawP=7.58e-06;adjP=8.59e-05
Skin Neoplasms	7	7474 595 2261 999 3815 6663 355	C=34;O=7;E=0.77;R=9.12;rawP=7.64e-06;adjP=8.59e-05
Esophageal Diseases	8	2064 3553 595 999 3480 3486 864 355	C=48;O=8;E=1.08;R=7.38;rawP=8.74e-06;adjP=9.41e-05
Disorder of uterus NOS	8	2064 595 999 3480 1027 596 355 3236	C=48;O=8;E=1.08;R=7.38;rawP=8.74e-06;adjP=9.41e-05
Hyperplasia	7	5979 6662 595 3479 1027 3486 864	C=35;O=7;E=0.79;R=8.86;rawP=9.38e-06;adjP=9.69e-05
Neoplasms, Basal Cell	7	5979 2064 3480 4609 596 467 2296	C=35;O=7;E=0.79;R=8.86;rawP=9.38e-06;adjP=9.69e-05
Lymphoma, Mantle-Cell	5	595 4609 1027 596 6664	C=15;O=5;E=0.34;R=14.77;rawP=1.31e-05;adjP=0.0001
Lymphoma, Low-Grade	8	595 4609 3726 1027 596 834 6664 355	C=52;O=8;E=1.17;R=6.82;rawP=1.62e-05;adjP=0.0001
Neoplasms, Squamous Cell	11	2064 595 4316 999 3480 1027 596 2065 864 355 4314	C=103;O=11;E=2.32;R=4.73;rawP=1.48e-05;adjP=0.0001
Pathologic Processes	14	5979 2064 10644 3553 595 2261 4316 999 4609 1027 4320 355 43143569	C=163;O=14;E=3.68;R=3.81;rawP=1.21e-05;adjP=0.0001
Oat cell carcinoma of lung	8	2064 4316 999 3480 596 2065 3815 3486	C=50;O=8;E=1.13;R=7.09;rawP=1.20e-05;adjP=0.0001
Lymphoma, T-Cell	7	3727 4609 3726 1027 596 355 2534	C=36;O=7;E=0.81;R=8.62;rawP=1.14e-05;adjP=0.0001
Hemostatic Disorders	7	3217 595 2261 4609 8743 22943 3569	C=36;O=7;E=0.81;R=8.62;rawP=1.14e-05;adjP=0.0001
Breast Neoplasms	15	3217 2064 595 999 3480 4609 3479 1027 596 2065 3486 4320 9618573 3169	C=183;O=15;E=4.13;R=3.63;rawP=1.01e-05;adjP=0.0001
Bone Diseases	9	6662 3553 7474 2261 3479 3815 22943 4314 3569	C=71;O=9;E=1.60;R=5.62;rawP=2.36e-05;adjP=0.0002
Tumor Virus Infections	7	595 4609 596 3815 8743 355 3569	C=39;O=7;E=0.88;R=7.95;rawP=1.99e-05;adjP=0.0002
Rectal Neoplasms	6	595 4316 999 3479 596 3815	C=26;O=6;E=0.59;R=10.22;rawP=1.77e-05;adjP=0.0002
Salmonella Infections	4	3553 998 834 3569	C=9;O=4;E=0.20;R=19.69;rawP=2.80e-05;adjP=0.0002
Neoplasm Metastasis	13	2064 7474 595 4316 999 3480 1027 596 3815 6277 4320 864100124700	C=147;O=13;E=3.32;R=3.92;rawP=1.87e-05;adjP=0.0002
Carcinoma, Squamous Cell	11	2064 595 4316 999 3480 1027 596 2065 864 355 4314	C=106;O=11;E=2.39;R=4.60;rawP=1.95e-05;adjP=0.0002
Skin Diseases	14	2064 7474 595 2261 999 3480 3479 1027 596 2065 3815 3486 43203169	C=171;O=14;E=3.86;R=3.63;rawP=2.10e-05;adjP=0.0002
Leukemia, B-Cell	7	595 4609 596 6664 406911 2249 355	C=43;O=7;E=0.97;R=7.21;rawP=3.88e-05;adjP=0.0003
Ovarian Neoplasms	9	2064 595 4316 999 10927 1027 3815 3486 10000	C=76;O=9;E=1.72;R=5.25;rawP=4.11e-05;adjP=0.0003
Salmonella gastroenteritis	3	3553 998 3569	C=4;O=3;E=0.09;R=33.23;rawP=4.37e-05;adjP=0.0003
Laryngeal Neoplasms	6	2064 595 999 4609 596 1017	C=31;O=6;E=0.70;R=8.58;rawP=5.18e-05;adjP=0.0004
Exophthalmos	5	3553 4283 3480 355 3569	C=20;O=5;E=0.45;R=11.08;rawP=6.18e-05;adjP=0.0004
Lymphoma	9	3727 595 4609 3726 1027 596 406911 6664 355	C=80;O=9;E=1.81;R=4.98;rawP=6.22e-05;adjP=0.0004
Mouth Neoplasms	8	2064 595 4316 999 4609 1027 864 4314	C=61;O=8;E=1.38;R=5.81;rawP=5.37e-05;adjP=0.0004
Hyperthyroidism	5	3553 4283 3480 3479 3569	C=21;O=5;E=0.47;R=10.55;rawP=7.97e-05;adjP=0.0005
Leukemia, Myeloid	8	3418 4609 3216 596 3815 8743 864 3205	C=64;O=8;E=1.44;R=5.54;rawP=7.64e-05;adjP=0.0005
Breast Diseases	13	3217 2064 595 999 3480 4609 3479 1027 596 2065 3486 4320 3169	C=166;O=13;E=3.75;R=3.47;rawP=6.85e-05;adjP=0.0005
Carcinoma, Adenoid Cystic	4	595 999 3815 864	C=11;O=4;E=0.25;R=16.11;rawP=7.07e-05;adjP=0.0005
Uterine Cervical Neoplasms	6	2064 595 4609 1027 596 355	C=34;O=6;E=0.77;R=7.82;rawP=8.97e-05;adjP=0.0006
Li-Fraumeni syndrome	7	2064 595 2261 4609 596 467 1017	C=51;O=7;E=1.15;R=6.08;rawP=0.0001;adjP=0.0006
Death	9	27242 3725 4609 596 834 8743 467 355 573	C=87;O=9;E=1.96;R=4.58;rawP=0.0001;adjP=0.0006
Lung Neoplasms	10	2064 595 4316 999 3480 596 2065 3486 8743 864	C=105;O=10;E=2.37;R=4.22;rawP=0.0001;adjP=0.0006
HIV	14	3553 3725 6351 596 834 8743 983 355 2534 10000 3569 6772 10179133	C=197;O=14;E=4.45;R=3.15;rawP=0.0001;adjP=0.0006
Brain Stem Neoplasms	4	5979 5156 4609 3815	C=13;O=4;E=0.29;R=13.63;rawP=0.0001;adjP=0.0006
Carcinoma, Papillary	6	5979 595 2261 999 1027 3815	C=35;O=6;E=0.79;R=7.60;rawP=0.0001;adjP=0.0006
Leukemia, Myeloid, Acute	7	3418 4609 3216 596 3815 864 3205	C=51;O=7;E=1.15;R=6.08;rawP=0.0001;adjP=0.0006
Nerve Sheath Neoplasms	4	5156 3815 6277 6663	C=12;O=4;E=0.27;R=14.77;rawP=0.0001;adjP=0.0006
Chromosome Aberrations	8	6662 3418 595 2261 4609 596 3815 3205	C=66;O=8;E=1.49;R=5.37;rawP=9.56e-05;adjP=0.0006
Carcinoma, Non-Small-Cell Lung	7	2064 4316 999 3480 596 2065 3486	C=49;O=7;E=1.11;R=6.33;rawP=9.28e-05;adjP=0.0006
Lymphoma, Large-Cell, Diffuse	5	595 4609 596 6664 406911	C=23;O=5;E=0.52;R=9.63;rawP=0.0001;adjP=0.0006

## Sheet: webgestalt_all_genes
Disease	#Gene	EntrezGene	Statistics
cancer or viral infections	25	2264 1958 2249 5979 2064 864 5747 6659 5156 6382 22943 3725 2261 7852 62783480 4609 3205 6772 1027 596 2065 1017 3169 4602	C=318;O=25;E=5.15;R=4.85;rawP=3.13e-12;adjP=1.28e-09
Cell Transformation, Neoplastic	13	2264 2249 5979 2064 864 6659 3480 4609 3205 3726 1027 596 4602	C=66;O=13;E=1.07;R=12.16;rawP=1.47e-11;adjP=3.00e-09
Neoplastic Processes	18	2264 5979 2064 864 5747 6659 5156 6382 2261 7852 3480 3205 4609 1027 59651330 2065 3169	C=175;O=18;E=2.83;R=6.35;rawP=9.84e-11;adjP=1.34e-08
Neoplasms	22	2264 1958 5979 2064 864 5747 6659 5156 6382 22943 2261 6278 7852 3480 46093205 1027 596 2065 6664 3169 4602	C=286;O=22;E=4.63;R=4.75;rawP=1.58e-10;adjP=1.61e-08
Lymphoproliferative Disorders	13	3586 6382 22943 53335 2261 7852 4609 3569 3726 1027 596 6664 4602	C=86;O=13;E=1.39;R=9.33;rawP=4.93e-10;adjP=4.02e-08
Necrosis	13	7130 3586 3725 4314 3569 923 6772 51330 64332 834 9618 1843 4214	C=98;O=13;E=1.59;R=8.19;rawP=2.63e-09;adjP=1.79e-07
Disease Progression	13	2264 2064 864 3586 22943 2261 6278 7852 4314 4609 3569 1027 596	C=102;O=13;E=1.65;R=7.87;rawP=4.36e-09;adjP=2.54e-07
Carcinoma	17	2264 1958 5979 2064 864 5747 6659 6382 2261 7852 6278 3480 4609 1027 5962065 3169	C=208;O=17;E=3.37;R=5.05;rawP=1.34e-08;adjP=6.83e-07
Recurrence	11	2264 5979 2064 6659 5156 2261 3480 3569 1027 596 3169	C=77;O=11;E=1.25;R=8.82;rawP=2.32e-08;adjP=1.05e-06
Head and Neck Neoplasms	12	2264 5979 2064 864 6278 7852 3480 4314 4609 1027 596 4602	C=106;O=12;E=1.72;R=6.99;rawP=7.28e-08;adjP=2.97e-06
Breast Neoplasms	15	2264 2064 5747 6382 6278 7852 3480 4609 1027 596 2065 9618 3169 4602 4214	C=183;O=15;E=2.96;R=5.06;rawP=1.11e-07;adjP=4.12e-06
Multiple Myeloma	8	6382 22943 2261 3480 4609 3569 596 89780	C=43;O=8;E=0.70;R=11.49;rawP=2.76e-07;adjP=9.38e-06
Lymphoma, Non-Hodgkin	8	3586 53335 4609 3569 3726 1027 596 834	C=45;O=8;E=0.73;R=10.98;rawP=3.99e-07;adjP=1.16e-05
Mouth Neoplasms	9	2064 864 6382 6278 7852 4314 4609 1027 4602	C=61;O=9;E=0.99;R=9.11;rawP=3.76e-07;adjP=1.16e-05
Carcinoma, Small Cell	10	1958 3225 2064 864 6659 6382 3480 4609 596 2065	C=83;O=10;E=1.34;R=7.44;rawP=5.64e-07;adjP=1.53e-05
Carcinoma in Situ	8	5979 2064 864 6278 4609 1027 596 2065	C=48;O=8;E=0.78;R=10.29;rawP=6.73e-07;adjP=1.72e-05
Lymphoma, Low-Grade	8	3586 53335 4609 3726 1027 596 834 6664	C=52;O=8;E=0.84;R=9.50;rawP=1.28e-06;adjP=2.90e-05
Skin and Connective Tissue Diseases	14	2264 2064 3586 6382 22943 2261 6278 3480 4314 1027 596 2065 3169 4214	C=191;O=14;E=3.09;R=4.53;rawP=1.27e-06;adjP=2.90e-05
Breast Diseases	13	2264 2064 5747 6382 6278 7852 3480 4609 1027 596 2065 3169 4214	C=166;O=13;E=2.69;R=4.83;rawP=1.54e-06;adjP=3.31e-05
Bone Neoplasms	8	2064 5156 6382 22943 7852 3480 596 2065	C=55;O=8;E=0.89;R=8.98;rawP=1.99e-06;adjP=4.06e-05
Inflammation	12	7130 1958 3586 6382 6278 4314 3569 6772 51330 64332 834 1843	C=144;O=12;E=2.33;R=5.14;rawP=2.14e-06;adjP=4.16e-05
Sarcoma	8	2264 6595 1958 6382 5156 7852 3480 4609	C=56;O=8;E=0.91;R=8.82;rawP=2.29e-06;adjP=4.25e-05
Lymphoma	9	3586 53335 3727 4609 3726 1027 596 6664 4602	C=80;O=9;E=1.30;R=6.95;rawP=3.96e-06;adjP=7.02e-05
Leukemia	10	864 5156 3727 53335 4609 3205 923 1027 596 4602	C=104;O=10;E=1.68;R=5.94;rawP=4.65e-06;adjP=7.90e-05
Carcinoma, Ductal, Breast	7	2064 864 6278 1027 596 9618 3169	C=44;O=7;E=0.71;R=9.82;rawP=4.94e-06;adjP=8.06e-05
Urogenital Neoplasms	12	1958 2064 864 6659 22943 2261 3480 4609 1027 596 2065 3169	C=158;O=12;E=2.56;R=4.69;rawP=5.73e-06;adjP=8.99e-05
Nervous System Neoplasms	8	2264 5979 2064 5156 4609 1027 51330 6664	C=64;O=8;E=1.04;R=7.72;rawP=6.45e-06;adjP=9.75e-05
